# Supplementary material for: MicroRNA-92a–CPEB3 axis protects neurons against inflammatory neurodegeneration
Source: Sci Adv. 2023 Nov 24;9(47):eadi6855. doi: 10.1126/sciadv.adi6855 (PMC10672163; doi:10.1126/sciadv.adi6855)
Supplement: Supplementary file 2 — Tables S1 to S7 [file sciadv.adi6855_tables_s1_to_s7.zip]

Archive with 7 entries (7 files):
- adi6855_Table_S1.xlsx
- adi6855_Table_S2.xlsx
- adi6855_Table_S3.xlsx
- adi6855_Table_S4.xlsx
- adi6855_Table_S5.xlsx
- adi6855_Table_S6.xlsx
- adi6855_Table_S7.xlsx
