# Supplementary material for: MicroRNA-92a–CPEB3 axis protects neurons against inflammatory neurodegeneration
Source: Sci Adv. 2023 Nov 24;9(47):eadi6855. doi: 10.1126/sciadv.adi6855 (PMC10672163; doi:10.1126/sciadv.adi6855)
Supplement: Supplementary file 2 — Tables S1 to S7 [file sciadv.adi6855_tables_s1_to_s7.zip › adi6855_Table_S1.xlsx]

## Sheet: Cohort1
mirna	baseMean	log2FoldChange	lfcSE	stat	pvalue	padj
mmu-miR-142a-5p	350.365	5.06579	0.37261	13.5954	4.26166e-42	3.08118e-39
mmu-miR-92a-3p	4101.07	1.34763	0.14171	9.50978	1.91073e-21	6.90728e-19
mmu-miR-21a-3p	73.785	3.39497	0.410101	8.27838	1.24859e-16	3.0091e-14
mmu-miR-155-5p	38.5428	7.96762	1.01165	7.87588	3.38364e-15	6.11593e-13
mmu-miR-223-3p	27.6788	6.90782	0.945376	7.30695	2.73266e-13	3.95142e-11
mmu-miR-5099	140.428	1.75604	0.252065	6.96663	3.24621e-12	3.91168e-10
mmu-miR-142a-3p	16.0925	6.70076	1.02062	6.56535	5.19093e-11	5.36149e-09
mmu-miR-21a-5p	4545.83	2.5016	0.417606	5.99034	2.09405e-09	1.89249e-07
mmu-miR-147-3p	14.317	3.93526	0.665223	5.9157	3.30474e-09	2.65481e-07
mmu-miR-150-5p	213.704	1.53093	0.269704	5.67635	1.37599e-08	9.94837e-07
mmu-miR-203-3p	31.9116	2.45369	0.438843	5.59127	2.25415e-08	1.48159e-06
mmu-miR-132-3p	1692.58	-0.485203	0.0914385	-5.30633	1.11853e-07	6.73913e-06
mmu-miR-210-3p	84.8228	1.51927	0.295898	5.13443	2.82999e-07	1.57391e-05
mmu-miR-540-3p	1623.4	-0.332306	0.0671956	-4.94535	7.60067e-07	3.9252e-05
mmu-miR-223-5p	4.3799	5.40317	1.12851	4.78786	1.68568e-06	8.12499e-05
mmu-miR-146b-5p	1599.35	0.980437	0.212073	4.62311	3.78027e-06	0.000170821
mmu-miR-486a-5p__mmu-miR-486b-5p	4484.45	-0.269239	0.0591517	-4.55167	5.32226e-06	0.000226353
mmu-miR-431-5p	1391.49	0.547209	0.121169	4.51608	6.29957e-06	0.000253033
mmu-miR-1298-3p	420.766	-0.472542	0.105207	-4.49155	7.07072e-06	0.00026906
mmu-miR-6240	57.9096	1.86121	0.416	4.47406	7.67465e-06	0.000277439
mmu-miR-344e-3p	9.58086	2.56011	0.59012	4.33828	1.43602e-05	0.000494402
mmu-miR-27a-3p	215.356	1.26601	0.29649	4.26998	1.95489e-05	0.000642448
mmu-let-7b-5p	1663.97	0.588699	0.139405	4.22293	2.41149e-05	0.000758048
mmu-miR-30a-5p	21210.1	-0.334463	0.0794734	-4.20849	2.57088e-05	0.000774477
mmu-miR-132-5p	157.475	-0.548894	0.13216	-4.15325	3.27782e-05	0.000947946
mmu-miR-24-3p	304.748	1.28585	0.310625	4.13956	3.47971e-05	0.000967626
mmu-miR-6538	16.9034	2.03639	0.499855	4.07396	4.622e-05	0.00123767
mmu-miR-384-5p	666.99	0.527438	0.13263	3.97675	6.98627e-05	0.00180396
mmu-miR-212-3p	257.375	-0.440399	0.114004	-3.86302	0.000111995	0.00279216
mmu-miR-30d-5p	15874.2	-0.260185	0.0681191	-3.81956	0.00013369	0.00322193
mmu-miR-709	18.8865	1.44063	0.380103	3.79009	0.000150594	0.00351224
mmu-miR-222-3p	397.539	0.937418	0.249655	3.75485	0.000173443	0.00391872
mmu-miR-19b-3p	21.3504	1.13486	0.303756	3.73607	0.000186916	0.00397471
mmu-miR-673-5p	103.407	0.714964	0.191193	3.73949	0.000184395	0.00397471
mmu-let-7d-5p	13366.6	-0.391557	0.106064	-3.6917	0.000222757	0.0044737
mmu-let-7f-5p	85473.9	-0.292691	0.0791399	-3.69839	0.000216969	0.0044737
mmu-miR-199a-3p__mmu-miR-199b-3p	74.3309	1.48361	0.415791	3.56815	0.000359511	0.0067362
mmu-miR-199a-5p	6.18008	2.58186	0.725506	3.55871	0.000372681	0.0067362
mmu-miR-210-5p	8.77463	2.2361	0.627609	3.56288	0.000366811	0.0067362
mmu-miR-34b-5p	153.01	-0.404047	0.11342	-3.56239	0.000367499	0.0067362
mmu-miR-598-3p	953.673	-0.40401	0.113901	-3.54703	0.000389601	0.00687028
mmu-let-7e-5p	8007.86	-0.448417	0.13009	-3.44698	0.000566888	0.00953162
mmu-miR-5126	4.15275	3.57997	1.03845	3.44742	0.000565965	0.00953162
mmu-miR-541-5p	20627.7	-0.2948	0.0861758	-3.42091	0.000624112	0.0102553
mmu-miR-382-5p	381.389	0.833923	0.244418	3.41188	0.000645166	0.0103657
mmu-miR-3475-3p	6435.4	-0.52042	0.152847	-3.40485	0.000662014	0.0104051
mmu-miR-134-5p	742.269	0.300233	0.0889933	3.37366	0.000741772	0.0114107
mmu-miR-130a-3p	106.814	0.999706	0.298213	3.35232	0.000801377	0.0120707
mmu-miR-381-3p	2126.01	-0.281276	0.0841191	-3.34378	0.00082646	0.0121945
mmu-miR-335-3p	4435.83	-0.404236	0.122627	-3.29647	0.000979073	0.0141574
mmu-miR-1843b-5p	257.562	-0.373314	0.114007	-3.27448	0.00105855	0.0147574
mmu-miR-484	214.86	0.493564	0.150765	3.27373	0.00106139	0.0147574
mmu-miR-141-3p	2.19333	3.79847	1.16384	3.26374	0.00109951	0.014999
mmu-miR-664-5p	528.281	-0.353522	0.108961	-3.24449	0.00117663	0.0157538
mmu-let-7g-5p	10849.7	-0.248747	0.0795833	-3.12562	0.00177431	0.0221177
mmu-miR-143-3p	3772.54	2.0949	0.669648	3.12835	0.00175788	0.0221177
mmu-miR-411-5p	32206.8	-0.256183	0.0819106	-3.12759	0.00176246	0.0221177
mmu-miR-98-5p	3553.79	-0.259397	0.0828563	-3.13069	0.00174399	0.0221177
mmu-miR-3963	33.1712	1.02767	0.330529	3.10917	0.00187613	0.0229905
mmu-miR-2137	3.88088	2.50338	0.814046	3.07524	0.00210336	0.0253454
mmu-miR-221-3p	67.4219	0.884095	0.289008	3.05906	0.00222029	0.0258915
mmu-miR-652-3p	73.4828	0.587548	0.192034	3.05961	0.00221624	0.0258915
mmu-let-7a-5p	24310.2	-0.228557	0.0752411	-3.03766	0.00238425	0.0273621
mmu-miR-3061-3p	240.896	-0.431254	0.142412	-3.02822	0.00245999	0.0277901
mmu-miR-25-3p	485.548	0.336786	0.114785	2.93405	0.0033457	0.0372144
mmu-miR-30c-2-3p	246.174	-0.367123	0.128307	-2.8613	0.00421913	0.0462187
mmu-miR-1a-3p	4.36195	2.00597	0.703409	2.85178	0.00434753	0.0466378
mmu-miR-351-5p	49.88	1.23566	0.433724	2.84895	0.00438641	0.0466378
mmu-miR-146a-5p	973.283	0.637561	0.227951	2.79693	0.00515913	0.0525359
mmu-miR-6236	23.6474	1.15562	0.412645	2.80053	0.00510184	0.0525359
mmu-miR-669c-5p	15.8985	1.00533	0.359052	2.79996	0.00511082	0.0525359
mmu-miR-5107-3p	1.70456	4.02252	1.44319	2.78724	0.00531593	0.0533808
mmu-miR-299a-3p	219.287	-0.32074	0.116149	-2.76145	0.00575454	0.0562433
mmu-miR-322-5p	16.217	1.72222	0.623691	2.76133	0.00575657	0.0562433
mmu-miR-152-3p	23.1592	1.2039	0.43686	2.75581	0.00585466	0.0564389
mmu-miR-1195	16.4753	1.13907	0.414985	2.74486	0.00605373	0.0575277
mmu-miR-3069-5p	43.4252	-0.565734	0.206403	-2.74092	0.00612674	0.0575277
mmu-miR-744-5p	10031.4	-0.300071	0.109789	-2.73315	0.00627312	0.058147
mmu-miR-212-5p	335.172	-0.435496	0.160527	-2.71292	0.00666933	0.0610371
mmu-miR-32-5p	2.15901	3.04807	1.12645	2.70591	0.00681166	0.0615603
mmu-miR-93-5p	288.474	0.44239	0.165043	2.68045	0.00735225	0.0656257
mmu-miR-145a-3p	12.6202	1.72445	0.651919	2.64519	0.00816444	0.0719865
mmu-miR-3093-5p	5.43801	2.16745	0.823771	2.63113	0.00851022	0.0741312
mmu-miR-673-3p	184.664	-0.36133	0.138502	-2.60884	0.00908505	0.0781963
mmu-miR-126a-3p	559.479	1.26186	0.487253	2.58974	0.00960495	0.0816986
mmu-miR-379-5p	414.816	0.66609	0.257891	2.58284	0.0097991	0.0823808
mmu-miR-378a-3p	56.8394	-0.526266	0.204659	-2.57143	0.0101279	0.0841662
mmu-miR-3069-3p	19.6131	-0.790401	0.308866	-2.55905	0.010496	0.0862341
mmu-miR-214-3p	3.51517	2.45306	0.96365	2.54559	0.0109092	0.0866743
mmu-miR-34c-5p	5419.67	-0.208003	0.0816065	-2.54885	0.0108079	0.0866743
mmu-miR-5113	6.05382	-1.29796	0.508774	-2.55116	0.0107366	0.0866743
mmu-miR-7b-5p	49.2568	1.70163	0.676775	2.51432	0.0119261	0.0937234
mmu-miR-30a-3p	554.373	-0.31944	0.127466	-2.50608	0.0122078	0.0949059
mmu-miR-181a-2-3p	52.4713	0.762567	0.304771	2.5021	0.012346	0.0949572
mmu-miR-30c-1-3p	153.294	-0.337109	0.134932	-2.49836	0.0124771	0.0949572
mmu-miR-674-5p	14.9116	1.02694	0.412974	2.4867	0.0128935	0.0971039
mmu-miR-185-5p	90.692	0.895657	0.361788	2.47564	0.0132999	0.0991321
mmu-miR-9-3p	120.387	0.845918	0.342477	2.47	0.0135113	0.0996805
mmu-miR-33-5p	37.9878	-0.491903	0.204487	-2.40554	0.0161484	0.117932
mmu-miR-1298-5p	498.884	-0.284721	0.119024	-2.39213	0.016751	0.119815
mmu-miR-449a-5p	23.7903	0.658116	0.275915	2.38522	0.0170691	0.119815
mmu-miR-496a-3p	90.8294	0.429878	0.180038	2.3877	0.016954	0.119815
mmu-miR-5107-5p	1.69881	3.27212	1.37078	2.38705	0.0169843	0.119815
mmu-miR-676-3p	902.452	-0.292672	0.123437	-2.37102	0.0177391	0.123321
mmu-miR-188-5p	20.1845	0.647616	0.275617	2.3497	0.0187887	0.1282
mmu-miR-204-5p	2623.88	1.1693	0.497668	2.34956	0.0187956	0.1282
mmu-miR-181c-5p	2538.58	-0.19608	0.0844957	-2.32059	0.0203092	0.13528
mmu-miR-679-5p	105.918	-0.367206	0.158347	-2.319	0.0203949	0.13528
mmu-miR-7668-3p	1.30135	2.95636	1.27404	2.32047	0.0203156	0.13528
mmu-miR-195a-5p	45.7206	0.629652	0.27354	2.30186	0.0213429	0.139017
mmu-miR-485-5p	4141.72	-0.322299	0.139965	-2.30271	0.0212954	0.139017
mmu-miR-19a-3p	2.7182	2.22072	0.973954	2.28011	0.0226011	0.144607
mmu-miR-574-5p	1.77914	2.742	1.20155	2.28204	0.0224869	0.144607
mmu-miR-17-5p	24.7946	0.723049	0.318603	2.26944	0.0232416	0.145093
mmu-miR-200b-3p	5.11075	1.98935	0.874924	2.27374	0.0229817	0.145093
p-mmu-miR-6	9.40474	-0.980624	0.432217	-2.26882	0.0232791	0.145093
mmu-miR-26b-5p	1342.03	0.276156	0.122517	2.25402	0.0241947	0.149511
mmu-miR-592-5p	67.2991	-0.475988	0.211878	-2.24652	0.024671	0.151162
mmu-miR-423-3p	667.567	0.218945	0.098245	2.22856	0.0258432	0.157014
mmu-miR-196b-5p	4.85453	1.87169	0.855625	2.18751	0.0287054	0.17152
mmu-miR-6970-5p	3.81639	1.46532	0.66924	2.18953	0.0285585	0.17152
mmu-miR-374b-5p	10.2357	0.928025	0.426301	2.17693	0.0294861	0.174741
mmu-miR-7a-1-3p	3.88892	1.4107	0.649199	2.17299	0.0297812	0.175055
mmu-miR-339-3p	55.1104	0.437372	0.201732	2.16809	0.0301522	0.175355
mmu-miR-344b-3p	179.144	-0.346967	0.160194	-2.16592	0.0303172	0.175355
mmu-miR-425-5p	337.565	0.269174	0.12605	2.13545	0.0327246	0.187777
mmu-miR-1197-3p	10.1024	1.02975	0.487666	2.11158	0.0347223	0.192683
mmu-miR-342-5p	403.861	-0.305309	0.14452	-2.11257	0.0346377	0.192683
mmu-miR-370-5p	107.347	-0.291296	0.137833	-2.11341	0.0345661	0.192683
mmu-miR-668-5p	1.14343	2.65231	1.25152	2.11927	0.0340678	0.192683
mmu-miR-7224-3p	20.0505	0.615914	0.291989	2.10938	0.0349121	0.192683
mmu-miR-672-5p	742.459	-0.247615	0.117885	-2.10048	0.0356866	0.195465
mmu-miR-129-1-3p	87.5565	-0.360238	0.173617	-2.0749	0.0379954	0.206546
mmu-miR-30e-5p	13735.3	-0.20361	0.0986334	-2.06431	0.0389887	0.206798
mmu-miR-340-5p	2281.77	-0.164371	0.0799719	-2.05536	0.0398444	0.206798
mmu-miR-361-3p	229.845	-0.317482	0.154621	-2.0533	0.0400438	0.206798
mmu-miR-486a-3p	4.78763	-1.20136	0.583597	-2.05854	0.0395383	0.206798
mmu-miR-6516-5p	175.299	0.307637	0.149042	2.0641	0.0390087	0.206798
mmu-miR-8114	10.9486	1.23019	0.597449	2.05907	0.0394873	0.206798
mmu-miR-92b-3p	7808.21	0.900985	0.438105	2.05655	0.0397294	0.206798
mmu-miR-335-5p	1501.98	-0.295087	0.146434	-2.01515	0.0438888	0.225047
mmu-miR-10b-3p	80.9453	0.364693	0.18175	2.00656	0.0447966	0.225366
mmu-miR-196a-5p	26.7922	1.21578	0.607039	2.00281	0.0451979	0.225366
mmu-miR-448-3p	195.776	-0.384177	0.191747	-2.00356	0.0451173	0.225366
mmu-miR-7a-5p	119.691	1.40649	0.702146	2.00314	0.0451627	0.225366
mmu-miR-1839-5p	871.049	-0.194653	0.0980706	-1.98483	0.0471639	0.233043
mmu-miR-26a-5p	43337	0.209397	0.105714	1.98078	0.0476155	0.233043
mmu-miR-337-5p	595.852	-0.237372	0.119885	-1.97999	0.0477045	0.233043
mmu-miR-30e-3p	223.862	-0.257945	0.13072	-1.97326	0.0484664	0.235176
mmu-miR-20a-5p	10.4809	0.885909	0.450423	1.96684	0.0492019	0.237153
mmu-miR-3086-5p	39.6261	-0.411129	0.209361	-1.96373	0.0495617	0.237305
mmu-miR-30c-5p	14355.3	-0.171591	0.087793	-1.95449	0.050643	0.239947
mmu-miR-99a-5p	629.399	0.402351	0.205979	1.95336	0.0507772	0.239947
mmu-miR-369-5p	1010.03	-0.188495	0.0966616	-1.95005	0.0511697	0.240232
mmu-miR-1843b-3p	374.375	-0.201171	0.103707	-1.9398	0.0524035	0.24287
mmu-miR-300-3p	7430.16	-0.17436	0.0898378	-1.94083	0.0522787	0.24287
mmu-miR-1193-5p	3.56055	-1.26064	0.654627	-1.92574	0.0541373	0.249307
mmu-miR-145a-5p	7.85226	1.07815	0.563521	1.91325	0.0557165	0.253353
mmu-miR-668-3p	613.709	-0.205868	0.107452	-1.91592	0.0553758	0.253353
mmu-miR-1843a-3p	111.842	-0.262082	0.137403	-1.9074	0.056469	0.253584
mmu-miR-320-3p	307.726	0.372614	0.195227	1.90862	0.0563113	0.253584
mmu-miR-133a-3p	1395.27	-0.219887	0.116556	-1.88654	0.0592218	0.262683
mmu-miR-322-3p	5.51609	1.33345	0.706337	1.88784	0.0590472	0.262683
mmu-miR-106b-3p	33.3478	0.510314	0.27154	1.87934	0.0601985	0.265387
mmu-miR-1247-5p	1.12092	3.40429	1.81793	1.87261	0.0611216	0.267515
mmu-miR-301a-3p	688.395	-0.24036	0.128504	-1.87045	0.0614211	0.267515
mmu-miR-27b-3p	11284.1	0.333614	0.179126	1.86245	0.0625394	0.270754
mmu-miR-152-5p	4.85127	1.49955	0.808259	1.85529	0.0635555	0.271897
mmu-miR-331-3p	53.3246	0.362348	0.195225	1.85605	0.0634464	0.271897
mmu-miR-100-5p	2934.24	0.523767	0.285059	1.8374	0.0661509	0.279691
mmu-miR-5100	1.78658	2.34359	1.27457	1.83872	0.065956	0.279691
mmu-miR-429-3p	3.3176	1.95268	1.07205	1.82145	0.068539	0.288103
mmu-miR-6944-3p	466.223	-0.245843	0.13772	-1.7851	0.0742458	0.310287
mmu-miR-7677-3p	21.1027	-0.495622	0.27836	-1.7805	0.0749935	0.311611
mmu-miR-1264-3p	28.9701	-0.515949	0.290733	-1.77465	0.0759553	0.313804
mmu-miR-323-3p	244.448	0.404859	0.228782	1.76962	0.0767898	0.315449
mmu-miR-328-3p	4074.36	-0.172923	0.0984241	-1.75692	0.0789322	0.320833
mmu-miR-676-5p	111.906	-0.269087	0.153187	-1.75659	0.0789878	0.320833
mmu-miR-669p-5p__mmu-miR-669a-5p	24.3439	0.44567	0.254198	1.75324	0.0795611	0.321356
mmu-miR-383-5p	8122.67	-0.238215	0.137479	-1.73274	0.0831422	0.329881
mmu-miR-504-5p	22.5598	0.644491	0.371671	1.73404	0.0829117	0.329881
mmu-miR-6412	15.1303	0.845599	0.487782	1.73356	0.0829961	0.329881
mmu-miR-6977-3p	5.78091	-0.866577	0.500695	-1.73075	0.083497	0.329881
mmu-miR-22-3p	176010	-0.102915	0.0596378	-1.72566	0.0844087	0.331671
mmu-miR-23a-3p	112.693	0.397758	0.231531	1.71795	0.0858058	0.335338
mmu-miR-183-3p	1.62924	2.17344	1.2782	1.70039	0.0890569	0.346173
mmu-let-7i-3p	4.05916	1.22664	0.723659	1.69505	0.0900661	0.347355
mmu-miR-1964-3p	6.52992	0.944517	0.557889	1.69302	0.0904519	0.347355
mmu-miR-3968	3.39491	1.20607	0.71315	1.69118	0.0908023	0.347355
mmu-miR-493-5p	18.9588	-0.503798	0.298444	-1.68808	0.0913957	0.347785
mmu-miR-1306-5p	6.48925	-0.835214	0.497004	-1.6805	0.0928606	0.351173
mmu-miR-3061-5p	76.8258	-0.295511	0.176061	-1.67846	0.0932575	0.351173
mmu-miR-1249-3p	198.352	0.392244	0.234649	1.67162	0.0945987	0.352551
mmu-miR-1927	1.32278	-1.95282	1.16706	-1.67328	0.0942713	0.352551
mmu-miR-124-3p	3703.53	-0.120803	0.0724364	-1.66771	0.0953726	0.353612
mmu-miR-494-5p	1.98374	-1.57119	0.946878	-1.65934	0.0970478	0.357988
mmu-miR-301b-3p	7.17108	0.797009	0.483386	1.6488	0.0991878	0.362186
mmu-miR-490-3p	529.333	-0.190405	0.115394	-1.65005	0.098933	0.362186
mmu-miR-582-3p	766.478	-0.209402	0.128303	-1.63209	0.10266	0.372981
mmu-miR-338-3p	8.82553	0.671519	0.41968	1.60007	0.109582	0.396139
mmu-miR-200a-3p	2.00654	2.42167	1.53478	1.57786	0.114598	0.410171
mmu-miR-6922-5p	3.30094	-1.15175	0.729257	-1.57935	0.114256	0.410171
mmu-miR-3099-3p	438.88	-0.263283	0.168164	-1.56563	0.117435	0.418252
mmu-miR-7047-3p	10.652	0.617182	0.397358	1.55322	0.120372	0.426611
mmu-miR-150-3p	1.47848	1.77938	1.14879	1.54892	0.121401	0.428162
mmu-miR-1264-5p	5.14672	-0.823547	0.533473	-1.54375	0.12265	0.430301
mmu-miR-764-3p	154.867	-0.19998	0.129732	-1.54149	0.123198	0.430301
mmu-miR-410-3p	29010.5	-0.165892	0.108525	-1.52861	0.126361	0.439228
mmu-miR-370-3p	61.0117	0.291271	0.191461	1.52131	0.128183	0.443426
mmu-miR-3552	129.237	-0.310501	0.205185	-1.51328	0.130209	0.448292
mmu-miR-129-5p	9.54844	-0.682722	0.452948	-1.50729	0.131737	0.451402
mmu-miR-874-3p	45.7961	0.305061	0.203008	1.5027	0.132916	0.453294
mmu-miR-1188-5p	16.1315	0.626834	0.41806	1.49939	0.133773	0.453532
mmu-miR-30b-3p	9.85824	-0.573139	0.382708	-1.49759	0.13424	0.453532
mmu-miR-31-5p	334.024	-0.161791	0.10907	-1.48337	0.137976	0.463984
mmu-miR-107-3p	148.084	-0.222388	0.150463	-1.47803	0.1394	0.465192
mmu-miR-182-5p	1097.18	0.386437	0.262521	1.47202	0.141014	0.465192
mmu-miR-3071-3p	698.368	-0.135259	0.0919521	-1.47098	0.141298	0.465192
mmu-miR-677-5p	40.7379	-0.326589	0.221416	-1.475	0.140211	0.465192
mmu-miR-879-5p	998.171	-0.136968	0.0931734	-1.47004	0.141552	0.465192
mmu-miR-151-5p	1660.07	0.248386	0.169656	1.46406	0.143179	0.468408
mmu-miR-690	4.70442	0.896966	0.615266	1.45785	0.144881	0.471843
mmu-miR-183-5p	113.285	0.536255	0.370123	1.44886	0.147378	0.477822
mmu-miR-101a-3p	956.049	0.163644	0.113746	1.43867	0.150244	0.477876
mmu-miR-151-3p	2171.42	0.300434	0.208534	1.44069	0.149671	0.477876
mmu-miR-770-5p	119.302	0.208096	0.144806	1.43706	0.1507	0.477876
mmu-miR-8103	6.89163	-0.650839	0.450127	-1.4459	0.148205	0.477876
mmu-miR-877-5p	239.443	0.221697	0.153943	1.44012	0.149834	0.477876
mmu-miR-219a-2-3p	251.579	0.333684	0.233034	1.43191	0.152169	0.480429
mmu-miR-135a-5p	40.5389	0.371341	0.26166	1.41918	0.155847	0.482066
mmu-miR-15b-5p	33.4743	0.351212	0.24758	1.41858	0.156021	0.482066
mmu-miR-222-5p	1.25507	2.11204	1.48245	1.42469	0.154245	0.482066
mmu-miR-23b-3p	390.124	0.181342	0.127107	1.42668	0.153671	0.482066
mmu-miR-708-3p	147.519	-0.191294	0.134816	-1.41893	0.15592	0.482066
mmu-miR-434-3p	83103.2	-0.112755	0.0800322	-1.40887	0.158874	0.48879
mmu-miR-143-5p	2.5952	1.49552	1.06532	1.40382	0.160374	0.490392
mmu-miR-378d	398.792	-0.160955	0.114945	-1.40028	0.161429	0.490392
mmu-miR-542-3p	1.14626	1.98853	1.41886	1.40149	0.161066	0.490392
mmu-miR-741-3p	1.69087	1.50937	1.08274	1.39403	0.163309	0.494027
mmu-miR-190a-5p	39.2032	0.288568	0.209515	1.37731	0.168416	0.507355
mmu-miR-341-3p	7850.56	-0.151938	0.11058	-1.37402	0.169437	0.50831
mmu-miR-122-5p	1.42217	1.71449	1.25142	1.37004	0.170674	0.509907
mmu-miR-29b-1-5p	7.84081	0.602124	0.441782	1.36294	0.1729	0.514431
mmu-miR-154-3p	8.34292	0.60076	0.442343	1.35813	0.174422	0.514724
mmu-miR-24-2-5p	28.3309	0.410075	0.301462	1.36029	0.173739	0.514724
mmu-miR-376b-3p	1376.08	-0.108928	0.0808601	-1.34711	0.177944	0.522983
mmu-miR-1981-5p	372.285	-0.186673	0.139146	-1.34156	0.179739	0.526118
mmu-miR-873a-3p	62.7052	-0.2969	0.221725	-1.33905	0.180556	0.526379
mmu-miR-218-2-3p	121.476	-0.189623	0.143381	-1.32251	0.185998	0.537554
mmu-miR-3078-3p	2.11959	-1.18926	0.900512	-1.32064	0.18662	0.537554
mmu-miR-3102-3p	41.8604	-0.278844	0.210963	-1.32177	0.186245	0.537554
mmu-miR-3547-3p	14.3127	0.503853	0.386161	1.30478	0.191969	0.5489
mmu-miR-7068-3p	22.4073	0.416899	0.319642	1.30427	0.192141	0.5489
mmu-miR-7070-3p	28.4428	0.35597	0.273353	1.30223	0.192836	0.5489
mmu-miR-218-5p	22927.6	-0.160369	0.123513	-1.2984	0.194151	0.550476
mmu-miR-194-2-3p	1.31103	1.47349	1.14073	1.29171	0.196458	0.55484
mmu-miR-6997-5p	14.9999	0.442161	0.343454	1.28739	0.197957	0.556898
mmu-miR-467c-5p	5.43427	0.67332	0.528944	1.27295	0.203035	0.56897
mmu-miR-153-3p	354.6	-0.146809	0.115831	-1.26744	0.204997	0.57225
mmu-miR-7117-5p	1.59311	-1.26036	0.999674	-1.26077	0.207392	0.57671
mmu-miR-3072-3p	4.3337	-0.841812	0.673876	-1.24921	0.211589	0.579488
mmu-miR-433-5p	187.554	-0.176342	0.141165	-1.24919	0.211597	0.579488
mmu-miR-544-5p	3.93834	-0.782161	0.6242	-1.25306	0.210183	0.579488
mmu-miR-8112	2.21843	1.07266	0.855109	1.25441	0.209693	0.579488
mmu-let-7g-3p	11.9676	-0.478406	0.383819	-1.24644	0.212604	0.580048
mmu-miR-139-5p	64.5738	0.213294	0.172115	1.23925	0.215253	0.583475
mmu-miR-369-3p	717.016	-0.160668	0.129711	-1.23865	0.215474	0.583475
mmu-miR-129-2-3p	232.5	-0.286059	0.23202	-1.2329	0.217612	0.586294
mmu-miR-187-5p	5.57539	0.640605	0.520184	1.2315	0.218137	0.586294
mmu-miR-184-3p	71.3959	0.297181	0.244838	1.21379	0.22483	0.587713
mmu-miR-195a-3p	4.71551	0.783287	0.64405	1.21619	0.223913	0.587713
mmu-miR-3102-3p.2-3p	17.5109	0.3846	0.31517	1.2203	0.222353	0.587713
mmu-miR-329-5p	231.734	-0.147248	0.121146	-1.21546	0.224191	0.587713
mmu-miR-339-5p	42.719	0.28885	0.23801	1.21361	0.224899	0.587713
mmu-miR-3544-3p	9.40741	-0.472589	0.388529	-1.21636	0.223849	0.587713
mmu-miR-871-3p	7.50049	0.617052	0.507625	1.21557	0.22415	0.587713
mmu-miR-92a-1-5p	1.25008	1.52332	1.25593	1.2129	0.225168	0.587713
mmu-miR-342-3p	455.143	0.12576	0.105514	1.19188	0.233307	0.604591
mmu-miR-7000-3p	2.06446	1.05637	0.886152	1.19209	0.233226	0.604591
mmu-miR-1968-5p	2.34558	1.15353	0.97009	1.18909	0.234403	0.605262
mmu-miR-1198-5p	276.84	0.127733	0.108714	1.17494	0.240019	0.617491
mmu-miR-16-5p	7998.64	0.129631	0.110926	1.16862	0.242555	0.617491
mmu-miR-191-3p	17.0159	0.3893	0.332579	1.17055	0.241781	0.617491
mmu-miR-466a-3p__mmu-miR-466e-3p	1.45046	-1.22311	1.04641	-1.16886	0.242458	0.617491
mmu-miR-375-3p	305.432	0.193167	0.16573	1.16555	0.243795	0.618468
mmu-miR-181c-3p	182.811	-0.200791	0.173208	-1.15925	0.246354	0.620441
mmu-miR-350-5p	14.8669	0.425585	0.367737	1.15731	0.247147	0.620441
mmu-miR-485-3p	435.005	0.129573	0.111766	1.15932	0.246325	0.620441
mmu-miR-181d-5p	1877.79	-0.107144	0.0929976	-1.15212	0.249271	0.623609
mmu-miR-450a-5p	2.02562	1.07948	0.944737	1.14263	0.253194	0.631238
mmu-miR-487b-5p	1.37294	1.26598	1.11375	1.13668	0.255672	0.635225
mmu-miR-3084-3p	26.8535	-0.377576	0.333717	-1.13143	0.257875	0.636327
mmu-miR-7240-5p	12.5185	-0.408879	0.361013	-1.13259	0.257386	0.636327
mmu-let-7b-3p	16.1334	0.351957	0.312931	1.12471	0.260711	0.637033
mmu-miR-130b-3p	55.5082	0.299728	0.26623	1.12582	0.26024	0.637033
mmu-miR-148a-5p	7.47306	0.640415	0.569515	1.12449	0.260805	0.637033
mmu-miR-1948-5p	1.52004	1.33151	1.19274	1.11634	0.264275	0.641409
mmu-miR-211-5p	1.24395	1.45194	1.3033	1.11405	0.265258	0.641409
mmu-miR-7046-3p	54.1932	-0.217973	0.195478	-1.11508	0.264816	0.641409
mmu-miR-501-3p	386.784	0.279132	0.252671	1.10472	0.269279	0.646853
mmu-miR-7019-3p	14.6917	0.406332	0.369204	1.10056	0.271088	0.646853
mmu-miR-8105	4.84004	0.62273	0.563733	1.10465	0.26931	0.646853
mmu-miR-99b-5p	8008.48	0.289137	0.262686	1.1007	0.271029	0.646853
mmu-miR-3473d	2.62832	0.869624	0.791807	1.09828	0.272083	0.647091
mmu-miR-3065-5p	12.6553	-0.513413	0.470616	-1.09094	0.2753	0.650464
mmu-miR-3470a	4.97868	0.65383	0.598428	1.09258	0.274578	0.650464
mmu-miR-181a-5p	45280.6	0.0853001	0.078564	1.08574	0.277594	0.651624
mmu-miR-1943-5p	4.14587	0.820823	0.755599	1.08632	0.277337	0.651624
mmu-miR-3470b	7.66144	0.523944	0.487271	1.07526	0.282258	0.659901
mmu-miR-669h-5p	3.47875	-0.755446	0.703574	-1.07373	0.282945	0.659901
mmu-miR-296-3p	20.1467	0.330223	0.308425	1.07067	0.284316	0.660965
mmu-miR-128-2-5p	17.2016	-0.323216	0.302687	-1.06782	0.285601	0.661825
mmu-miR-216a-3p	14.7658	0.381552	0.361133	1.05654	0.29072	0.664317
mmu-miR-411-3p	1737.99	0.159774	0.150943	1.05851	0.289824	0.664317
mmu-miR-666-5p	990.895	-0.15386	0.145792	-1.05534	0.29127	0.664317
mmu-miR-700-3p	20.43	0.307874	0.290687	1.05913	0.289542	0.664317
mmu-miR-7048-3p	1.35299	-1.12887	1.06313	-1.06184	0.288311	0.664317
mmu-miR-3103-3p	6.02099	-0.625167	0.595308	-1.05016	0.293646	0.66763
mmu-miR-136-3p	1773.29	-0.112997	0.108111	-1.04519	0.295934	0.670721
mmu-miR-215-5p	3.08389	0.868107	0.834458	1.04032	0.298189	0.670913
mmu-miR-532-5p	233.607	0.138904	0.133568	1.03995	0.298365	0.670913
mmu-miR-7044-3p	1.74636	0.989022	0.951893	1.03901	0.298802	0.670913
mmu-miR-10a-3p	30.1813	0.265109	0.256844	1.03218	0.301988	0.671808
mmu-miR-7084-5p	2.43864	-0.822945	0.796829	-1.03277	0.301709	0.671808
mmu-miR-7688-5p	53.8562	0.194901	0.188596	1.03343	0.301402	0.671808
p-mmu-miR-16	36.6569	0.72793	0.708124	1.02797	0.303964	0.67413
mmu-miR-5106	81.0067	-0.236161	0.231864	-1.01853	0.308425	0.681931
mmu-let-7c-1-3p	3.20343	-0.6832	0.676763	-1.00951	0.31273	0.685003
mmu-miR-1191b-5p	2.88648	-0.764564	0.759459	-1.00672	0.314069	0.685003
mmu-miR-125b-2-3p	730.079	0.119608	0.118873	1.00618	0.314327	0.685003
mmu-miR-574-3p	5.36499	0.578862	0.575571	1.00572	0.314552	0.685003
mmu-miR-7653-3p	2.15191	1.02759	1.02017	1.00727	0.313805	0.685003
mmu-miR-5129-3p	1.15138	1.28546	1.28549	0.999975	0.317322	0.688961
mmu-miR-100-3p	4.8441	-0.645076	0.655316	-0.984375	0.324931	0.693035
mmu-miR-125b-1-3p	606.231	0.230855	0.232331	0.99365	0.320393	0.693035
mmu-miR-1843a-5p	33.4547	-0.219914	0.224745	-0.978503	0.327826	0.693035
mmu-miR-30b-5p	1183.27	-0.0984877	0.100352	-0.981421	0.326385	0.693035
mmu-miR-3104-3p	2.62342	0.744959	0.757272	0.98374	0.325243	0.693035
mmu-miR-425-3p	45.1203	0.257714	0.261522	0.985438	0.324409	0.693035
mmu-miR-497a-5p	79.3218	0.208667	0.212924	0.980006	0.327083	0.693035
mmu-miR-5119	8.01351	-0.448847	0.454421	-0.987734	0.323283	0.693035
mmu-miR-872-3p	320.652	0.122556	0.125082	0.97981	0.32718	0.693035
mmu-miR-6537-3p	2.16051	-0.888048	0.91636	-0.969104	0.332493	0.700853
mmu-miR-504-3p	1.75615	0.956721	0.991013	0.965397	0.334346	0.70271
mmu-miR-7093-5p	1.45342	-1.33948	1.401	-0.956089	0.339027	0.708664
mmu-miR-99b-3p	61.826	0.232978	0.243734	0.955868	0.339139	0.708664
mmu-miR-149-5p	3972.61	0.0885293	0.0930922	0.950985	0.341612	0.709728
mmu-miR-760-3p	150.442	-0.14389	0.151063	-0.952515	0.340836	0.709728
mmu-miR-18a-5p	2.82038	0.725588	0.769287	0.943196	0.345581	0.715917
mmu-miR-3065-3p	22.1646	0.284045	0.302672	0.938457	0.34801	0.718889
mmu-miR-7063-5p	1.35108	0.979847	1.04724	0.935644	0.349457	0.719821
mmu-miR-378a-5p	6.02936	-0.490482	0.527421	-0.929962	0.352391	0.723803
mmu-miR-3109-3p	1.76173	0.906296	0.985768	0.919381	0.357896	0.733028
mmu-miR-298-5p	2666.23	-0.107306	0.117092	-0.916426	0.359444	0.734118
mmu-miR-101b-3p	578.933	-0.0937426	0.102583	-0.913819	0.360812	0.734837
mmu-miR-181b-5p	11170.9	0.0642199	0.0713296	0.900326	0.367947	0.747263
mmu-miR-1193-3p	25.2774	-0.229609	0.261749	-0.87721	0.380372	0.757565
mmu-miR-130b-5p	26.2952	0.235006	0.270261	0.869552	0.384545	0.757565
mmu-miR-139-3p	5.6963	0.453274	0.520843	0.870272	0.384152	0.757565
mmu-miR-193b-3p	18.5869	-0.240577	0.276435	-0.870285	0.384145	0.757565
mmu-miR-324-5p	24.4043	0.275281	0.309961	0.888114	0.374479	0.757565
mmu-miR-488-3p	195.722	0.158227	0.18133	0.872591	0.382886	0.757565
mmu-miR-679-3p	2.89123	0.673631	0.759832	0.886553	0.37532	0.757565
mmu-miR-7006-3p	2.8372	0.698191	0.794721	0.878536	0.379653	0.757565
mmu-miR-7116-3p	2.48347	0.722201	0.825218	0.875163	0.381485	0.757565
mmu-miR-883a-3p	1.38383	-1.07251	1.21832	-0.880317	0.378688	0.757565
mmu-miR-9768-5p	1.75386	-0.903335	1.02849	-0.878311	0.379775	0.757565
mmu-miR-1982-3p	2.40456	0.696813	0.8069	0.863568	0.387825	0.76195
mmu-miR-345-3p	49.4629	0.166554	0.193304	0.861618	0.388898	0.761987
mmu-miR-3057-5p	173.231	-0.112736	0.13197	-0.854251	0.392966	0.767876
mmu-miR-6906-3p	4.30787	0.485113	0.572983	0.846644	0.397193	0.774045
mmu-miR-551b-3p	7.99263	0.383959	0.457667	0.83895	0.401498	0.78033
mmu-miR-341-5p	3.17302	-0.596079	0.714839	-0.833865	0.404357	0.781685
mmu-miR-700-5p	7.64093	0.362359	0.434017	0.834895	0.403777	0.781685
mmu-miR-138-5p	55661.7	-0.0981185	0.118432	-0.828481	0.407398	0.78539
mmu-miR-6956-3p	3.22259	-0.62606	0.757363	-0.826631	0.408446	0.78539
mmu-miR-1251-5p	4.00484	0.608245	0.741818	0.819938	0.412252	0.786432
mmu-miR-29b-2-5p	30.1557	0.200956	0.244102	0.823245	0.410369	0.786432
mmu-miR-409-3p	5968.36	-0.0850519	0.103617	-0.820832	0.411742	0.786432
mmu-miR-376a-5p	231.647	-0.091179	0.11179	-0.815627	0.414714	0.789047
mmu-miR-500-3p	5.41957	0.431366	0.532188	0.810552	0.417623	0.792498
mmu-miR-1191a	20.5079	-0.229603	0.289991	-0.791759	0.428501	0.795072
mmu-miR-17-3p	4.79819	0.468028	0.591605	0.791115	0.428877	0.795072
mmu-miR-1983	68.3118	-0.156162	0.19565	-0.798169	0.424773	0.795072
mmu-miR-380-5p	84.6418	-0.139956	0.176706	-0.792029	0.428344	0.795072
mmu-miR-501-5p	1.79775	0.828769	1.03492	0.800804	0.423245	0.795072
mmu-miR-6966-3p	4.55716	-0.489298	0.611797	-0.799772	0.423843	0.795072
mmu-miR-7665-5p	3.33639	-0.677186	0.840137	-0.806042	0.420219	0.795072
mmu-miR-7682-3p	4.60435	-0.444088	0.555251	-0.799797	0.423829	0.795072
p-mmu-miR-4	1.27606	-0.893338	1.12354	-0.795109	0.42655	0.795072
mmu-miR-187-3p	129.631	0.114931	0.146307	0.785549	0.432132	0.799057
mmu-miR-15a-3p	1.87037	0.795949	1.01831	0.781639	0.434427	0.801252
mmu-miR-3083-5p	1.20639	-0.871802	1.1182	-0.779648	0.435598	0.801367
mmu-let-7c-5p	24931.1	-0.0835549	0.10852	-0.769948	0.441331	0.809169
mmu-miR-6915-5p	1.48744	0.752238	0.978598	0.76869	0.442077	0.809169
mmu-miR-28a-3p	76.4202	0.145931	0.192346	0.758694	0.448036	0.816738
mmu-miR-3535	3.20867	0.54053	0.715283	0.755687	0.449837	0.816738
mmu-miR-409-5p	1510.29	-0.182797	0.243586	-0.750439	0.45299	0.816738
mmu-miR-6540-3p	1.95847	-0.659486	0.875278	-0.753459	0.451174	0.816738
mmu-miR-665-3p	76.1247	0.147284	0.194402	0.757622	0.448677	0.816738
mmu-miR-7035-3p	7.02933	-0.479366	0.638483	-0.750788	0.45278	0.816738
mmu-miR-216b-5p	41.5319	0.173336	0.231619	0.748368	0.454238	0.816951
mmu-miR-33-3p	2.24968	0.613511	0.830067	0.739111	0.45984	0.824204
mmu-miR-494-3p	9.03243	0.336141	0.455513	0.737939	0.460551	0.824204
mmu-miR-410-5p	5.53753	-0.392724	0.533778	-0.735743	0.461887	0.824554
mmu-miR-135a-2-3p	8.72384	0.387036	0.531644	0.727999	0.466614	0.830941
mmu-miR-381-5p	3.05767	-0.484082	0.667979	-0.724697	0.468638	0.831954
mmu-miR-466g	8.22541	0.385657	0.535117	0.720697	0.471096	0.831954
mmu-miR-543-5p	68.0087	-0.129168	0.178979	-0.721694	0.470482	0.831954
mmu-miR-708-5p	118.449	-0.108179	0.150337	-0.719576	0.471786	0.831954
mmu-miR-412-3p	5.64043	0.371633	0.521866	0.712124	0.476388	0.837186
mmu-miR-451a	2.52768	0.61569	0.865918	0.711025	0.477069	0.837186
mmu-miR-3087-5p	4.26893	0.427437	0.603788	0.707926	0.478991	0.838525
mmu-miR-433-3p	5890.98	-0.0771963	0.109647	-0.704044	0.481406	0.840715
mmu-miR-199b-5p	1.26388	0.913726	1.34514	0.679279	0.496961	0.854993
mmu-miR-3103-5p	1.9404	0.640344	0.941726	0.679969	0.496524	0.854993
mmu-miR-325-3p	68.089	0.117228	0.170741	0.686584	0.492345	0.854993
mmu-miR-34a-3p	12.7229	-0.229187	0.338114	-0.677839	0.497874	0.854993
mmu-miR-6916-5p	11.526	-0.253957	0.372303	-0.682125	0.49516	0.854993
mmu-miR-7032-3p	1.57267	-0.643665	0.952169	-0.675998	0.499042	0.854993
mmu-miR-770-3p	375.11	0.106642	0.156321	0.682199	0.495113	0.854993
p-mmu-miR-36	4.04171	-0.447981	0.656713	-0.682157	0.49514	0.854993
mmu-miR-1258-5p	1.1601	-0.805396	1.20025	-0.671023	0.502206	0.856355
mmu-miR-505-3p	8.42116	-0.278609	0.414379	-0.672353	0.501359	0.856355
mmu-miR-465a-3p__mmu-miR-465c-3p__mmu-miR-465b-3p	2.46348	0.536621	0.807858	0.664252	0.506529	0.859673
mmu-miR-466c-5p	1.78142	0.616801	0.926853	0.665479	0.505744	0.859673
mmu-miR-1224-3p	15.9304	0.208896	0.318552	0.655768	0.511973	0.860167
mmu-miR-1224-5p	90.9894	-0.102081	0.156683	-0.651513	0.514715	0.860167
mmu-miR-148b-3p	1238.25	-0.083508	0.128308	-0.650842	0.515148	0.860167
mmu-miR-205-5p	8.87469	-0.325941	0.49447	-0.659171	0.509786	0.860167
mmu-miR-3084-5p	2.73756	0.504916	0.771516	0.654446	0.512824	0.860167
mmu-miR-6901-5p	2.77122	-0.462844	0.71009	-0.65181	0.514524	0.860167
mmu-miR-6988-3p	23.6937	-0.18477	0.279296	-0.661556	0.508256	0.860167
mmu-miR-192-5p	1049.34	-0.0748114	0.115311	-0.648781	0.51648	0.860404
mmu-miR-7093-3p	3.5997	-0.409093	0.633107	-0.646167	0.518171	0.861236
mmu-miR-124-5p	17.052	-0.199267	0.317466	-0.627679	0.530214	0.862325
mmu-miR-135b-5p	2.88436	0.49732	0.781494	0.636371	0.524535	0.862325
mmu-miR-1947-5p	16.6733	-0.179554	0.292204	-0.614483	0.538896	0.862325
mmu-miR-28a-5p	396.518	-0.064261	0.103795	-0.619114	0.535841	0.862325
mmu-miR-299a-5p	3.07947	0.573057	0.941344	0.608765	0.54268	0.862325
mmu-miR-29a-3p	7987.85	-0.0622754	0.102221	-0.609224	0.542376	0.862325
mmu-miR-3064-5p	3.658	-0.379761	0.62147	-0.611068	0.541154	0.862325
mmu-miR-330-5p	3548.51	-0.0578266	0.0935533	-0.618114	0.5365	0.862325
mmu-miR-344c-3p	3.86937	-0.396409	0.628984	-0.630237	0.528539	0.862325
mmu-miR-345-5p	37.5743	0.126287	0.206631	0.611174	0.541085	0.862325
mmu-miR-3473b	6.70706	0.283743	0.463369	0.612348	0.540307	0.862325
mmu-miR-365-2-5p	3.26051	0.429604	0.701216	0.612656	0.540104	0.862325
mmu-miR-466q	1.48025	-0.640484	1.0163	-0.63021	0.528557	0.862325
mmu-miR-488-5p	28.8548	0.19859	0.321073	0.618519	0.536233	0.862325
mmu-miR-505-5p	35.6663	-0.17682	0.28852	-0.612851	0.539975	0.862325
mmu-miR-5621-3p	1.44311	-0.590936	0.969041	-0.609815	0.541984	0.862325
mmu-miR-669o-3p__mmu-miR-669a-3p	3.28385	0.43781	0.708887	0.617602	0.536838	0.862325
mmu-miR-6958-5p	1.21164	-0.826147	1.31468	-0.6284	0.529742	0.862325
mmu-miR-7226-3p	9.21149	-0.308961	0.484167	-0.63813	0.523389	0.862325
mmu-miR-873a-5p	354.271	-0.0838334	0.135571	-0.618372	0.53633	0.862325
mmu-miR-706	1.60621	0.609199	1.00392	0.606821	0.54397	0.862478
mmu-miR-361-5p	650.473	-0.0465112	0.0772655	-0.601966	0.547197	0.86451
mmu-miR-6952-5p	2.3375	-0.537654	0.894159	-0.601296	0.547643	0.86451
mmu-miR-125a-3p	83.7988	0.111316	0.187228	0.59455	0.552144	0.869717
mmu-miR-377-5p	9.43218	0.264115	0.446227	0.591884	0.553928	0.87063
mmu-miR-191-5p	13789.4	0.080814	0.139624	0.578799	0.562725	0.873847
mmu-miR-297a-5p	1.25384	0.61945	1.07479	0.576346	0.564381	0.873847
mmu-miR-3068-5p	44.6347	-0.170699	0.293353	-0.581889	0.560641	0.873847
mmu-miR-7042-5p	1.48967	-0.564538	0.981447	-0.57521	0.56515	0.873847
mmu-miR-7689-3p	15.0726	-0.207343	0.357166	-0.580523	0.561562	0.873847
mmu-miR-876-5p	1.91068	-0.547267	0.952633	-0.574479	0.565644	0.873847
mmu-miR-92b-5p	1.44728	0.642987	1.09706	0.586101	0.557808	0.873847
mmu-miR-99a-3p	21.2092	-0.165842	0.288078	-0.575683	0.56483	0.873847
mmu-miR-103-3p	3700.7	-0.0507919	0.0891421	-0.569785	0.568823	0.874508
mmu-miR-1198-3p	1.49065	-0.627445	1.12479	-0.557834	0.576957	0.874508
mmu-miR-1966-3p	8.27383	-0.252831	0.451269	-0.560266	0.575298	0.874508
mmu-miR-329-3p	36.926	0.136726	0.244442	0.559339	0.575931	0.874508
mmu-miR-664-3p	169.015	-0.0888009	0.157812	-0.5627	0.573639	0.874508
mmu-miR-6928-3p	6.92254	-0.267373	0.474129	-0.563924	0.572806	0.874508
mmu-miR-6998-5p	1.24503	-0.656559	1.16081	-0.565604	0.571663	0.874508
mmu-miR-7013-5p	2.63106	-0.421104	0.753203	-0.559085	0.576104	0.874508
mmu-miR-7648-3p	1.9818	0.60591	1.05955	0.571858	0.567418	0.874508
mmu-miR-208b-3p	6.81979	-0.258152	0.477076	-0.541114	0.588429	0.875379
mmu-miR-3070-2-3p	6.68768	0.296433	0.537886	0.551107	0.581561	0.875379
mmu-miR-3077-3p	4.97614	0.301152	0.555794	0.541842	0.587928	0.875379
mmu-miR-376a-3p	349.441	-0.0655724	0.118709	-0.552381	0.580688	0.875379
mmu-miR-667-3p	1294.16	-0.0531393	0.0963073	-0.551768	0.581108	0.875379
mmu-miR-6922-3p	4.30072	0.316659	0.583285	0.542889	0.587206	0.875379
mmu-miR-702-3p	45.8141	0.121154	0.222328	0.544932	0.5858	0.875379
mmu-miR-7033-5p	1.4609	0.592087	1.08293	0.546744	0.584554	0.875379
mmu-miR-7079-3p	1.81166	-0.534567	0.97576	-0.547847	0.583797	0.875379
mmu-miR-153-5p	16.1208	-0.169322	0.322682	-0.524734	0.599768	0.883162
mmu-miR-1912-3p	2.46472	-0.388118	0.738261	-0.52572	0.599083	0.883162
mmu-miR-216a-5p	17.8452	0.179119	0.338031	0.529889	0.596189	0.883162
mmu-miR-331-5p	13.0988	-0.197024	0.37091	-0.531189	0.595288	0.883162
mmu-miR-495-3p	230.662	0.0775979	0.147713	0.525328	0.599355	0.883162
mmu-miR-186-5p	1680.62	0.0532411	0.102892	0.517446	0.604845	0.88344
mmu-miR-6911-3p	10.7925	0.221923	0.426898	0.519849	0.603169	0.88344
mmu-miR-6999-5p	1.9212	-0.475442	0.917209	-0.518357	0.604209	0.88344
mmu-miR-7052-3p	4.64133	-0.28274	0.544738	-0.519039	0.603734	0.88344
mmu-miR-98-3p	30.262	-0.128892	0.25342	-0.508609	0.611026	0.890669
mmu-miR-421-5p	2.11999	0.442525	0.873623	0.50654	0.612478	0.890989
mmu-miR-224-5p	1.65762	-0.513614	1.03859	-0.494532	0.620931	0.891241
mmu-miR-25-5p	5.37404	0.270993	0.539942	0.501892	0.615744	0.891241
mmu-miR-324-3p	29.9743	0.118654	0.238292	0.497935	0.61853	0.891241
mmu-miR-3569-5p	2.10906	-0.521988	1.03876	-0.502512	0.615308	0.891241
mmu-miR-470-5p	3.66486	0.315997	0.643491	0.491067	0.623379	0.891241
mmu-miR-487b-3p	1012.26	0.0496693	0.100041	0.496491	0.619548	0.891241
mmu-miR-582-5p	54.3276	-0.0859785	0.17527	-0.490549	0.623746	0.891241
mmu-miR-670-3p	2.76313	-0.375512	0.764218	-0.491367	0.623167	0.891241
p-mmu-miR-28	1.50069	0.507938	1.02675	0.494705	0.620809	0.891241
mmu-miR-181a-1-3p	216.253	-0.0533964	0.110238	-0.484375	0.62812	0.891999
mmu-miR-3085-3p	423.496	0.0650744	0.134775	0.482837	0.629211	0.891999
mmu-miR-5620-5p	1.43342	-0.602202	1.2379	-0.48647	0.626634	0.891999
mmu-miR-8111	12.2158	-0.170106	0.351255	-0.484281	0.628187	0.891999
mmu-miR-3059-5p	102.163	-0.078815	0.166592	-0.473102	0.636141	0.900058
mmu-miR-6418-3p	1.42551	-0.465557	0.988605	-0.470923	0.637696	0.900496
mmu-miR-671-3p	197.661	0.0551383	0.117909	0.467634	0.640047	0.902054
mmu-miR-6914-3p	41.7335	0.0880927	0.189653	0.464493	0.642294	0.903461
mmu-miR-148b-5p	66.0216	0.0815501	0.180406	0.452036	0.651243	0.903554
mmu-miR-185-3p	125.364	-0.0800556	0.175799	-0.455382	0.648835	0.903554
mmu-miR-217-3p	6.46013	0.240426	0.532988	0.45109	0.651925	0.903554
mmu-miR-3068-3p	90.305	0.0757644	0.166251	0.455722	0.64859	0.903554
mmu-miR-467d-5p	24.8055	0.125184	0.273586	0.457566	0.647264	0.903554
mmu-miR-671-5p	15.0614	0.167029	0.370773	0.450489	0.652358	0.903554
mmu-miR-7085-3p	1.83812	-0.446498	0.965146	-0.462623	0.643635	0.903554
mmu-miR-7667-5p	1.63785	0.466135	1.01426	0.459579	0.645818	0.903554
mmu-miR-1199-5p	3.5731	-0.328929	0.742139	-0.443218	0.657608	0.905621
mmu-miR-219b-5p	1.67868	-0.489147	1.09511	-0.446665	0.655117	0.905621
mmu-miR-672-3p	2.78815	-0.387437	0.872505	-0.444051	0.657006	0.905621
mmu-let-7a-1-3p__mmu-let-7c-2-3p	45.4033	-0.0954021	0.221256	-0.431184	0.666335	0.908273
mmu-miR-1231-3p	3.55203	-0.289774	0.678301	-0.427206	0.669229	0.908273
mmu-miR-127-5p	666.713	-0.0423118	0.0972661	-0.435011	0.663554	0.908273
mmu-miR-221-5p	9.46889	0.199999	0.464484	0.430582	0.666772	0.908273
mmu-miR-29c-3p	1677.84	-0.0448368	0.103133	-0.434749	0.663744	0.908273
mmu-miR-379-3p	548.489	-0.0459988	0.106817	-0.430632	0.666736	0.908273
mmu-miR-6989-3p	40.6918	0.101371	0.236579	0.428488	0.668296	0.908273
mmu-miR-878-5p	1.14191	0.536846	1.25808	0.426718	0.669585	0.908273
mmu-miR-362-3p	2.91249	0.333067	0.786122	0.423684	0.671796	0.909567
mmu-miR-1188-3p	7.28757	-0.206366	0.525528	-0.392683	0.694554	0.909865
mmu-miR-125b-5p	10187.8	0.058914	0.147647	0.39902	0.689878	0.909865
mmu-miR-134-3p	24.7665	-0.11979	0.299057	-0.400558	0.688745	0.909865
mmu-miR-15b-3p	1.74296	0.407105	0.974153	0.417907	0.676015	0.909865
mmu-miR-296-5p	48.3433	0.0898314	0.219406	0.409429	0.682225	0.909865
mmu-miR-3076-3p	5.97729	0.200522	0.502632	0.398943	0.689935	0.909865
mmu-miR-365-3p	21.7116	-0.121995	0.307616	-0.39658	0.691677	0.909865
mmu-miR-377-3p	118.608	-0.0638203	0.160178	-0.398435	0.69031	0.909865
mmu-miR-448-5p	17.7165	-0.121042	0.302587	-0.400025	0.689138	0.909865
mmu-miR-493-3p	8.42023	-0.170146	0.423872	-0.401408	0.688119	0.909865
mmu-miR-541-3p	1.60771	0.437054	1.04228	0.419326	0.674978	0.909865
mmu-miR-544-3p	49.8543	0.0862782	0.219802	0.392527	0.694669	0.909865
mmu-miR-6369	2.11385	-0.386837	0.977537	-0.395727	0.692307	0.909865
mmu-miR-6540-5p	52.7042	0.112509	0.275423	0.408495	0.682911	0.909865
mmu-miR-669f-5p	1.2515	0.456511	1.10622	0.412678	0.679843	0.909865
mmu-miR-6954-3p	4.06351	0.261143	0.63412	0.411819	0.680472	0.909865
mmu-miR-6964-3p	2.78331	-0.339653	0.823195	-0.412604	0.679897	0.909865
mmu-miR-96-5p	4.16559	-0.252779	0.615066	-0.410978	0.681089	0.909865
mmu-miR-3082-3p	42.1477	-0.0757241	0.195698	-0.386944	0.698797	0.910325
mmu-miR-376b-5p	472.679	-0.0584459	0.150007	-0.389622	0.696816	0.910325
mmu-miR-7015-3p	18.6398	0.134402	0.346224	0.388193	0.697873	0.910325
mmu-miR-340-3p	247.236	0.0451603	0.118324	0.381668	0.702708	0.913773
mmu-miR-127-3p	263862	-0.0234958	0.0638371	-0.368058	0.71283	0.918222
mmu-miR-1981-3p	67.8897	0.0871474	0.236145	0.369041	0.712097	0.918222
mmu-miR-3094-5p	1.24553	0.438407	1.17536	0.372997	0.709151	0.918222
mmu-miR-344d-3-5p	2.93962	-0.311778	0.853897	-0.365123	0.715019	0.918222
mmu-miR-539-5p	19.2792	0.116813	0.318807	0.366407	0.714062	0.918222
mmu-miR-6953-3p	13.4351	0.144232	0.394075	0.366002	0.714364	0.918222
mmu-miR-7578	3.8574	-0.233163	0.622268	-0.374698	0.707885	0.918222
mmu-miR-1933-3p	3.83623	-0.211157	0.596545	-0.353967	0.723364	0.918327
mmu-miR-1934-5p	2.15334	-0.300254	0.843191	-0.356092	0.721772	0.918327
mmu-miR-193b-5p	2.72407	-0.289827	0.819918	-0.353483	0.723726	0.918327
mmu-miR-449c-5p	19.916	0.116285	0.328398	0.354098	0.723265	0.918327
mmu-miR-6516-3p	1.26727	0.379449	1.05546	0.35951	0.719214	0.918327
mmu-miR-7027-3p	3.06911	0.254808	0.715394	0.356178	0.721707	0.918327
p-mmu-miR-20	1.92117	-0.304736	0.862963	-0.353128	0.723992	0.918327
mmu-miR-29b-3p	527.057	-0.0432103	0.123324	-0.350381	0.726052	0.919327
mmu-miR-148a-3p	1234.83	0.0808242	0.234208	0.345096	0.730022	0.922738
mmu-let-7j	9.40026	-0.15228	0.447672	-0.340159	0.733737	0.925814
mmu-miR-10b-5p	254964	0.0499778	0.148789	0.335898	0.736948	0.927668
mmu-miR-137-3p	159.178	-0.0515893	0.155372	-0.332037	0.739861	0.927668
mmu-miR-325-5p	18.7048	-0.0994282	0.299917	-0.331519	0.740253	0.927668
mmu-miR-6915-3p	3.39029	-0.220487	0.665308	-0.331405	0.740338	0.927668
mmu-miR-128-1-5p	20.2503	-0.113882	0.347299	-0.327907	0.742982	0.927765
mmu-miR-350-3p	2.50166	0.273803	0.833751	0.328399	0.74261	0.927765
mmu-miR-3473g	3.20736	0.230112	0.705478	0.32618	0.744288	0.927794
mmu-miR-323-5p	47.9081	0.0759468	0.236139	0.321619	0.747742	0.930494
mmu-miR-490-5p	664.512	0.051017	0.159622	0.319612	0.749262	0.930785
mmu-miR-5124a	4.87006	-0.213414	0.678961	-0.314324	0.753275	0.931282
mmu-miR-6994-5p	1.54348	0.325864	1.03317	0.315403	0.752456	0.931282
mmu-miR-7237-3p	1.13587	-0.412752	1.31453	-0.313993	0.753527	0.931282
mmu-miR-431-3p	1043.01	-0.043643	0.140621	-0.310359	0.756288	0.933099
mmu-miR-6913-3p	1.34186	0.340807	1.10595	0.308158	0.757962	0.933572
mmu-miR-3071-5p	44.1791	-0.0635388	0.209149	-0.303796	0.761283	0.934364
mmu-miR-383-3p	12.7057	-0.109618	0.362706	-0.302222	0.762483	0.934364
mmu-miR-7082-3p	11.4655	0.113089	0.37174	0.304215	0.760964	0.934364
mmu-miR-140-3p	1531.27	-0.0249737	0.0858095	-0.291036	0.771023	0.936491
mmu-miR-194-5p	108.461	-0.0459115	0.155776	-0.294728	0.768201	0.936491
mmu-miR-1948-3p	21.0242	0.0827268	0.278876	0.296643	0.766739	0.936491
mmu-miR-669l-5p	1.59225	-0.288732	0.996406	-0.289774	0.771989	0.936491
mmu-miR-758-3p	781.913	0.0473749	0.163178	0.290326	0.771567	0.936491
mmu-miR-935	17.8308	-0.0844582	0.289338	-0.291901	0.770362	0.936491
mmu-miR-7054-5p	1.64336	-0.290414	1.01948	-0.284865	0.775747	0.939473
mmu-miR-34a-5p	2993.88	0.0357189	0.12658	0.282185	0.777802	0.940386
mmu-miR-9-5p	8115.78	0.0433473	0.157204	0.275739	0.782748	0.944786
mmu-let-7e-3p	43.2857	-0.048572	0.197781	-0.245585	0.806004	0.945539
mmu-let-7i-5p	14741.9	-0.0304983	0.137562	-0.221706	0.824543	0.945539
mmu-miR-106b-5p	27.1165	-0.0514797	0.239899	-0.214589	0.830087	0.945539
mmu-miR-10a-5p	27537.7	0.0374484	0.171242	0.218686	0.826894	0.945539
mmu-miR-125a-5p	17502.3	-0.0214884	0.103395	-0.207828	0.835363	0.945539
mmu-miR-137-5p	1.42617	-0.255324	1.09421	-0.23334	0.815497	0.945539
mmu-miR-138-1-3p	1091.08	0.0221329	0.106665	0.2075	0.83562	0.945539
mmu-miR-16-1-3p	2.33106	-0.169305	0.817415	-0.207122	0.835914	0.945539
mmu-miR-1969	16.443	-0.0790332	0.318373	-0.248241	0.803948	0.945539
mmu-miR-219a-1-3p	8.48498	0.0937471	0.455737	0.205705	0.837022	0.945539
mmu-miR-29c-5p	29.1125	0.0530217	0.235526	0.22512	0.821886	0.945539
mmu-miR-300-5p	13.9409	-0.0838924	0.325158	-0.258005	0.796403	0.945539
mmu-miR-3060-3p	15.0701	0.0833464	0.330452	0.252219	0.800872	0.945539
mmu-miR-3089-3p	5.48097	0.110584	0.523188	0.211366	0.832601	0.945539
mmu-miR-30d-3p	40.7739	-0.0442066	0.208194	-0.212333	0.831847	0.945539
mmu-miR-330-3p	338.34	0.034301	0.130502	0.262839	0.792675	0.945539
mmu-miR-362-5p	8.23532	-0.120386	0.451846	-0.266432	0.789906	0.945539
mmu-miR-380-3p	2986.3	0.0234464	0.0925314	0.253389	0.799968	0.945539
mmu-miR-382-3p	105.373	0.041162	0.16651	0.247204	0.80475	0.945539
mmu-miR-384-3p	307.935	-0.0329202	0.124689	-0.264018	0.791766	0.945539
mmu-miR-434-5p	5666.69	0.0175279	0.0743365	0.235791	0.813595	0.945539
mmu-miR-455-5p	4.61431	-0.141107	0.59966	-0.235311	0.813967	0.945539
mmu-miR-491-3p	3.97508	0.129153	0.622718	0.207402	0.835696	0.945539
mmu-miR-491-5p	22.2129	-0.0604475	0.270492	-0.223472	0.823168	0.945539
mmu-miR-5108	3.01479	-0.188623	0.752188	-0.250765	0.801996	0.945539
mmu-miR-5112	3.88624	0.13133	0.638374	0.205726	0.837005	0.945539
mmu-miR-5128	6.61476	0.137006	0.518759	0.264103	0.7917	0.945539
mmu-miR-5617-5p	1.12898	-0.276391	1.21319	-0.227821	0.819785	0.945539
mmu-miR-666-3p	422.18	-0.035974	0.139847	-0.257238	0.796995	0.945539
mmu-miR-674-3p	198.162	-0.0394719	0.181435	-0.217554	0.827777	0.945539
mmu-miR-6896-5p	47.1355	-0.0734704	0.284616	-0.258139	0.7963	0.945539
mmu-miR-6906-5p	1.35272	-0.261764	1.10475	-0.236944	0.8127	0.945539
mmu-miR-6930-5p	1.56736	0.190385	0.932945	0.204069	0.8383	0.945539
mmu-miR-6933-5p	1.98179	-0.219012	0.938149	-0.233451	0.815411	0.945539
mmu-miR-6970-3p	1.98952	-0.190316	0.869279	-0.218936	0.8267	0.945539
mmu-miR-6990-5p	2.81465	0.195254	0.733775	0.266095	0.790166	0.945539
mmu-miR-7021-5p	1.48503	0.274438	1.07599	0.255057	0.798679	0.945539
mmu-miR-7116-5p	2.58021	-0.16293	0.746304	-0.218315	0.827183	0.945539
mmu-miR-764-5p	5.19824	0.155039	0.605107	0.256218	0.797783	0.945539
mmu-miR-874-5p	15.4102	0.0697342	0.31367	0.222317	0.824067	0.945539
mmu-miR-877-3p	68.5113	0.0390423	0.185681	0.210265	0.833461	0.945539
mmu-miR-93-3p	3.70951	0.141951	0.612684	0.231687	0.816781	0.945539
mmu-miR-133a-5p	23.7043	0.0522359	0.262854	0.198726	0.842477	0.947295
mmu-miR-598-5p	3.66249	-0.132875	0.664825	-0.199865	0.841586	0.947295
mmu-let-7f-1-3p	8.18433	-0.0956371	0.496853	-0.192486	0.847362	0.948697
mmu-miR-1194	3.61033	-0.143257	0.749636	-0.191102	0.848445	0.948697
mmu-miR-154-5p	181.208	-0.0213829	0.111514	-0.19175	0.847938	0.948697
mmu-miR-615-3p	732.269	0.0402884	0.211565	0.19043	0.848972	0.948697
mmu-miR-15a-5p	336.392	0.0178734	0.099142	0.180281	0.856932	0.951778
mmu-miR-423-5p	2895.6	-0.0307195	0.170474	-0.180201	0.856995	0.951778
mmu-miR-455-3p	2.57786	0.146161	0.789122	0.18522	0.853056	0.951778
mmu-miR-6958-3p	7.91661	0.0775391	0.430076	0.180292	0.856923	0.951778
mmu-miR-6769b-3p	2.12929	0.146466	0.847766	0.172766	0.862835	0.956794
mmu-miR-1839-3p	28.378	0.0424304	0.258564	0.1641	0.869652	0.961405
mmu-miR-5617-3p	9.15218	-0.0659149	0.39855	-0.165387	0.86864	0.961405
mmu-miR-34c-3p	4.46194	-0.0922423	0.579587	-0.159152	0.873549	0.964238
mmu-miR-338-5p	50.2588	0.0321855	0.211517	0.152165	0.879057	0.965893
mmu-miR-465c-5p	2.3098	-0.124306	0.799483	-0.155483	0.876441	0.965893
mmu-miR-6905-5p	1.435	-0.156492	1.0213	-0.153228	0.878218	0.965893
mmu-miR-140-5p	34.7283	0.0319591	0.217649	0.146838	0.88326	0.966107
mmu-miR-29a-5p	17.7555	-0.0445656	0.298584	-0.149257	0.881351	0.966107
mmu-miR-412-5p	153.174	0.0252412	0.171293	0.147357	0.882851	0.966107
mmu-let-7f-2-3p	26.7683	-0.0358413	0.259255	-0.138247	0.890045	0.96622
mmu-miR-543-3p	958.178	0.012747	0.091278	0.13965	0.888937	0.96622
mmu-miR-5615-5p	1.25192	0.157108	1.10116	0.142674	0.886547	0.96622
mmu-miR-667-5p	31.6286	-0.0405887	0.289168	-0.140364	0.888372	0.96622
mmu-miR-6945-3p	20.2668	0.0419631	0.293598	0.142927	0.886348	0.96622
mmu-miR-101a-5p	19.088	0.0363714	0.335526	0.108401	0.913677	0.970037
mmu-miR-1306-3p	3.65255	-0.0659925	0.647043	-0.101991	0.918764	0.970037
mmu-miR-136-5p	158.96	-0.0129428	0.115144	-0.112405	0.910503	0.970037
mmu-miR-218-1-3p	65.8085	0.0212482	0.193829	0.109623	0.912708	0.970037
mmu-miR-26b-3p	8.5604	0.0505393	0.409351	0.123462	0.901741	0.970037
mmu-miR-301a-5p	1.46581	-0.120844	0.948683	-0.127381	0.898639	0.970037
mmu-miR-3066-5p	1.36592	-0.12879	1.05684	-0.121863	0.903007	0.970037
mmu-miR-3078-5p	88.5582	-0.0203842	0.198254	-0.102818	0.918107	0.970037
mmu-miR-3102-5p.2-5p	10.8227	-0.0489326	0.469686	-0.104182	0.917025	0.970037
mmu-miR-326-3p	237.942	0.0141998	0.11144	0.127421	0.898608	0.970037
mmu-miR-337-3p	273.175	-0.0164191	0.13632	-0.120445	0.90413	0.970037
mmu-miR-3544-5p	3.23162	0.0884942	0.703109	0.125861	0.899842	0.970037
mmu-miR-532-3p	7.05207	-0.0514158	0.461425	-0.111428	0.911277	0.970037
mmu-miR-615-5p	5.58634	-0.0658081	0.540816	-0.121683	0.90315	0.970037
mmu-miR-669b-5p	1.47528	-0.107411	0.972847	-0.110409	0.912085	0.970037
mmu-miR-6986-5p	3.62067	0.0743665	0.68762	0.108151	0.913876	0.970037
mmu-miR-872-5p	573.825	-0.00950008	0.0932262	-0.101904	0.918833	0.970037
mmu-miR-879-3p	47.6025	0.021683	0.213359	0.101626	0.919053	0.970037
p-mmu-miR-19	1.22296	0.119741	1.11946	0.106963	0.914818	0.970037
mmu-miR-7075-3p	2.01212	-0.105963	1.06193	-0.0997841	0.920516	0.970165
mmu-miR-138-2-3p	31.4206	-0.0223843	0.23966	-0.0933999	0.925586	0.974088
mmu-miR-540-5p	23.4489	0.0226447	0.247998	0.0913102	0.927246	0.974417
mmu-miR-7073-5p	2.41794	-0.0685203	0.781136	-0.0877188	0.9301	0.974753
mmu-miR-744-3p	66.0311	-0.0188657	0.215571	-0.0875149	0.930262	0.974753
mmu-miR-346-5p	250.955	-0.0165554	0.199729	-0.0828892	0.93394	0.976503
mmu-miR-7043-3p	3.18869	-0.0574705	0.700715	-0.0820169	0.934633	0.976503
mmu-miR-181b-1-3p	1.55525	-0.0783056	1.1015	-0.0710902	0.943326	0.977807
mmu-miR-22-5p	13.1835	-0.0263022	0.362186	-0.0726206	0.942108	0.977807
mmu-miR-3070-5p	1.47544	0.0648831	0.927575	0.0699491	0.944234	0.977807
mmu-miR-3087-3p	14.1108	0.0281081	0.361505	0.077753	0.938025	0.977807
mmu-miR-467e-5p	6.06679	-0.0417614	0.578056	-0.0722445	0.942407	0.977807
mmu-miR-669o-5p	1.28257	-0.0705787	1.02961	-0.0685487	0.945349	0.977807
mmu-miR-6899-3p	8.57605	0.0302995	0.434497	0.0697345	0.944405	0.977807
mmu-miR-128-3p	9031.49	0.00791244	0.118651	0.0666869	0.946831	0.977941
mmu-miR-27b-5p	38.4108	0.0144789	0.226941	0.0638004	0.949129	0.978916
mmu-miR-1955-5p	1.71537	0.0603602	0.98463	0.0613024	0.951118	0.979571
mmu-miR-7022-3p	1.27755	-0.0744965	1.28542	-0.0579552	0.953784	0.980919
mmu-miR-467a-5p	15.1104	0.0169527	0.319583	0.0530464	0.957695	0.983463
mmu-miR-7117-3p	2.50605	0.0385907	0.750274	0.0514355	0.958979	0.983463
mmu-miR-6979-3p	3.12579	0.0324481	0.67576	0.0480172	0.961703	0.98486
mmu-let-7d-3p	834.229	0.00497834	0.124522	0.0399796	0.968109	0.986406
mmu-miR-107-5p	7.7482	-0.0170263	0.4335	-0.0392763	0.96867	0.986406
mmu-miR-7235-3p	7.66719	0.0189017	0.439053	0.0430511	0.965661	0.986406
p-mmu-miR-10	1.60206	0.0374502	0.922936	0.0405772	0.967633	0.986406
mmu-miR-499-5p	8.53253	-0.0143795	0.414162	-0.0347195	0.972303	0.988714
mmu-miR-217-5p	214.923	-0.00549076	0.173134	-0.031714	0.9747	0.988959
mmu-miR-6948-3p	12.9212	0.0125663	0.405537	0.0309868	0.97528	0.988959
mmu-miR-7080-3p	2.70066	-0.0236184	0.828313	-0.0285139	0.977252	0.989571
mmu-miR-421-3p	1198.16	-0.00213032	0.0858496	-0.0248146	0.980203	0.99117
mmu-miR-34b-3p	69.8221	0.00404949	0.175421	0.0230844	0.981583	0.991179
mmu-miR-539-3p	2.04693	0.0176628	0.837466	0.0210908	0.983173	0.991401
mmu-miR-344-3p	28.9886	-0.00264879	0.243919	-0.0108593	0.991336	0.996788
mmu-miR-6952-3p	11.3409	-0.00411011	0.446316	-0.00920897	0.992652	0.996788
mmu-miR-6995-5p	1.27365	0.0137844	1.17003	0.0117812	0.9906	0.996788
mmu-miR-193a-3p	14.4598	0.00179756	0.35471	0.0050677	0.995957	0.998716
mmu-miR-344d-3p	204.892	0.00041485	0.124174	0.00334088	0.997334	0.998716
mmu-miR-376c-3p	164.522	-0.000197315	0.129449	-0.00152427	0.998784	0.998784
mmu-let-7a-2-3p	0.709182	-2.38213	1.64953	-1.44413	0.148703
mmu-let-7k	0.277405	0.547006	2.82256	0.193798	0.846334
mmu-miR-101b-5p	0.25324	-1.47156	2.79123	-0.52721	0.598048
mmu-miR-101c	0
mmu-miR-103-1-5p	0
mmu-miR-103-2-5p	0
mmu-miR-105	0
mmu-miR-106a-3p	0
mmu-miR-106a-5p	0.353751	1.77238	2.16115	0.820111	0.412153
mmu-miR-1187	0.343007	1.75068	2.17306	0.805628	0.420457
mmu-miR-1190	0
mmu-miR-1191b-3p	0.0997311	0.237807	3.16075	0.0752375	0.940026
mmu-miR-1192	0.123008	0.237807	3.16075	0.0752375	0.940026
mmu-miR-1197-5p	0
mmu-miR-1199-3p	0
mmu-miR-122-3p	0
mmu-miR-1231-5p	0.293757	0.222064	2.28457	0.0972013	0.922567
mmu-miR-1247-3p	0.0655059	0.237807	3.16075	0.0752375	0.940026
mmu-miR-1249-5p	0.403936	-0.373647	1.90866	-0.195764	0.844795
mmu-miR-1251-3p	0
mmu-miR-1258-3p	0.0836811	0.237807	3.16075	0.0752375	0.940026
mmu-miR-126a-5p	0
mmu-miR-126b-3p	0.0655059	0.237807	3.16075	0.0752375	0.940026
mmu-miR-126b-5p	0.164568	-0.339266	3.16075	-0.107337	0.914522
mmu-miR-1291	0.608876	-2.01483	1.75895	-1.14547	0.252014
mmu-miR-129b-3p	0.269766	-0.896411	2.33958	-0.383151	0.701608
mmu-miR-129b-5p	0.0655059	0.237807	3.16075	0.0752375	0.940026
mmu-miR-130a-5p	0.529427	0.584903	1.64439	0.355695	0.722069
mmu-miR-130c	0
mmu-miR-133b-3p	0.371136	0.747111	1.91357	0.390428	0.69622
mmu-miR-133b-5p	0
mmu-miR-133c	0
mmu-miR-135a-1-3p	0.358967	-0.375083	1.95784	-0.19158	0.848071
mmu-miR-135b-3p	0.444333	-1.47817	2.09458	-0.70571	0.480368
mmu-miR-141-5p	0.104583	-0.916335	3.16075	-0.289911	0.771884
mmu-miR-142b	0
mmu-miR-144-3p	0.490025	0.394923	1.84331	0.214247	0.830355
mmu-miR-144-5p	0.72275	0.920775	1.59172	0.578479	0.562941
mmu-miR-145b	0
mmu-miR-146a-3p	0
mmu-miR-146b-3p	0.694196	-0.3184	1.52342	-0.209004	0.834445
mmu-miR-147-5p	0.454817	1.18301	1.66159	0.711978	0.476478
mmu-miR-149-3p	0
mmu-miR-155-3p	0.449965	2.1111	1.61302	1.30879	0.190605
mmu-miR-16-2-3p	0.920886	1.01914	1.34058	0.760222	0.447122
mmu-miR-1668	0.603529	-1.21064	1.78069	-0.679873	0.496585
mmu-miR-181b-2-3p	0.172353	-0.916335	3.16075	-0.289911	0.771884
mmu-miR-181d-3p	1.07747	-0.32616	1.34023	-0.243361	0.807726
mmu-miR-182-3p	0
mmu-miR-184-5p	0
mmu-miR-186-3p	0.760677	1.22623	1.55156	0.790318	0.429342
mmu-miR-188-3p	0.632263	-0.129541	1.80339	-0.0718318	0.942736
mmu-miR-1892	0
mmu-miR-1893	0
mmu-miR-1894-3p	0
mmu-miR-1894-5p	0
mmu-miR-1895	0.0655059	0.237807	3.16075	0.0752375	0.940026
mmu-miR-1896	0
mmu-miR-1897-3p	0
mmu-miR-1897-5p	0
mmu-miR-1898	0
mmu-miR-1899	0
mmu-miR-18a-3p	0.723853	2.10936	1.44803	1.45671	0.145195
mmu-miR-18b-3p	0
mmu-miR-18b-5p	0.0836811	0.237807	3.16075	0.0752375	0.940026
mmu-miR-1900	0
mmu-miR-1901	0
mmu-miR-1902	0
mmu-miR-1903	0.0836811	0.237807	3.16075	0.0752375	0.940026
mmu-miR-1904	0
mmu-miR-1905	0
mmu-miR-1906	0.0780389	0.237807	3.16075	0.0752375	0.940026
mmu-miR-1907	0
mmu-miR-190a-3p	0.799213	-0.53527	1.51065	-0.35433	0.723091
mmu-miR-190b-3p	0.123008	0.237807	3.16075	0.0752375	0.940026
mmu-miR-190b-5p	0.382084	0.860451	2.18798	0.393263	0.694125
mmu-miR-1912-5p	0.730409	0.110884	1.39501	0.0794862	0.936646
mmu-miR-192-3p	0
mmu-miR-1928	0
mmu-miR-1929-3p	0
mmu-miR-1929-5p	0.0655059	0.237807	3.16075	0.0752375	0.940026
mmu-miR-1930-3p	0.0780389	0.237807	3.16075	0.0752375	0.940026
mmu-miR-1930-5p	1.03102	-1.68225	1.44402	-1.16498	0.244028
mmu-miR-1931	0
mmu-miR-1932	0.583921	2.47101	1.72244	1.4346	0.1514
mmu-miR-1933-5p	0.18613	-1.47077	3.08226	-0.47717	0.633241
mmu-miR-1934-3p	0.104583	-0.916335	3.16075	-0.289911	0.771884
mmu-miR-1936	0.0997311	0.237807	3.16075	0.0752375	0.940026
mmu-miR-1938	0.0836811	0.237807	3.16075	0.0752375	0.940026
mmu-miR-193a-5p	0.18613	-1.47077	3.08226	-0.47717	0.633241
mmu-miR-194-1-3p	0
mmu-miR-1941-3p	0.0655059	0.237807	3.16075	0.0752375	0.940026
mmu-miR-1941-5p	0.648628	0.990708	1.48353	0.667804	0.504258
mmu-miR-1942	0
mmu-miR-1943-3p	0
mmu-miR-1945	0.188264	-0.339266	3.07383	-0.110372	0.912114
mmu-miR-1946a	0.0808872	-0.916335	3.16075	-0.289911	0.771884
mmu-miR-1946b	0.105243	-0.916335	3.16075	-0.289911	0.771884
mmu-miR-1947-3p	0
mmu-miR-1949	0.481135	1.07935	1.7847	0.604778	0.545327
mmu-miR-1950	0
mmu-miR-1951	0.355635	-0.942552	2.20035	-0.428365	0.668385
mmu-miR-1952	0
mmu-miR-1953	0.182622	-0.339266	3.10357	-0.109315	0.912953
mmu-miR-1954	0.214693	1.1974	2.96203	0.404251	0.686028
mmu-miR-1955-3p	0
mmu-miR-1956	0.271945	0.263461	2.80002	0.0940926	0.925036
mmu-miR-1957a	0
mmu-miR-1957b	0.740009	-0.193608	1.41844	-0.136493	0.891431
mmu-miR-1958	0
mmu-miR-195b	0
mmu-miR-1960	0.390444	-1.39336	1.88308	-0.739938	0.459337
mmu-miR-1961	0.0655059	0.237807	3.16075	0.0752375	0.940026
mmu-miR-1962	0.206689	0.841579	3.00094	0.280438	0.779141
mmu-miR-1963	0
mmu-miR-1964-5p	0
mmu-miR-1966-5p	0.927637	0.906315	1.26208	0.71811	0.472689
mmu-miR-1967	0
mmu-miR-1968-3p	0.0808872	-0.916335	3.16075	-0.289911	0.771884
mmu-miR-196a-1-3p	0.165237	0.796479	3.15867	0.252157	0.80092
mmu-miR-196a-2-3p	0.0780389	0.237807	3.16075	0.0752375	0.940026
mmu-miR-196b-3p	0.188514	0.796655	3.06518	0.259905	0.794937
mmu-miR-1970	0.250392	-0.339268	2.81181	-0.120658	0.903962
mmu-miR-1971	0
mmu-miR-1982-5p	0
mmu-miR-19a-5p	0
mmu-miR-19b-1-5p	0
mmu-miR-19b-2-5p	0
mmu-miR-1a-1-5p	0.838214	-1.07561	1.41105	-0.76228	0.445893
mmu-miR-1a-2-5p	0
mmu-miR-1b-3p	0.0655059	0.237807	3.16075	0.0752375	0.940026
mmu-miR-1b-5p	0
mmu-miR-200a-5p	0.0780389	0.237807	3.16075	0.0752375	0.940026
mmu-miR-200b-5p	0
mmu-miR-200c-3p	0.630475	2.54863	1.71794	1.48354	0.137931
mmu-miR-200c-5p	0
mmu-miR-201-3p	0
mmu-miR-201-5p	0.214693	1.1974	2.96203	0.404251	0.686028
mmu-miR-202-3p	0
mmu-miR-202-5p	0.0655059	0.237807	3.16075	0.0752375	0.940026
mmu-miR-203-5p	0.680814	0.20275	1.48004	0.136989	0.891039
mmu-miR-204-3p	0.829506	0.821755	1.44463	0.568835	0.569468
mmu-miR-205-3p	0
mmu-miR-206-3p	0.11084	-0.916335	3.16075	-0.289911	0.771884
mmu-miR-206-5p	0
mmu-miR-207	0.11084	-0.916335	3.16075	-0.289911	0.771884
mmu-miR-208a-3p	0
mmu-miR-208a-5p	0.417259	0.904332	1.89816	0.476425	0.633772
mmu-miR-208b-5p	0
mmu-miR-20a-3p	0.188514	0.796655	3.06518	0.259905	0.794937
mmu-miR-20b-3p	0
mmu-miR-20b-5p	0.232868	1.27119	2.90104	0.438184	0.661253
mmu-miR-211-3p	0
mmu-miR-2136	0.0997311	0.237807	3.16075	0.0752375	0.940026
mmu-miR-2139	0
mmu-miR-214-5p	0.942274	1.64394	1.36487	1.20446	0.22841
mmu-miR-215-3p	0
mmu-miR-216b-3p	0
mmu-miR-216c-3p	0
mmu-miR-216c-5p	0
mmu-miR-2183	0.172353	-0.916335	3.16075	-0.289911	0.771884
mmu-miR-219a-5p	0
mmu-miR-219b-3p	0.0836811	0.237807	3.16075	0.0752375	0.940026
mmu-miR-219c-3p	0.41496	-0.306315	1.89441	-0.161694	0.871547
mmu-miR-219c-5p	0.203895	-0.339267	2.99756	-0.113181	0.909887
mmu-miR-21b	0
mmu-miR-21c	0
mmu-miR-224-3p	0
mmu-miR-23a-5p	0.0780389	0.237807	3.16075	0.0752375	0.940026
mmu-miR-23b-5p	0.17777	0.842161	3.13259	0.268838	0.788054
mmu-miR-24-1-5p	1.07605	0.309081	1.26924	0.243517	0.807605
mmu-miR-26a-1-3p	0.344707	-1.52793	3.15719	-0.483953	0.628419
mmu-miR-26a-2-3p	0.795666	-0.3751	1.33858	-0.280223	0.779306
mmu-miR-27a-5p	0.379261	1.02815	2.14318	0.479734	0.631417
mmu-miR-2861	0.0836811	0.237807	3.16075	0.0752375	0.940026
mmu-miR-28b	0.206689	0.841579	3.00094	0.280438	0.779141
mmu-miR-28c	0
mmu-miR-290a-3p	0
mmu-miR-290a-5p	0
mmu-miR-290b-3p	0
mmu-miR-290b-5p	0
mmu-miR-291a-3p	0
mmu-miR-291a-5p	0
mmu-miR-291b-3p	0
mmu-miR-291b-5p	0
mmu-miR-292a-3p	0
mmu-miR-292a-5p	0
mmu-miR-292b-3p	0
mmu-miR-292b-5p	0
mmu-miR-293-3p	0
mmu-miR-293-5p	0
mmu-miR-294-3p	0
mmu-miR-294-5p	0
mmu-miR-295-3p	0.0808872	-0.916335	3.16075	-0.289911	0.771884
mmu-miR-295-5p	0
mmu-miR-297b-3p__mmu-miR-297c-3p__mmu-miR-297a-3p	0.299623	1.58966	2.70841	0.586936	0.557247
mmu-miR-297b-5p	0.796432	2.18427	1.6548	1.31996	0.186849
mmu-miR-297c-5p	0.204974	-0.339267	2.9926	-0.113369	0.909738
mmu-miR-298-3p	0.284728	1.41532	2.29888	0.615656	0.538121
mmu-miR-299b-3p	0
mmu-miR-299b-5p	0
mmu-miR-301b-5p	0.0836811	0.237807	3.16075	0.0752375	0.940026
mmu-miR-302a-3p	0
mmu-miR-302a-5p	0
mmu-miR-302b-3p	0.0655059	0.237807	3.16075	0.0752375	0.940026
mmu-miR-302b-5p	0
mmu-miR-302c-3p	0
mmu-miR-302c-5p	0
mmu-miR-302d-3p	0
mmu-miR-302d-5p	0
mmu-miR-3057-3p	0.183282	-0.339266	3.10003	-0.10944	0.912854
mmu-miR-3058-3p	0.869782	1.54083	1.45479	1.05914	0.289535
mmu-miR-3058-5p	0
mmu-miR-3059-3p	0.25324	-1.47156	2.79123	-0.52721	0.598048
mmu-miR-3060-5p	0
mmu-miR-3062-3p	0
mmu-miR-3062-5p	0.499894	0.540794	1.65303	0.327153	0.743552
mmu-miR-3063-3p	0
mmu-miR-3063-5p	0
mmu-miR-3064-3p	0.294252	0.259576	2.29424	0.113142	0.909918
mmu-miR-3066-3p	0.77136	-2.37283	1.6765	-1.41534	0.156968
mmu-miR-3067-3p	0
mmu-miR-3067-5p	0
mmu-miR-3070-3p	0.311522	1.51756	2.71235	0.559499	0.575821
mmu-miR-3072-5p	0.710514	-1.67091	1.56102	-1.0704	0.284439
mmu-miR-3073a-3p	0
mmu-miR-3073a-5p	0
mmu-miR-3073b-3p	0
mmu-miR-3073b-5p	0
mmu-miR-3074-1-3p	0.131012	0.77053	3.15912	0.243907	0.807303
mmu-miR-3074-2-3p	0
mmu-miR-3074-5p	0.258657	0.260312	2.37012	0.109831	0.912544
mmu-miR-3075-3p	0
mmu-miR-3075-5p	0.0808872	-0.916335	3.16075	-0.289911	0.771884
mmu-miR-3076-5p	0.530177	-2.6196	1.99459	-1.31336	0.189063
mmu-miR-3077-5p	0.104583	-0.916335	3.16075	-0.289911	0.771884
mmu-miR-3079-3p	0
mmu-miR-3079-5p	0.123008	0.237807	3.16075	0.0752375	0.940026
mmu-miR-3080-3p	0
mmu-miR-3080-5p	0.560379	-0.440221	2.08531	-0.211106	0.832805
mmu-miR-3081-3p	0.36403	0.881492	2.21848	0.397341	0.691116
mmu-miR-3081-5p	0.11084	-0.916335	3.16075	-0.289911	0.771884
mmu-miR-3082-5p	0.565746	2.43265	1.7231	1.41179	0.158011
mmu-miR-3083-3p	0.309557	-0.943368	2.25914	-0.417578	0.676255
mmu-miR-3085-5p	0.851118	-1.35601	1.39323	-0.973281	0.330413
mmu-miR-3086-3p	0.0997311	0.237807	3.16075	0.0752375	0.940026
mmu-miR-3088-3p	0.697303	1.10307	1.69133	0.652193	0.514277
mmu-miR-3088-5p	0.161774	-1.43793	3.1587	-0.455227	0.648946
mmu-miR-3089-5p	0
mmu-miR-3090-3p	0
mmu-miR-3090-5p	0
mmu-miR-3091-3p	0.830236	-0.64569	1.35728	-0.475725	0.634271
mmu-miR-3091-5p	0.446131	-0.788018	2.1256	-0.370727	0.710841
mmu-miR-3092-3p	0
mmu-miR-3092-5p	0
mmu-miR-3093-3p	0.557537	2.39249	2.41307	0.991473	0.321455
mmu-miR-3094-3p	0.68477	1.07493	1.69022	0.635971	0.524795
mmu-miR-3095-3p	0.258657	0.260312	2.37012	0.109831	0.912544
mmu-miR-3095-5p	0.0780389	0.237807	3.16075	0.0752375	0.940026
mmu-miR-3097-3p	0.287576	0.259821	2.31873	0.112053	0.910781
mmu-miR-3097-5p	0.0997311	0.237807	3.16075	0.0752375	0.940026
mmu-miR-3098-3p	0.765164	-0.853881	1.44138	-0.592404	0.55358
mmu-miR-3098-5p	0.834248	2.22016	1.48931	1.49073	0.136032
mmu-miR-3099-5p	0
mmu-miR-30f	0.282353	0.259802	2.31681	0.112138	0.910714
mmu-miR-31-3p	0.104583	-0.916335	3.16075	-0.289911	0.771884
mmu-miR-3100-3p	0.156078	0.842264	3.15789	0.266718	0.789687
mmu-miR-3100-5p	0
mmu-miR-3101-3p	0.0836811	0.237807	3.16075	0.0752375	0.940026
mmu-miR-3101-5p	0.805243	0.299968	1.73775	0.172619	0.862951
mmu-miR-3102-5p	0
mmu-miR-3104-5p	0.887616	-1.31066	1.51926	-0.862697	0.388304
mmu-miR-3105-3p	0.49108	-0.85851	1.84025	-0.466517	0.640845
mmu-miR-3105-5p	0
mmu-miR-3106-3p	0.105243	-0.916335	3.16075	-0.289911	0.771884
mmu-miR-3106-5p	0.56677	0.909633	1.59866	0.568997	0.569358
mmu-miR-3108-3p	0.11084	-0.916335	3.16075	-0.289911	0.771884
mmu-miR-3108-5p	0.448291	0.113488	1.87923	0.0603906	0.951845
mmu-miR-3109-5p	0
mmu-miR-3110-3p	0
mmu-miR-3110-5p	0
mmu-miR-3112-3p	0
mmu-miR-3112-5p	0
mmu-miR-3113-3p	0.123008	0.237807	3.16075	0.0752375	0.940026
mmu-miR-3113-5p	0
mmu-miR-3154	0
mmu-miR-32-3p	0.0997311	0.237807	3.16075	0.0752375	0.940026
mmu-miR-320-5p	0.123008	0.237807	3.16075	0.0752375	0.940026
mmu-miR-326-5p	0
mmu-miR-327	0.105243	-0.916335	3.16075	-0.289911	0.771884
mmu-miR-328-5p	0.267017	-1.87037	2.76317	-0.676892	0.498475
mmu-miR-343	0
mmu-miR-344-5p	0
mmu-miR-344b-5p	0
mmu-miR-344c-5p	0
mmu-miR-344d-1-5p	0.104583	-0.916335	3.16075	-0.289911	0.771884
mmu-miR-344d-2-5p	0
mmu-miR-344e-5p__mmu-miR-344h-5p	0.659535	-0.915087	1.7466	-0.523924	0.600331
mmu-miR-344f-3p	0.758193	0.499941	1.42881	0.3499	0.726414
mmu-miR-344f-5p	0
mmu-miR-344g-3p	0.721348	0.540869	1.53058	0.353375	0.723807
mmu-miR-344g-5p	0
mmu-miR-344h-3p	0.327982	0.259173	2.2555	0.114907	0.908519
mmu-miR-344i	0
mmu-miR-346-3p	0.22728	-0.861863	2.95445	-0.291717	0.770503
mmu-miR-3471	0.435717	1.13068	2.08932	0.541169	0.588391
mmu-miR-3472	0
mmu-miR-3473a	0.256034	-0.339268	2.79255	-0.121491	0.903302
mmu-miR-3473c	0.105243	-0.916335	3.16075	-0.289911	0.771884
mmu-miR-3473e	0
mmu-miR-3473f	0.0808872	-0.916335	3.16075	-0.289911	0.771884
mmu-miR-3474	0.404996	2.01958	1.79261	1.12661	0.259906
mmu-miR-3475-5p	0.183282	-0.339266	3.10003	-0.10944	0.912854
mmu-miR-351-3p	0
mmu-miR-3547-5p	0.0997311	0.237807	3.16075	0.0752375	0.940026
mmu-miR-3569-3p	0.419621	1.07588	1.83605	0.585976	0.557892
mmu-miR-3572-3p	0.651012	2.62738	1.48004	1.77521	0.0758639
mmu-miR-3572-5p	0.11084	-0.916335	3.16075	-0.289911	0.771884
mmu-miR-3618-3p	0
mmu-miR-3618-5p	0
mmu-miR-3620-3p	0
mmu-miR-3620-5p	0.123008	0.237807	3.16075	0.0752375	0.940026
mmu-miR-363-3p	1.07288	2.64594	1.47009	1.79984	0.0718855
mmu-miR-363-5p	0.123008	0.237807	3.16075	0.0752375	0.940026
mmu-miR-365-1-5p	0.688804	-2.37334	1.65664	-1.43262	0.151966
mmu-miR-367-3p	0
mmu-miR-367-5p	0
mmu-miR-374b-3p	0.483844	0.489663	1.82029	0.269003	0.787928
mmu-miR-374c-3p	0
mmu-miR-374c-5p	0
mmu-miR-375-5p	0
mmu-miR-376c-5p	0
mmu-miR-378b	0
mmu-miR-378c	0
mmu-miR-3960	0.339544	-0.269277	2.26366	-0.118957	0.90531
mmu-miR-3961	0.0808872	-0.916335	3.16075	-0.289911	0.771884
mmu-miR-3962	0.293462	-0.943796	2.29182	-0.411811	0.680478
mmu-miR-3964	0.0780389	0.237807	3.16075	0.0752375	0.940026
mmu-miR-3965	0.123008	0.237807	3.16075	0.0752375	0.940026
mmu-miR-3966	0
mmu-miR-3967	0
mmu-miR-3969	0.0997311	0.237807	3.16075	0.0752375	0.940026
mmu-miR-3970	0.0655059	0.237807	3.16075	0.0752375	0.940026
mmu-miR-3971	0
mmu-miR-429-5p	0
mmu-miR-432	0
mmu-miR-449a-3p	0
mmu-miR-449b	0
mmu-miR-449c-3p	0.0997311	0.237807	3.16075	0.0752375	0.940026
mmu-miR-450a-1-3p	0
mmu-miR-450a-2-3p	0
mmu-miR-450b-3p	0.170089	-0.339266	3.16075	-0.107337	0.914522
mmu-miR-450b-5p	0.837941	2.99378	1.39708	2.14288	0.0321228
mmu-miR-451b	0
mmu-miR-452-3p	0
mmu-miR-452-5p	0.0836811	0.237807	3.16075	0.0752375	0.940026
mmu-miR-453	0
mmu-miR-463-3p	0
mmu-miR-463-5p	0.984505	1.68483	1.36847	1.23117	0.218258
mmu-miR-465a-5p	0
mmu-miR-465b-5p	0.170749	-0.339266	3.16075	-0.107337	0.914522
mmu-miR-465d-3p	0.0808872	-0.916335	3.16075	-0.289911	0.771884
mmu-miR-465d-5p	0
mmu-miR-466a-5p	0
mmu-miR-466d-3p	0.246016	0.842264	3.15789	0.266718	0.789687
mmu-miR-466d-5p	0.0997311	0.237807	3.16075	0.0752375	0.940026
mmu-miR-466e-5p	0
mmu-miR-466f	0
mmu-miR-466f-3p	0.0997311	0.237807	3.16075	0.0752375	0.940026
mmu-miR-466f-5p	0
mmu-miR-466h-3p	0.590811	-0.271983	1.64216	-0.165625	0.868452
mmu-miR-466h-5p	0.0655059	0.237807	3.16075	0.0752375	0.940026
mmu-miR-466i-3p	0.283143	1.47086	2.76904	0.531181	0.595294
mmu-miR-466i-5p	1.00125	0.514142	1.26355	0.406904	0.684079
mmu-miR-466j	0
mmu-miR-466k	0.206689	0.841579	3.00094	0.280438	0.779141
mmu-miR-466l-3p	0
mmu-miR-466l-5p	0
mmu-miR-466m-3p	0
mmu-miR-466n-3p	0.16172	0.842264	3.15789	0.266718	0.789687
mmu-miR-466n-5p	0
mmu-miR-466o-3p	0.123008	0.237807	3.16075	0.0752375	0.940026
mmu-miR-466o-5p__mmu-miR-466b-5p	0
mmu-miR-466p-3p__mmu-miR-466b-3p__mmu-miR-466c-3p	0
mmu-miR-466p-5p	0
mmu-miR-467a-3p	0
mmu-miR-467b-3p	0.0836811	0.237807	3.16075	0.0752375	0.940026
mmu-miR-467b-5p	0
mmu-miR-467c-3p	0
mmu-miR-467d-3p	0.998957	1.81874	1.44676	1.25712	0.208712
mmu-miR-467e-3p	0
mmu-miR-467f	0
mmu-miR-467g	0
mmu-miR-467h	0
mmu-miR-468-3p	0
mmu-miR-468-5p	0
mmu-miR-470-3p	0
mmu-miR-471-3p	0
mmu-miR-471-5p	0
mmu-miR-483-3p	0.503937	1.42867	1.78906	0.79856	0.424546
mmu-miR-483-5p	0.819742	-0.135349	1.4187	-0.0954034	0.923994
mmu-miR-486b-3p	0
mmu-miR-489-3p	0
mmu-miR-489-5p	0
mmu-miR-495-5p	0.98202	-0.129223	1.3396	-0.0964638	0.923152
mmu-miR-496a-5p	0.455477	1.18301	1.66118	0.712148	0.476373
mmu-miR-496b	0
mmu-miR-497a-3p	1.12045	1.94346	1.25072	1.55387	0.120215
mmu-miR-497b	0
mmu-miR-499-3p	0
mmu-miR-500-5p	0.643136	-0.204838	1.64135	-0.124799	0.900683
mmu-miR-503-3p	0.227226	1.25656	2.40949	0.521503	0.602016
mmu-miR-503-5p	0.264968	1.39789	2.80975	0.497515	0.618826
mmu-miR-5046	0
mmu-miR-509-3p	0
mmu-miR-509-5p	0
mmu-miR-5098	0
mmu-miR-5101	0
mmu-miR-5103	0.0780389	0.237807	3.16075	0.0752375	0.940026
mmu-miR-5104	0.167362	0.842264	3.15789	0.266718	0.789687
mmu-miR-511-3p	0.0997311	0.237807	3.16075	0.0752375	0.940026
mmu-miR-511-5p	0.0780389	0.237807	3.16075	0.0752375	0.940026
mmu-miR-5110	0.250392	-0.339268	2.81181	-0.120658	0.903962
mmu-miR-5114	0.59679	2.50497	1.94435	1.28833	0.197631
mmu-miR-5116	0.123008	0.237807	3.16075	0.0752375	0.940026
mmu-miR-5118	0
mmu-miR-5120	0
mmu-miR-5121	0.88637	2.31525	1.65944	1.3952	0.162956
mmu-miR-5122	0.25377	0.221624	2.37793	0.0932005	0.925744
mmu-miR-5123	0.222739	0.841314	2.9461	0.285569	0.775208
mmu-miR-5124b	0.0655059	0.237807	3.16075	0.0752375	0.940026
mmu-miR-5125	0.0808872	-0.916335	3.16075	-0.289911	0.771884
mmu-miR-5127	0.172353	-0.916335	3.16075	-0.289911	0.771884
mmu-miR-5129-5p	0
mmu-miR-5130	0.0836811	0.237807	3.16075	0.0752375	0.940026
mmu-miR-5131	0
mmu-miR-5132-3p	0
mmu-miR-5132-5p	0.368882	-0.304817	1.94969	-0.156341	0.875764
mmu-miR-5133	0
mmu-miR-5134-3p	0.36461	-0.374909	1.95168	-0.192095	0.847667
mmu-miR-5134-5p	0.204314	-0.339267	2.99563	-0.113254	0.909829
mmu-miR-5135	0
mmu-miR-5136	0
mmu-miR-542-5p	0.510984	2.26489	2.00315	1.13066	0.258196
mmu-miR-546	0
mmu-miR-547-3p	0.988352	1.61605	1.28194	1.26063	0.207443
mmu-miR-547-5p	0
mmu-miR-551b-5p	0.587314	-0.954957	1.83031	-0.521746	0.601847
mmu-miR-5615-3p	0.888096	-0.300227	1.23608	-0.242886	0.808094
mmu-miR-5616-3p	0
mmu-miR-5616-5p	0.0836811	0.237807	3.16075	0.0752375	0.940026
mmu-miR-5618-3p	0
mmu-miR-5618-5p	0.0997311	0.237807	3.16075	0.0752375	0.940026
mmu-miR-5619-3p	0
mmu-miR-5619-5p	0
mmu-miR-5620-3p	0.477393	2.25143	2.03498	1.10637	0.268568
mmu-miR-5621-5p	0
mmu-miR-5622-3p	0
mmu-miR-5622-5p	0
mmu-miR-5623-3p	0.0655059	0.237807	3.16075	0.0752375	0.940026
mmu-miR-5623-5p	0.0808872	-0.916335	3.16075	-0.289911	0.771884
mmu-miR-5624-3p	0.0780389	0.237807	3.16075	0.0752375	0.940026
mmu-miR-5624-5p	0
mmu-miR-5625-3p	0
mmu-miR-5625-5p	0
mmu-miR-5626-3p	0.105243	-0.916335	3.16075	-0.289911	0.771884
mmu-miR-5626-5p	0
mmu-miR-5627-3p	0.280929	-0.944123	2.31775	-0.407345	0.683755
mmu-miR-5627-5p	0.105243	-0.916335	3.16075	-0.289911	0.771884
mmu-miR-568	0
mmu-miR-5709-3p	0
mmu-miR-5709-5p	0
mmu-miR-5710	0.0780389	0.237807	3.16075	0.0752375	0.940026
mmu-miR-590-3p	0
mmu-miR-590-5p	0
mmu-miR-592-3p	0
mmu-miR-599	0.0780389	0.237807	3.16075	0.0752375	0.940026
mmu-miR-6237	0.11084	-0.916335	3.16075	-0.289911	0.771884
mmu-miR-6238	0
mmu-miR-6239	0
mmu-miR-6241	0
mmu-miR-6244	0
mmu-miR-6335	0
mmu-miR-6336	0
mmu-miR-6337	0
mmu-miR-6338	0
mmu-miR-6339	0
mmu-miR-6340	0
mmu-miR-6341	0.0780389	0.237807	3.16075	0.0752375	0.940026
mmu-miR-6342	0
mmu-miR-6343	0
mmu-miR-6344	0
mmu-miR-6345	0
mmu-miR-6346	0
mmu-miR-6347	0
mmu-miR-6348	0
mmu-miR-6349	0
mmu-miR-6350	0
mmu-miR-6351	0
mmu-miR-6352	0
mmu-miR-6353	0
mmu-miR-6354	0
mmu-miR-6355	0
mmu-miR-6356	0
mmu-miR-6357	0
mmu-miR-6358	0
mmu-miR-6359	0
mmu-miR-6360	0
mmu-miR-6361	0
mmu-miR-6362	0
mmu-miR-6363	0
mmu-miR-6364	0
mmu-miR-6365	0
mmu-miR-6366	0
mmu-miR-6367	0
mmu-miR-6368	0
mmu-miR-6370	0
mmu-miR-6371	0
mmu-miR-6372	0
mmu-miR-6373	0
mmu-miR-6374	0
mmu-miR-6375	0.170089	-0.339266	3.16075	-0.107337	0.914522
mmu-miR-6376	0
mmu-miR-6377	0
mmu-miR-6378	0
mmu-miR-6379	0.0780389	0.237807	3.16075	0.0752375	0.940026
mmu-miR-6380	0
mmu-miR-6381	0.105243	-0.916335	3.16075	-0.289911	0.771884
mmu-miR-6382	0
mmu-miR-6383	0
mmu-miR-6384	0
mmu-miR-6385	0
mmu-miR-6386	0
mmu-miR-6387	0
mmu-miR-6388	0.216082	-1.52674	2.94409	-0.518578	0.604055
mmu-miR-6389	0
mmu-miR-6390	0
mmu-miR-6391	0
mmu-miR-6392-3p	0
mmu-miR-6392-5p	0.494252	0.526455	1.65407	0.318279	0.750274
mmu-miR-6393	0
mmu-miR-6394	0
mmu-miR-6395	0
mmu-miR-6396	0.0780389	0.237807	3.16075	0.0752375	0.940026
mmu-miR-6397	0
mmu-miR-6398	0
mmu-miR-6399	0
mmu-miR-6400	0
mmu-miR-6401	0
mmu-miR-6402	0
mmu-miR-6403	0
mmu-miR-6404	0
mmu-miR-6405	0
mmu-miR-6406	0
mmu-miR-6407	0.0997311	0.237807	3.16075	0.0752375	0.940026
mmu-miR-6408	0
mmu-miR-6409	0
mmu-miR-6410	0
mmu-miR-6411	0.0997311	0.237807	3.16075	0.0752375	0.940026
mmu-miR-6413	0
mmu-miR-6414	0
mmu-miR-6415	0
mmu-miR-6416-3p	0
mmu-miR-6416-5p	0
mmu-miR-6417	0
mmu-miR-6418-5p	0
mmu-miR-6419	0
mmu-miR-6420	0
mmu-miR-6481	0.0836811	0.237807	3.16075	0.0752375	0.940026
mmu-miR-652-5p	0.0780389	0.237807	3.16075	0.0752375	0.940026
mmu-miR-653-3p	0
mmu-miR-653-5p	0.85703	0.732347	1.46373	0.50033	0.616843
mmu-miR-6537-5p	0
mmu-miR-6539	0.0836811	0.237807	3.16075	0.0752375	0.940026
mmu-miR-654-3p	0
mmu-miR-654-5p	0
mmu-miR-6541	0.11084	-0.916335	3.16075	-0.289911	0.771884
mmu-miR-6546-3p	0.33812	-1.32628	2.21183	-0.599629	0.548754
mmu-miR-6546-5p	0
mmu-miR-665-5p	0
mmu-miR-669a-3-3p	0
mmu-miR-669b-3p	0
mmu-miR-669c-3p	0
mmu-miR-669d-2-3p	0
mmu-miR-669d-3p	0
mmu-miR-669d-5p	0.623948	1.67519	1.73867	0.963488	0.335303
mmu-miR-669e-3p	0.0780389	0.237807	3.16075	0.0752375	0.940026
mmu-miR-669e-5p	0.891148	1.56591	1.35531	1.15538	0.247934
mmu-miR-669f-3p	0.28861	0.259672	2.30376	0.112716	0.910255
mmu-miR-669g	0
mmu-miR-669h-3p	0.0655059	0.237807	3.16075	0.0752375	0.940026
mmu-miR-669i	0
mmu-miR-669j	0
mmu-miR-669k-3p	0
mmu-miR-669k-5p	0.912536	-0.0479708	1.27749	-0.0375509	0.970046
mmu-miR-669l-3p	0
mmu-miR-669m-3p	0
mmu-miR-669m-5p__mmu-miR-466m-5p	0
mmu-miR-669n	0
mmu-miR-669p-3p	0.0655059	0.237807	3.16075	0.0752375	0.940026
mmu-miR-670-5p	0.123008	0.237807	3.16075	0.0752375	0.940026
mmu-miR-6715-3p	0
mmu-miR-6715-5p	0
mmu-miR-675-3p	0
mmu-miR-675-5p	0
mmu-miR-6769b-5p	0.105243	-0.916335	3.16075	-0.289911	0.771884
mmu-miR-677-3p	0
mmu-miR-678	0
mmu-miR-680	0
mmu-miR-681	0
mmu-miR-682	0
mmu-miR-683	0.0836811	0.237807	3.16075	0.0752375	0.940026
mmu-miR-684	0
mmu-miR-686	0
mmu-miR-687	0
mmu-miR-688	0.0808872	-0.916335	3.16075	-0.289911	0.771884
mmu-miR-6896-3p	0.366694	0.802862	1.92488	0.417098	0.676607
mmu-miR-6897-3p	0.318746	-0.897048	2.23441	-0.401469	0.688075
mmu-miR-6897-5p	0.105243	-0.916335	3.16075	-0.289911	0.771884
mmu-miR-6898-3p	0.172353	-0.916335	3.16075	-0.289911	0.771884
mmu-miR-6898-5p	0.549696	2.39396	1.54272	1.55178	0.120715
mmu-miR-6899-5p	0.199462	0.842264	3.15789	0.266718	0.789687
mmu-miR-6900-3p	0.528229	1.20054	1.77558	0.676139	0.498953
mmu-miR-6900-5p	0.0780389	0.237807	3.16075	0.0752375	0.940026
mmu-miR-6901-3p	0.0997311	0.237807	3.16075	0.0752375	0.940026
mmu-miR-6902-3p	0.203895	-0.339267	2.99756	-0.113181	0.909887
mmu-miR-6902-5p	0.354161	0.75816	1.93126	0.392572	0.694635
mmu-miR-6903-3p	0.300778	1.4863	2.28155	0.651441	0.514762
mmu-miR-6903-5p	0
mmu-miR-6904-3p	0.104583	-0.916335	3.16075	-0.289911	0.771884
mmu-miR-6904-5p	0
mmu-miR-6905-3p	0.105243	-0.916335	3.16075	-0.289911	0.771884
mmu-miR-6907-3p	0.18613	-1.47077	3.08226	-0.47717	0.633241
mmu-miR-6907-5p	0
mmu-miR-6908-3p	0
mmu-miR-6908-5p	0.104583	-0.916335	3.16075	-0.289911	0.771884
mmu-miR-6909-3p	0
mmu-miR-6909-5p	0
mmu-miR-691	0.11084	-0.916335	3.16075	-0.289911	0.771884
mmu-miR-6910-3p	0
mmu-miR-6910-5p	0
mmu-miR-6911-5p	0.0836811	0.237807	3.16075	0.0752375	0.940026
mmu-miR-6912-3p	0
mmu-miR-6912-5p	0.590457	0.138172	1.75258	0.078839	0.937161
mmu-miR-6913-5p	0.250976	-0.896169	2.38412	-0.37589	0.706999
mmu-miR-6914-5p	0
mmu-miR-6916-3p	0.182622	-0.339266	3.10357	-0.109315	0.912953
mmu-miR-6917-3p	0
mmu-miR-6917-5p	0
mmu-miR-6918-3p	0
mmu-miR-6918-5p	0.25377	0.221624	2.37793	0.0932005	0.925744
mmu-miR-6919-3p	0.617831	1.45551	1.9949	0.729616	0.465625
mmu-miR-6919-5p	0
mmu-miR-692	0.131012	0.77053	3.15912	0.243907	0.807303
mmu-miR-6920-3p	0.104583	-0.916335	3.16075	-0.289911	0.771884
mmu-miR-6920-5p	0
mmu-miR-6921-3p	0.809418	0.66793	1.50462	0.44392	0.6571
mmu-miR-6921-5p	0
mmu-miR-6923-3p	0
mmu-miR-6923-5p	0
mmu-miR-6924-3p	0
mmu-miR-6924-5p	0
mmu-miR-6925-3p	0
mmu-miR-6925-5p	0.457294	-0.895929	2.16327	-0.414156	0.67876
mmu-miR-6926-3p	0.27048	0.221803	2.33835	0.0948546	0.92443
mmu-miR-6926-5p	0
mmu-miR-6927-3p	0.522587	1.18238	1.62396	0.728087	0.46656
mmu-miR-6927-5p	0
mmu-miR-6928-5p	0.819557	-0.360751	1.28586	-0.280552	0.779054
mmu-miR-6929-3p	0.587843	0.512163	1.61993	0.316164	0.751878
mmu-miR-6929-5p	0.11084	-0.916335	3.16075	-0.289911	0.771884
mmu-miR-693-3p	0
mmu-miR-693-5p	0
mmu-miR-6930-3p	0.104583	-0.916335	3.16075	-0.289911	0.771884
mmu-miR-6931-3p	0.642165	-0.616957	1.58093	-0.390251	0.696351
mmu-miR-6931-5p	0
mmu-miR-6932-3p	0.582777	-0.334592	1.64484	-0.203419	0.838807
mmu-miR-6932-5p	0.949555	0.428007	1.32425	0.323208	0.746537
mmu-miR-6933-3p	0.0836811	0.237807	3.16075	0.0752375	0.940026
mmu-miR-6934-3p	0
mmu-miR-6934-5p	0.242662	-1.76857	3.15099	-0.561276	0.57461
mmu-miR-6935-3p	0.345855	0.813395	2.23336	0.364202	0.715707
mmu-miR-6935-5p	0.275408	-0.896482	2.32703	-0.385247	0.700055
mmu-miR-6936-3p	0.264968	1.39789	2.80975	0.497515	0.618826
mmu-miR-6936-5p	0
mmu-miR-6937-3p	0.176345	-0.339266	3.13821	-0.108108	0.91391
mmu-miR-6937-5p	0.337451	0.702646	2.22967	0.315134	0.75266
mmu-miR-6938-3p	0.0997311	0.237807	3.16075	0.0752375	0.940026
mmu-miR-6938-5p	0.104583	-0.916335	3.16075	-0.289911	0.771884
mmu-miR-6939-3p	0.183282	-0.339266	3.10003	-0.10944	0.912854
mmu-miR-6939-5p	0
mmu-miR-694	0
mmu-miR-6940-3p	0.813569	-1.26475	1.51946	-0.832365	0.405203
mmu-miR-6940-5p	0
mmu-miR-6941-3p	1.09754	1.15313	1.32079	0.873062	0.382629
mmu-miR-6941-5p	0.506151	0.540998	1.64961	0.327954	0.742946
mmu-miR-6942-3p	0.400509	1.92181	2.12821	0.903017	0.366517
mmu-miR-6942-5p	0.399354	1.99464	2.0972	0.951099	0.341554
mmu-miR-6943-3p	0.203895	-0.339267	2.99756	-0.113181	0.909887
mmu-miR-6943-5p	0
mmu-miR-6944-5p	0
mmu-miR-6945-5p	0.172353	-0.916335	3.16075	-0.289911	0.771884
mmu-miR-6946-3p	1.11515	-0.198841	1.13757	-0.174795	0.861241
mmu-miR-6946-5p	0.354975	-0.942554	2.20047	-0.428342	0.668402
mmu-miR-6947-3p	0.0780389	0.237807	3.16075	0.0752375	0.940026
mmu-miR-6947-5p	0.191727	-1.47083	3.0535	-0.481688	0.630027
mmu-miR-6948-5p	0.293462	-0.943796	2.29182	-0.411811	0.680478
mmu-miR-6949-3p	0
mmu-miR-6949-5p	0
mmu-miR-695	0
mmu-miR-6950-3p	0.104583	-0.916335	3.16075	-0.289911	0.771884
mmu-miR-6950-5p	0
mmu-miR-6951-3p	0
mmu-miR-6951-5p	0.326288	0.751889	2.25557	0.333347	0.738872
mmu-miR-6953-5p	0
mmu-miR-6954-5p	0.309138	-0.896891	2.25888	-0.397051	0.69133
mmu-miR-6955-3p	0.46545	-0.372423	1.86949	-0.199211	0.842098
mmu-miR-6955-5p	0.814249	-1.30795	1.30587	-1.00159	0.316539
mmu-miR-6956-5p	0
mmu-miR-6957-3p	0
mmu-miR-6957-5p	0
mmu-miR-6959-3p	0.352972	-0.897434	2.17758	-0.412125	0.680248
mmu-miR-6959-5p	0.392159	-0.305217	1.93445	-0.15778	0.87463
mmu-miR-696	0
mmu-miR-6960-3p	0
mmu-miR-6960-5p	0.0780389	0.237807	3.16075	0.0752375	0.940026
mmu-miR-6961-3p	0
mmu-miR-6961-5p	0
mmu-miR-6962-3p	0.443308	0.108905	1.71586	0.0634695	0.949393
mmu-miR-6962-5p	0.560944	1.62284	2.05357	0.790253	0.42938
mmu-miR-6963-3p	0
mmu-miR-6963-5p	0
mmu-miR-6964-5p	0.170749	-0.339266	3.16075	-0.107337	0.914522
mmu-miR-6965-3p	0.123008	0.237807	3.16075	0.0752375	0.940026
mmu-miR-6965-5p	0
mmu-miR-6966-5p	0.385442	0.966384	2.16072	0.447251	0.654694
mmu-miR-6967-3p	0.269766	-0.896411	2.33958	-0.383151	0.701608
mmu-miR-6967-5p	0
mmu-miR-6968-3p	0.368882	-0.304817	1.94969	-0.156341	0.875764
mmu-miR-6968-5p	0
mmu-miR-6969-3p	0
mmu-miR-6969-5p	0
mmu-miR-697	0
mmu-miR-6971-3p	0.49614	2.32081	2.34943	0.987817	0.323242
mmu-miR-6971-5p	0
mmu-miR-6972-3p	0.0997311	0.237807	3.16075	0.0752375	0.940026
mmu-miR-6972-5p	0
mmu-miR-6973a-3p	0
mmu-miR-6973a-5p	0
mmu-miR-6973b-3p	0.705402	-0.533273	1.70679	-0.312442	0.754705
mmu-miR-6973b-5p	0.183282	-0.339266	3.10003	-0.10944	0.912854
mmu-miR-6974-3p	0
mmu-miR-6974-5p	0.29631	-1.97856	2.24555	-0.881102	0.378263
mmu-miR-6975-3p	0.282353	0.259802	2.31681	0.112138	0.910714
mmu-miR-6975-5p	0
mmu-miR-6976-3p	0
mmu-miR-6976-5p	0
mmu-miR-6977-5p	0.0808872	-0.916335	3.16075	-0.289911	0.771884
mmu-miR-6978-3p	0.803303	2.12283	2.01244	1.05485	0.291493
mmu-miR-6978-5p	0.123008	0.237807	3.16075	0.0752375	0.940026
mmu-miR-6979-5p	0
mmu-miR-698-3p	0.271945	0.263461	2.80002	0.0940926	0.925036
mmu-miR-698-5p	0.104583	-0.916335	3.16075	-0.289911	0.771884
mmu-miR-6980-3p	0
mmu-miR-6980-5p	0
mmu-miR-6981-3p	0
mmu-miR-6981-5p	0
mmu-miR-6982-3p	0.170749	-0.339266	3.16075	-0.107337	0.914522
mmu-miR-6982-5p	0
mmu-miR-6983-3p	0
mmu-miR-6983-5p	0
mmu-miR-6984-3p	0.384459	1.86224	1.86688	0.997513	0.318516
mmu-miR-6984-5p	0.27048	0.221803	2.33835	0.0948546	0.92443
mmu-miR-6985-3p	0.272084	-0.339269	2.74081	-0.123784	0.901486
mmu-miR-6985-5p	0.455477	1.18301	1.66118	0.712148	0.476373
mmu-miR-6986-3p	0.0655059	0.237807	3.16075	0.0752375	0.940026
mmu-miR-6987-3p	0.0780389	0.237807	3.16075	0.0752375	0.940026
mmu-miR-6987-5p	0
mmu-miR-6988-5p	0
mmu-miR-6989-5p	0.419652	-2.39884	2.4419	-0.982368	0.325919
mmu-miR-6990-3p	0
mmu-miR-6991-3p	0.180618	-0.339266	3.11445	-0.108933	0.913256
mmu-miR-6991-5p	0.970153	-2.09831	1.46159	-1.43564	0.151106
mmu-miR-6992-3p	0
mmu-miR-6992-5p	0
mmu-miR-6993-3p	0
mmu-miR-6993-5p	0
mmu-miR-6994-3p	0.971267	-1.02255	1.30484	-0.783664	0.433237
mmu-miR-6995-3p	0.562497	0.81582	1.58589	0.514424	0.606955
mmu-miR-6996-3p	0
mmu-miR-6996-5p	0.246016	0.842264	3.15789	0.266718	0.789687
mmu-miR-6997-3p	0.474375	0.252803	1.71069	0.147778	0.882518
mmu-miR-6998-3p	1.04617	0.800811	1.39196	0.57531	0.565082
mmu-miR-6999-3p	0.807927	-1.36647	1.49022	-0.916958	0.359165
mmu-miR-7000-5p	0
mmu-miR-7001-3p	0
mmu-miR-7001-5p	0
mmu-miR-7002-3p	0
mmu-miR-7002-5p	0
mmu-miR-7003-3p	0
mmu-miR-7003-5p	0
mmu-miR-7004-3p	0.345187	-0.269454	2.25631	-0.119422	0.904941
mmu-miR-7004-5p	0.261505	-0.862583	2.83238	-0.304543	0.760714
mmu-miR-7005-3p	0.0655059	0.237807	3.16075	0.0752375	0.940026
mmu-miR-7005-5p	0
mmu-miR-7006-5p	0
mmu-miR-7007-3p	0.123008	0.237807	3.16075	0.0752375	0.940026
mmu-miR-7007-5p	0
mmu-miR-7008-3p	0.11084	-0.916335	3.16075	-0.289911	0.771884
mmu-miR-7008-5p	0.626784	0.0680392	1.58551	0.0429132	0.965771
mmu-miR-7009-3p	0
mmu-miR-7009-5p	0.812386	-0.0507099	1.55574	-0.0325953	0.973997
mmu-miR-701-3p	0.515455	-1.70768	2.0888	-0.817541	0.413619
mmu-miR-701-5p	0.575691	0.701531	1.64256	0.427097	0.669308
mmu-miR-7010-3p	0
mmu-miR-7010-5p	0.706364	0.766866	1.61734	0.474153	0.635391
mmu-miR-7011-3p	0.203895	-0.339267	2.99756	-0.113181	0.909887
mmu-miR-7011-5p	0
mmu-miR-7012-3p	0.669515	-1.35845	1.78687	-0.76024	0.447111
mmu-miR-7012-5p	0.18613	-1.47077	3.08226	-0.47717	0.633241
mmu-miR-7013-3p	0.870361	-1.15818	1.38542	-0.835978	0.403167
mmu-miR-7014-3p	0
mmu-miR-7014-5p	0.0655059	0.237807	3.16075	0.0752375	0.940026
mmu-miR-7015-5p	0.393983	0.880019	2.17549	0.404515	0.685834
mmu-miR-7016-3p	0.39875	-1.46139	2.14772	-0.68044	0.496226
mmu-miR-7016-5p	0.11084	-0.916335	3.16075	-0.289911	0.771884
mmu-miR-7017-3p	0.0997311	0.237807	3.16075	0.0752375	0.940026
mmu-miR-7017-5p	0.670899	0.0562889	1.40246	0.0401358	0.967985
mmu-miR-7018-3p	0.123008	0.237807	3.16075	0.0752375	0.940026
mmu-miR-7018-5p	0
mmu-miR-7019-5p	0.4322	1.1382	1.66808	0.682343	0.495022
mmu-miR-702-5p	0.533201	0.285676	2.09356	0.136455	0.891462
mmu-miR-7020-3p	0.0997311	0.237807	3.16075	0.0752375	0.940026
mmu-miR-7020-5p	0
mmu-miR-7021-3p	0.188514	0.796655	3.06518	0.259905	0.794937
mmu-miR-7022-5p	0.0808872	-0.916335	3.16075	-0.289911	0.771884
mmu-miR-7023-3p	0.353371	-0.375224	1.96286	-0.191162	0.848399
mmu-miR-7023-5p	0.123008	0.237807	3.16075	0.0752375	0.940026
mmu-miR-7024-3p	0.0808872	-0.916335	3.16075	-0.289911	0.771884
mmu-miR-7024-5p	0.277501	1.44916	2.7813	0.521038	0.602341
mmu-miR-7025-3p	0
mmu-miR-7025-5p	0.123008	0.237807	3.16075	0.0752375	0.940026
mmu-miR-7026-3p	0.581352	-1.29569	1.77894	-0.728353	0.466398
mmu-miR-7026-5p	0.355876	1.78456	2.16041	0.826026	0.408789
mmu-miR-7027-5p	0.362476	-1.40806	1.91464	-0.735417	0.462085
mmu-miR-7028-3p	0.269401	0.221813	2.33631	0.0949415	0.924361
mmu-miR-7028-5p	0
mmu-miR-7029-3p	0.38066	-0.374419	1.93462	-0.193536	0.846539
mmu-miR-7029-5p	0.191727	-1.47083	3.0535	-0.481688	0.630027
mmu-miR-703	0
mmu-miR-7030-3p	0.758303	1.17327	1.52833	0.767686	0.442674
mmu-miR-7030-5p	0
mmu-miR-7031-3p	0.203895	-0.339267	2.99756	-0.113181	0.909887
mmu-miR-7031-5p	0.428746	0.179993	1.72493	0.104348	0.916893
mmu-miR-7032-5p	0
mmu-miR-7033-3p	0
mmu-miR-7034-3p	0.194521	-0.339267	3.04228	-0.111517	0.911206
mmu-miR-7034-5p	0
mmu-miR-7035-5p	0
mmu-miR-7036a-3p	0.625446	-1.29848	1.61244	-0.805292	0.420651
mmu-miR-7036a-5p	0
mmu-miR-7036b-3p	0
mmu-miR-7036b-5p	0.275408	-0.896482	2.32703	-0.385247	0.700055
mmu-miR-7037-3p	0.727466	2.80629	1.45148	1.9334	0.0531866
mmu-miR-7037-5p	0.104583	-0.916335	3.16075	-0.289911	0.771884
mmu-miR-7038-3p	0.284782	-0.863052	2.76135	-0.312547	0.754625
mmu-miR-7038-5p	0.0997311	0.237807	3.16075	0.0752375	0.940026
mmu-miR-7039-3p	0.446921	0.235575	1.72052	0.136921	0.891093
mmu-miR-7039-5p	0.204974	-0.339267	2.9926	-0.113369	0.909738
mmu-miR-704	1.05666	0.00945887	1.28433	0.00736482	0.994124
mmu-miR-7040-3p	0.161774	-1.43793	3.1587	-0.455227	0.648946
mmu-miR-7040-5p	0
mmu-miR-7041-3p	0.18547	-1.47076	3.08574	-0.476631	0.633625
mmu-miR-7041-5p	0.576854	1.56434	1.58822	0.984964	0.324642
mmu-miR-7042-3p	0.105243	-0.916335	3.16075	-0.289911	0.771884
mmu-miR-7043-5p	0
mmu-miR-7044-5p	0
mmu-miR-7045-3p	0.876444	-0.237404	1.41189	-0.168147	0.866468
mmu-miR-7045-5p	0
mmu-miR-7046-5p	0
mmu-miR-7047-5p	1.11303	-0.197409	1.41606	-0.139407	0.889129
mmu-miR-7048-5p	0.576475	-0.348687	1.64574	-0.211872	0.832207
mmu-miR-7049-3p	0
mmu-miR-7049-5p	0.0836811	0.237807	3.16075	0.0752375	0.940026
mmu-miR-705	0.105243	-0.916335	3.16075	-0.289911	0.771884
mmu-miR-7050-3p	0
mmu-miR-7050-5p	0
mmu-miR-7051-3p	0.201047	0.841668	3.02013	0.278686	0.780486
mmu-miR-7051-5p	0.233847	-0.339268	2.87198	-0.118131	0.905964
mmu-miR-7052-5p	0
mmu-miR-7053-3p	1.08993	-0.495005	1.19144	-0.415466	0.677801
mmu-miR-7053-5p	0.0780389	0.237807	3.16075	0.0752375	0.940026
mmu-miR-7054-3p	0
mmu-miR-7055-3p	0
mmu-miR-7055-5p	0
mmu-miR-7056-3p	0
mmu-miR-7056-5p	0.599091	-1.10941	1.83828	-0.603508	0.546171
mmu-miR-7057-3p	0
mmu-miR-7057-5p	1.04598	-2.36567	1.36054	-1.73877	0.0820747
mmu-miR-7058-3p	0.233847	-0.339268	2.87198	-0.118131	0.905964
mmu-miR-7058-5p	0.0780389	0.237807	3.16075	0.0752375	0.940026
mmu-miR-7059-3p	0.0997311	0.237807	3.16075	0.0752375	0.940026
mmu-miR-7059-5p	0.654149	0.927398	1.47499	0.62875	0.529513
mmu-miR-7060-3p	0.123008	0.237807	3.16075	0.0752375	0.940026
mmu-miR-7060-5p	0.0780389	0.237807	3.16075	0.0752375	0.940026
mmu-miR-7061-3p	0
mmu-miR-7061-5p	0.143545	0.796479	3.15867	0.252157	0.80092
mmu-miR-7062-3p	0
mmu-miR-7062-5p	0.458699	0.148378	1.70717	0.0869144	0.93074
mmu-miR-7063-3p	0.232868	1.27119	2.90104	0.438184	0.661253
mmu-miR-7064-3p	0
mmu-miR-7064-5p	0.183412	0.842039	3.10376	0.271297	0.786163
mmu-miR-7065-3p	0.755923	-1.69167	1.76865	-0.956478	0.338831
mmu-miR-7065-5p	0
mmu-miR-7066-3p	0.487088	-1.47067	1.82036	-0.807901	0.419147
mmu-miR-7066-5p	0.759572	-0.833071	1.39476	-0.597287	0.550316
mmu-miR-7067-3p	0.857494	1.40682	1.38916	1.01271	0.311197
mmu-miR-7067-5p	0
mmu-miR-7068-5p	0.0808872	-0.916335	3.16075	-0.289911	0.771884
mmu-miR-7069-3p	0.164568	-0.339266	3.16075	-0.107337	0.914522
mmu-miR-7069-5p	0.248128	0.221562	2.39199	0.0926266	0.9262
mmu-miR-707	0
mmu-miR-7070-5p	0.486562	-0.910806	1.85526	-0.490931	0.623475
mmu-miR-7071-3p	1.05888	-0.432861	1.21104	-0.357429	0.720771
mmu-miR-7071-5p	0
mmu-miR-7072-3p	0.343007	1.75068	2.17306	0.805628	0.420457
mmu-miR-7072-5p	0.206689	0.841579	3.00094	0.280438	0.779141
mmu-miR-7073-3p	0
mmu-miR-7074-3p	0
mmu-miR-7074-5p	0
mmu-miR-7075-5p	0.324055	1.60375	2.69079	0.596013	0.551167
mmu-miR-7076-3p	0
mmu-miR-7076-5p	0
mmu-miR-7077-3p	0
mmu-miR-7077-5p	0
mmu-miR-7078-3p	0
mmu-miR-7078-5p	0
mmu-miR-7079-5p	0
mmu-miR-7080-5p	0.172353	-0.916335	3.16075	-0.289911	0.771884
mmu-miR-7081-3p	0.0997311	0.237807	3.16075	0.0752375	0.940026
mmu-miR-7081-5p	0
mmu-miR-7082-5p	0
mmu-miR-7083-3p	0.528004	2.35618	1.54352	1.5265	0.126886
mmu-miR-7083-5p	0.241851	0.194521	2.90001	0.0670761	0.946521
mmu-miR-7084-3p	0.191727	-1.47083	3.0535	-0.481688	0.630027
mmu-miR-7085-5p	0.0655059	0.237807	3.16075	0.0752375	0.940026
mmu-miR-7086-3p	0
mmu-miR-7086-5p	0.0655059	0.237807	3.16075	0.0752375	0.940026
mmu-miR-7087-3p	0
mmu-miR-7087-5p	0.601675	-1.45811	1.59533	-0.913982	0.360726
mmu-miR-7088-3p	0.0808872	-0.916335	3.16075	-0.289911	0.771884
mmu-miR-7088-5p	0
mmu-miR-7089-3p	0.0655059	0.237807	3.16075	0.0752375	0.940026
mmu-miR-7089-5p	0
mmu-miR-7090-3p	0.348649	1.76929	2.16811	0.816053	0.41447
mmu-miR-7090-5p	0
mmu-miR-7091-3p	0
mmu-miR-7091-5p	0.143545	0.796479	3.15867	0.252157	0.80092
mmu-miR-7092-3p	0.425284	-1.64448	2.1066	-0.780631	0.43502
mmu-miR-7092-5p	0.660919	-1.56634	1.55997	-1.00408	0.315338
mmu-miR-7094-1-5p	0
mmu-miR-7094-3p	0
mmu-miR-7094b-2-5p	0
mmu-miR-710	0
mmu-miR-711	0
mmu-miR-7115-3p	0
mmu-miR-7115-5p	0
mmu-miR-7118-3p	0.149187	0.796479	3.15867	0.252157	0.80092
mmu-miR-7118-5p	0
mmu-miR-7119-3p	0
mmu-miR-7119-5p	0
mmu-miR-712-3p	0.243276	1.31314	2.37099	0.553837	0.57969
mmu-miR-712-5p	1.10055	1.66555	1.45826	1.14214	0.253394
mmu-miR-713	0
mmu-miR-714	0.583791	1.60516	1.74376	0.920518	0.357302
mmu-miR-717	0
mmu-miR-718	0
mmu-miR-719	0
mmu-miR-721	0
mmu-miR-7210-3p	0
mmu-miR-7210-5p	0
mmu-miR-7211-3p	0
mmu-miR-7211-5p	0.423225	0.268511	1.91159	0.140465	0.888293
mmu-miR-7212-3p	0
mmu-miR-7212-5p	0
mmu-miR-7213-3p	0.280349	0.263389	2.78768	0.0944834	0.924725
mmu-miR-7213-5p	0.287205	-0.948372	2.75493	-0.344246	0.730662
mmu-miR-7214-3p	0
mmu-miR-7214-5p	0
mmu-miR-7215-3p	0
mmu-miR-7215-5p	0.172353	-0.916335	3.16075	-0.289911	0.771884
mmu-miR-7216-3p	0
mmu-miR-7216-5p	0.182622	-0.339266	3.10357	-0.109315	0.912953
mmu-miR-7217-3p	0
mmu-miR-7217-5p	0
mmu-miR-7218-3p	0
mmu-miR-7218-5p	0
mmu-miR-7219-3p	0.0997311	0.237807	3.16075	0.0752375	0.940026
mmu-miR-7219-5p	0
mmu-miR-7220-3p	0
mmu-miR-7220-5p	1.02834	1.8504	1.42755	1.2962	0.194905
mmu-miR-7221-3p	0
mmu-miR-7221-5p	0
mmu-miR-7222-3p	0
mmu-miR-7222-5p	0
mmu-miR-7223-3p	0
mmu-miR-7223-5p	0
mmu-miR-7224-5p	0.0780389	0.237807	3.16075	0.0752375	0.940026
mmu-miR-7225-3p	0
mmu-miR-7225-5p	0
mmu-miR-7226-5p	0.0997311	0.237807	3.16075	0.0752375	0.940026
mmu-miR-7227-3p	0.105243	-0.916335	3.16075	-0.289911	0.771884
mmu-miR-7227-5p	0
mmu-miR-7228-3p	0
mmu-miR-7228-5p	0
mmu-miR-7229-3p	0
mmu-miR-7229-5p	0
mmu-miR-7230-3p	0
mmu-miR-7230-5p	0
mmu-miR-7231-3p	0
mmu-miR-7231-5p	0.447685	-1.53458	1.86282	-0.823795	0.410056
mmu-miR-7232-3p	0
mmu-miR-7232-5p	0
mmu-miR-7233-3p	0
mmu-miR-7233-5p	0
mmu-miR-7234-3p	0
mmu-miR-7234-5p	0
mmu-miR-7235-5p	0
mmu-miR-7236-3p	0.4834	1.26633	1.82173	0.695123	0.486978
mmu-miR-7236-5p	0.0836811	0.237807	3.16075	0.0752375	0.940026
mmu-miR-7237-5p	0
mmu-miR-7238-3p	0
mmu-miR-7238-5p	0
mmu-miR-7239-3p	0
mmu-miR-7239-5p	0
mmu-miR-7240-3p	0.182622	-0.339266	3.10357	-0.109315	0.912953
mmu-miR-7241-3p	0
mmu-miR-7241-5p	0
mmu-miR-7242-3p	0
mmu-miR-7242-5p	0
mmu-miR-7243-3p	0
mmu-miR-7243-5p	0
mmu-miR-741-5p	0
mmu-miR-742-3p	0
mmu-miR-742-5p	0
mmu-miR-743a-3p	0
mmu-miR-743a-5p	0
mmu-miR-743b-3p	0.716061	0.259422	1.44033	0.180113	0.857064
mmu-miR-743b-5p	0.0780389	0.237807	3.16075	0.0752375	0.940026
mmu-miR-758-5p	0.11084	-0.916335	3.16075	-0.289911	0.771884
mmu-miR-759	0.0997311	0.237807	3.16075	0.0752375	0.940026
mmu-miR-760-5p	0.389311	0.824699	1.90919	0.431962	0.665769
mmu-miR-761	0
mmu-miR-762	0
mmu-miR-763	0
mmu-miR-7646-3p	0
mmu-miR-7646-5p	0.204314	-0.339267	2.99563	-0.113254	0.909829
mmu-miR-7647-3p	0.0780389	0.237807	3.16075	0.0752375	0.940026
mmu-miR-7647-5p	0
mmu-miR-7648-5p	0
mmu-miR-7649-3p	0
mmu-miR-7649-5p	0
mmu-miR-7650-3p	0
mmu-miR-7650-5p	0.816808	-1.0544	1.40814	-0.748784	0.453987
mmu-miR-7651-3p	0
mmu-miR-7651-5p	0.320646	0.730561	2.2629	0.322842	0.746815
mmu-miR-7652-3p	0
mmu-miR-7652-5p	0
mmu-miR-7653-5p	0.815039	2.23504	1.61515	1.3838	0.166419
mmu-miR-7654-3p	0
mmu-miR-7654-5p	0
mmu-miR-7655-3p	0.641435	1.14823	1.71764	0.668494	0.503818
mmu-miR-7655-5p	0
mmu-miR-7656-3p	0
mmu-miR-7656-5p	0
mmu-miR-7657-3p	0.0836811	0.237807	3.16075	0.0752375	0.940026
mmu-miR-7657-5p	0
mmu-miR-7658-3p	0
mmu-miR-7658-5p	0.188264	-0.339266	3.07383	-0.110372	0.912114
mmu-miR-7659-3p	0.123008	0.237807	3.16075	0.0752375	0.940026
mmu-miR-7659-5p	0
mmu-miR-7660-3p	0
mmu-miR-7660-5p	0
mmu-miR-7661-3p	0.489292	2.19726	1.76657	1.2438	0.213574
mmu-miR-7661-5p	0
mmu-miR-7662-3p	0
mmu-miR-7662-5p	0
mmu-miR-7663-3p	0.680934	0.199661	1.58438	0.126018	0.899718
mmu-miR-7663-5p	0
mmu-miR-7664-3p	0.250392	-0.339268	2.81181	-0.120658	0.903962
mmu-miR-7664-5p	0
mmu-miR-7665-3p	0
mmu-miR-7666-3p	1.09393	1.36135	1.21527	1.12021	0.262625
mmu-miR-7666-5p	0
mmu-miR-7667-3p	0.227591	-0.339268	2.89629	-0.117139	0.90675
mmu-miR-7668-5p	0.537528	1.49477	1.5915	0.939221	0.347617
mmu-miR-7669-3p	0
mmu-miR-7669-5p	0
mmu-miR-767	0.0836811	0.237807	3.16075	0.0752375	0.940026
mmu-miR-7670-3p	0.201047	0.841668	3.02013	0.278686	0.780486
mmu-miR-7670-5p	0
mmu-miR-7671-3p	0.232868	1.27119	2.90104	0.438184	0.661253
mmu-miR-7671-5p	0
mmu-miR-7672-3p	0.0997311	0.237807	3.16075	0.0752375	0.940026
mmu-miR-7672-5p	0
mmu-miR-7673-3p	0
mmu-miR-7673-5p	0.0780389	0.237807	3.16075	0.0752375	0.940026
mmu-miR-7674-3p	0.734712	-1.4891	1.69112	-0.880539	0.378567
mmu-miR-7674-5p	1.10906	-0.823046	1.29416	-0.635969	0.524797
mmu-miR-7675-3p	0.11084	-0.916335	3.16075	-0.289911	0.771884
mmu-miR-7675-5p	0
mmu-miR-7676-3p	0.32247	1.60508	2.69444	0.595701	0.551375
mmu-miR-7676-5p	0
mmu-miR-7677-5p	0
mmu-miR-7678-3p	0
mmu-miR-7678-5p	0
mmu-miR-7679-3p	0
mmu-miR-7679-5p	0
mmu-miR-7680-3p	0
mmu-miR-7680-5p	0
mmu-miR-7681-3p	0
mmu-miR-7681-5p	0
mmu-miR-7682-5p	0
mmu-miR-7683-3p	0
mmu-miR-7683-5p	0.267093	1.41099	2.80568	0.502906	0.615031
mmu-miR-7684-3p	0
mmu-miR-7684-5p	0
mmu-miR-7685-3p	0
mmu-miR-7685-5p	0.123008	0.237807	3.16075	0.0752375	0.940026
mmu-miR-7686-3p	0
mmu-miR-7686-5p	0.0997311	0.237807	3.16075	0.0752375	0.940026
mmu-miR-7687-3p	0.287576	0.259821	2.31873	0.112053	0.910781
mmu-miR-7687-5p	1.07972	0.00494781	1.14707	0.00431345	0.996558
mmu-miR-7688-3p	0
mmu-miR-7689-5p	0
mmu-miR-7a-2-3p	0.683966	1.16695	1.52658	0.76442	0.444617
mmu-miR-7b-3p	0.457969	2.21691	1.7416	1.27292	0.203047
mmu-miR-802-3p	0.0655059	0.237807	3.16075	0.0752375	0.940026
mmu-miR-802-5p	0.230074	0.22136	2.44018	0.0907149	0.927719
mmu-miR-804	0
mmu-miR-8090	0
mmu-miR-8091	0
mmu-miR-8092	0
mmu-miR-8093	0.0780389	0.237807	3.16075	0.0752375	0.940026
mmu-miR-8094	0.545209	2.3696	2.37496	0.997744	0.318403
mmu-miR-8095	0
mmu-miR-8096	0.350599	0.262526	2.64991	0.0990697	0.921083
mmu-miR-8097	0.228251	-0.339268	2.89368	-0.117244	0.906666
mmu-miR-8098	0.0655059	0.237807	3.16075	0.0752375	0.940026
mmu-miR-8099	0
mmu-miR-8100	0
mmu-miR-8101	0
mmu-miR-8102	0
mmu-miR-8104	0
mmu-miR-8106	0
mmu-miR-8107	0.143545	0.796479	3.15867	0.252157	0.80092
mmu-miR-8108	0
mmu-miR-8109	0.105243	-0.916335	3.16075	-0.289911	0.771884
mmu-miR-8110	0
mmu-miR-8113	0
mmu-miR-8115	0
mmu-miR-8116	0.246016	0.842264	3.15789	0.266718	0.789687
mmu-miR-8117	0
mmu-miR-8118	0.540246	-0.33167	1.54514	-0.214653	0.830038
mmu-miR-8119	0
mmu-miR-8120	0
mmu-miR-871-5p	0.614057	-0.0749226	1.58703	-0.0472093	0.962346
mmu-miR-873b	0
mmu-miR-875-3p	0
mmu-miR-875-5p	0
mmu-miR-876-3p	0
mmu-miR-878-3p	0
mmu-miR-880-3p	0.25324	-1.47156	2.79123	-0.52721	0.598048
mmu-miR-880-5p	0
mmu-miR-881-3p	0.975196	-0.756604	1.50179	-0.503801	0.614401
mmu-miR-881-5p	0.227591	-0.339268	2.89629	-0.117139	0.90675
mmu-miR-882	0
mmu-miR-883a-5p	0
mmu-miR-883b-3p	0.0997311	0.237807	3.16075	0.0752375	0.940026
mmu-miR-883b-5p	0
mmu-miR-92a-2-5p	0
mmu-miR-96-3p	0
mmu-miR-9768-3p	0
mmu-miR-9769-3p	0.593379	1.6989	1.70827	0.994513	0.319973
mmu-miR-9769-5p	0
p-mmu-miR-1	0
p-mmu-miR-11	0.801317	-1.72327	1.54687	-1.11403	0.265266
p-mmu-miR-12	0
p-mmu-miR-13	0
p-mmu-miR-14	0
p-mmu-miR-15	0
p-mmu-miR-17	0.900444	-0.647558	1.23384	-0.52483	0.599701
p-mmu-miR-18-2__p-mmu-miR-18-1	0.18547	-1.47076	3.08574	-0.476631	0.633625
p-mmu-miR-2	0
p-mmu-miR-21	0.0655059	0.237807	3.16075	0.0752375	0.940026
p-mmu-miR-22	0
p-mmu-miR-23	0.9727	-1.30193	1.5965	-0.815487	0.414794
p-mmu-miR-24	0.885882	0.270458	1.53896	0.175741	0.860497
p-mmu-miR-25	0
p-mmu-miR-26	0.16172	0.842264	3.15789	0.266718	0.789687
p-mmu-miR-27	0
p-mmu-miR-29	0
p-mmu-miR-3	0
p-mmu-miR-30	0
p-mmu-miR-31	0.388341	0.860188	2.1792	0.394725	0.693046
p-mmu-miR-32	0.172353	-0.916335	3.16075	-0.289911	0.771884
p-mmu-miR-33	0.0997311	0.237807	3.16075	0.0752375	0.940026
p-mmu-miR-34-2__p-mmu-miR-34-1	0.754676	-0.0649439	1.76415	-0.0368131	0.970634
p-mmu-miR-35	0
p-mmu-miR-37	0
p-mmu-miR-5	0.105243	-0.916335	3.16075	-0.289911	0.771884
p-mmu-miR-7	0.715964	-0.366168	1.78561	-0.205065	0.837521
p-mmu-miR-8	0
p-mmu-miR-9	0.0836811	0.237807	3.16075	0.0752375	0.940026

## Sheet: Cohort2
mirna	baseMean	log2FoldChange	lfcSE	stat	pvalue	padj
mmu-miR-92a-3p	14743.3	1.60821	0.110364	14.5719	4.23809e-48	3.26333e-45
mmu-miR-21a-3p	258.43	3.72893	0.273586	13.6299	2.66096e-42	1.02447e-39
mmu-miR-21a-5p	8572.29	2.29741	0.203522	11.2883	1.49977e-29	3.84942e-27
mmu-miR-223-3p	49.2939	4.23776	0.432357	9.80154	1.10882e-22	2.13447e-20
mmu-miR-142a-5p	567.571	3.92776	0.596551	6.58411	4.57631e-11	7.04751e-09
mmu-miR-431-5p	2121.48	0.953996	0.148629	6.41862	1.37511e-10	1.76473e-08
mmu-miR-147-3p	18.4303	5.07424	0.81979	6.18968	6.02865e-10	6.63151e-08
mmu-miR-203-3p	76.3886	1.44364	0.235818	6.12186	9.24905e-10	8.90221e-08
mmu-miR-210-5p	20.3668	3.06572	0.509419	6.01808	1.76497e-09	1.51003e-07
mmu-miR-1197-3p	24.419	3.18242	0.532114	5.98071	2.22161e-09	1.71064e-07
mmu-miR-5099	1161.11	2.64063	0.457746	5.76878	7.98465e-09	5.58926e-07
mmu-miR-210-3p	87.5879	1.73675	0.30373	5.71805	1.07754e-08	6.38234e-07
mmu-miR-6516-5p	580.008	0.650136	0.11354	5.72605	1.02797e-08	6.38234e-07
mmu-miR-146b-5p	11671.4	0.723541	0.130577	5.54112	3.00542e-08	1.65298e-06
mmu-miR-488-5p	175.276	1.33077	0.241857	5.50231	3.74854e-08	1.92425e-06
mmu-miR-223-5p	16.0598	3.54535	0.654422	5.41752	6.04305e-08	2.90822e-06
mmu-miR-212-3p	515.944	-0.762219	0.143867	-5.29807	1.17036e-07	5.30105e-06
mmu-miR-496a-3p	323.754	1.06495	0.205967	5.17052	2.33445e-07	9.98628e-06
mmu-miR-323-3p	571.028	0.999249	0.194838	5.12862	2.9187e-07	1.18284e-05
mmu-miR-1249-3p	305.194	0.877484	0.188024	4.66688	3.05805e-06	0.000117735
mmu-miR-758-3p	1396.22	0.689581	0.150048	4.59573	4.31231e-06	0.000158118
mmu-miR-155-5p	59.101	3.76786	0.848438	4.44094	8.95684e-06	0.000313489
mmu-miR-488-3p	394.299	0.622001	0.140382	4.43078	9.38919e-06	0.000314334
mmu-miR-6240	182.797	1.38407	0.316876	4.36787	1.25466e-05	0.000402537
mmu-miR-212-5p	3083.36	-0.657651	0.152854	-4.30249	1.68889e-05	0.00052018
mmu-miR-3099-3p	1015.07	-0.665058	0.157294	-4.22812	2.35648e-05	0.00069788
mmu-miR-30e-5p	24182.4	-0.437845	0.104721	-4.18108	2.90132e-05	0.000827413
mmu-miR-199a-3p__mmu-miR-199b-3p	90.9284	0.855044	0.209742	4.07665	4.56899e-05	0.00124403
mmu-miR-342-5p	919.145	-0.4198	0.103125	-4.0708	4.68529e-05	0.00124403
mmu-miR-335-3p	11367.9	-0.597422	0.147942	-4.03822	5.38577e-05	0.00138235
mmu-miR-504-5p	70.4366	1.21386	0.302044	4.01882	5.84897e-05	0.00145281
mmu-miR-143-3p	5765.35	0.678539	0.178193	3.80788	0.000140164	0.00329503
mmu-miR-5107-5p	3.35573	5.0381	1.32372	3.80603	0.000141216	0.00329503
mmu-miR-30c-5p	16782.6	-0.371208	0.0986456	-3.76305	0.000167855	0.00380143
mmu-let-7e-5p	19187.9	-0.527909	0.143348	-3.68272	0.000230759	0.0050767
mmu-miR-541-5p	74769.5	-0.308991	0.0862708	-3.58164	0.000341442	0.00730306
mmu-miR-92a-1-5p	3.57324	4.34997	1.24277	3.50021	0.000464885	0.00967464
mmu-miR-1a-3p	14.9794	1.73918	0.500764	3.47306	0.000514559	0.0104266
mmu-miR-142a-3p	13.3821	2.41531	0.715552	3.37545	0.000736963	0.0145503
mmu-miR-673-5p	296.637	0.806583	0.23967	3.3654	0.000764337	0.0147135
mmu-miR-6997-5p	47.6327	1.02808	0.306247	3.35702	0.000787868	0.0147965
mmu-miR-335-5p	1541.47	-0.425711	0.127724	-3.33306	0.00085896	0.0157476
mmu-miR-30a-5p	47855.2	-0.334996	0.101057	-3.31491	0.000916736	0.016416
mmu-miR-434-5p	9216.26	0.351401	0.106213	3.30845	0.00093815	0.0164176
mmu-miR-344e-3p	11.8756	2.12404	0.645796	3.28903	0.00100533	0.0172023
mmu-miR-3475-3p	15849.2	-0.479696	0.149598	-3.20656	0.00134331	0.0224858
mmu-miR-344d-3p	608.744	0.461273	0.144475	3.19274	0.00140928	0.0227293
mmu-miR-382-5p	569.568	0.623571	0.195404	3.19119	0.00141689	0.0227293
mmu-miR-27a-5p	3.89258	3.73575	1.17843	3.17012	0.00152378	0.0239452
mmu-miR-3102-5p.2-5p	35.9973	-0.955593	0.30591	-3.12377	0.00178549	0.0274965
mmu-miR-423-5p	9707.52	-0.42106	0.136792	-3.07811	0.00208318	0.0314519
mmu-miR-193b-5p	10.756	-1.58338	0.516474	-3.06575	0.00217122	0.0320735
mmu-miR-30c-1-3p	420.038	-0.330829	0.108087	-3.06077	0.00220766	0.0320735
mmu-miR-410-3p	66736.1	0.309422	0.10203	3.03266	0.00242412	0.0345662
mmu-miR-485-5p	14380.3	-0.395947	0.131588	-3.00898	0.00262125	0.0360422
mmu-miR-5126	7.7679	2.56131	0.850538	3.0114	0.00260047	0.0360422
mmu-miR-222-3p	703.067	0.419606	0.140386	2.98894	0.00279946	0.0378173
mmu-miR-2137	10.2624	2.11328	0.715975	2.95162	0.00316116	0.0419671
mmu-miR-101a-3p	1772.91	0.295463	0.101504	2.91084	0.00360458	0.0457961
mmu-miR-132-3p	3445.15	-0.474479	0.162769	-2.91505	0.00355636	0.0457961
mmu-miR-148a-5p	22.532	1.08107	0.371654	2.90882	0.003628	0.0457961
mmu-miR-3963	152.667	0.900148	0.311809	2.88686	0.0038911	0.0475578
mmu-miR-674-3p	521.51	-0.370535	0.128293	-2.88819	0.00387465	0.0475578
mmu-let-7d-5p	14562.7	-0.288775	0.100259	-2.88028	0.00397325	0.0478032
mmu-miR-3552	90.1394	-0.588956	0.205681	-2.86345	0.00419055	0.0496419
mmu-miR-30d-5p	37401.3	-0.261423	0.0919563	-2.84291	0.00447038	0.0521545
mmu-miR-125a-3p	200.647	-0.404684	0.143848	-2.81327	0.00490408	0.0563603
mmu-miR-365-2-5p	9.68231	-1.57211	0.561642	-2.79913	0.00512405	0.0580223
p-mmu-miR-16	73.4768	1.10713	0.396588	2.79163	0.00524435	0.0585239
mmu-miR-547-3p	5.96827	2.06854	0.768805	2.69059	0.0071326	0.0784586
mmu-miR-3086-5p	75.8195	-0.571699	0.216978	-2.63482	0.00841821	0.091296
mmu-miR-134-5p	1188.81	0.270275	0.103054	2.62267	0.00872436	0.0933022
mmu-miR-30b-5p	893.385	-0.253942	0.0974919	-2.60475	0.00919422	0.0956696
mmu-miR-677-5p	108.285	0.456605	0.175045	2.6085	0.00909393	0.0956696
mmu-miR-329-3p	49.0524	0.657074	0.253842	2.58851	0.00963912	0.0969765
mmu-miR-369-3p	575.248	-0.33251	0.128621	-2.58519	0.00973258	0.0969765
mmu-miR-409-3p	10598.2	0.22776	0.0879096	2.59085	0.00957401	0.0969765
mmu-miR-7030-3p	2.21054	3.5986	1.39374	2.58198	0.00982359	0.0969765
mmu-miR-381-3p	3312.38	-0.38211	0.148762	-2.56859	0.0102113	0.0981997
mmu-miR-434-3p	101692	0.301445	0.117495	2.5656	0.0102997	0.0981997
mmu-miR-486a-5p__mmu-miR-486b-5p	19322	-0.272062	0.106084	-2.56458	0.0103301	0.0981997
mmu-miR-92b-3p	31967.8	-0.474722	0.189389	-2.5066	0.0121898	0.114465
mmu-miR-1195	68.746	0.669065	0.270734	2.47131	0.0134621	0.123402
mmu-miR-3068-5p	96.4172	-0.463943	0.187553	-2.47366	0.0133736	0.123402
mmu-miR-673-3p	462.693	-0.314825	0.127743	-2.46451	0.0137201	0.124288
mmu-miR-497a-5p	76.7817	-0.49206	0.201321	-2.44416	0.014519	0.129996
mmu-miR-1298-3p	677.773	-0.310176	0.127801	-2.42703	0.0152231	0.134733
mmu-miR-25-3p	964.093	0.324318	0.13521	2.39862	0.0164568	0.140797
mmu-miR-3057-5p	567.628	-0.280691	0.116786	-2.40346	0.0162406	0.140797
mmu-miR-6236	81.4287	0.795914	0.331722	2.39934	0.0164246	0.140797
mmu-miR-129-2-3p	184.282	0.404978	0.170231	2.37899	0.0173599	0.145295
mmu-miR-370-3p	216.097	0.510754	0.214493	2.38121	0.0172558	0.145295
mmu-miR-132-5p	250.828	-0.465905	0.196305	-2.37337	0.0176265	0.145466
mmu-miR-5128	23.8451	0.841276	0.355463	2.36671	0.0179472	0.145466
mmu-miR-7650-5p	7.09429	1.64662	0.695676	2.36694	0.0179359	0.145466
mmu-miR-27a-3p	346.767	0.488009	0.206962	2.35796	0.0183755	0.147386
mmu-miR-383-5p	11806	-0.249086	0.106877	-2.33059	0.0197748	0.155374
mmu-miR-433-5p	347.951	0.336215	0.144147	2.33245	0.0196772	0.155374
mmu-miR-6540-5p	131.487	0.418863	0.183686	2.28032	0.0225888	0.175691
mmu-miR-465a-3p__mmu-miR-465c-3p__mmu-miR-465b-3p	7.88749	1.35084	0.596713	2.26381	0.0235859	0.181611
mmu-miR-6896-5p	312.898	0.391473	0.173348	2.25831	0.0239263	0.182409
mmu-miR-30c-2-3p	400.89	-0.264386	0.118075	-2.23914	0.0251469	0.189834
mmu-miR-341-5p	3.90779	2.02465	0.910987	2.22248	0.0262508	0.191328
mmu-miR-669c-5p	22.3122	0.800138	0.360231	2.22118	0.0263386	0.191328
mmu-miR-6944-3p	1378.01	-0.267487	0.12032	-2.22312	0.0262075	0.191328
mmu-miR-877-5p	384.432	0.273557	0.122606	2.23119	0.0256686	0.191328
mmu-miR-10b-5p	866389	0.210518	0.095274	2.20961	0.0271324	0.191843
mmu-miR-128-1-5p	62.7805	0.668537	0.302261	2.21179	0.0269815	0.191843
mmu-miR-3060-3p	22.6464	-0.814693	0.370456	-2.19916	0.0278666	0.191843
mmu-miR-423-3p	829.755	0.23809	0.108225	2.19996	0.0278098	0.191843
mmu-miR-490-5p	857.401	-0.227438	0.102983	-2.2085	0.0272097	0.191843
mmu-miR-872-3p	193.105	-0.325518	0.148055	-2.19863	0.0279044	0.191843
mmu-miR-380-3p	2743.64	0.292257	0.13375	2.1851	0.0288816	0.193381
mmu-miR-5620-5p	2.67625	-2.35205	1.07304	-2.19196	0.0283822	0.193381
mmu-miR-708-5p	114.973	-0.377369	0.17259	-2.18651	0.0287781	0.193381
mmu-miR-708-3p	242.881	-0.310167	0.143554	-2.16064	0.0307234	0.20394
mmu-miR-301a-3p	1058.41	-0.263397	0.122295	-2.15379	0.031257	0.205708
mmu-miR-760-3p	188.739	-0.317664	0.14893	-2.13297	0.032927	0.214863
mmu-miR-3473d	2.88471	2.71537	1.28129	2.11925	0.0340696	0.22045
mmu-miR-30e-3p	873.192	-0.219415	0.104286	-2.10398	0.0353805	0.225281
mmu-miR-702-3p	70.207	0.50756	0.241266	2.10374	0.0354013	0.225281
mmu-let-7f-2-3p	32.5093	-0.680292	0.326334	-2.08465	0.0371008	0.232257
mmu-miR-181a-2-3p	198.087	0.31809	0.152564	2.08495	0.0370736	0.232257
mmu-miR-133a-3p	1577.08	-0.221033	0.106233	-2.08064	0.037467	0.232658
mmu-miR-3070-2-3p	25.163	-0.724002	0.349619	-2.07083	0.0383747	0.234512
mmu-miR-666-3p	512.136	0.329503	0.158969	2.07275	0.038196	0.234512
mmu-miR-3078-5p	219.226	0.42137	0.205781	2.04766	0.0405929	0.245987
mmu-miR-7226-3p	19.3574	0.858995	0.420122	2.04463	0.0408914	0.245987
mmu-miR-6538	29.1296	1.04168	0.512576	2.03224	0.0421293	0.25147
mmu-miR-106b-3p	49.2581	0.535468	0.263905	2.02902	0.0424559	0.25147
mmu-let-7b-5p	3389.13	0.296158	0.14861	1.99285	0.0462783	0.271548
mmu-let-7i-5p	26222.9	-0.19554	0.0982434	-1.99036	0.0465511	0.271548
mmu-miR-874-3p	121.258	0.38974	0.196376	1.98466	0.0471819	0.273159
mmu-let-7g-5p	15268.6	-0.177372	0.0906604	-1.95644	0.0504134	0.278669
mmu-miR-107-3p	178.648	-0.315865	0.160355	-1.96979	0.0488628	0.278669
mmu-miR-1298-5p	789.167	-0.208732	0.106958	-1.95153	0.050994	0.278669
mmu-miR-219a-2-3p	428.969	-0.448826	0.230022	-1.95124	0.051029	0.278669
mmu-miR-221-3p	98.8838	0.389057	0.198341	1.96156	0.0498137	0.278669
mmu-miR-3085-3p	209.247	0.294503	0.149865	1.96512	0.0494	0.278669
mmu-miR-378a-3p	228.196	-0.338477	0.173074	-1.95568	0.0505023	0.278669
mmu-miR-543-5p	220.774	0.295116	0.150652	1.95893	0.0501211	0.278669
mmu-miR-1843a-3p	159.734	-0.290673	0.14969	-1.94184	0.052157	0.280845
p-mmu-miR-4	2.552	2.51661	1.29515	1.9431	0.0520035	0.280845
mmu-miR-16-1-3p	3.42745	1.87948	0.973756	1.93014	0.0535896	0.28183
mmu-miR-1912-3p	8.34338	-1.1494	0.593616	-1.93627	0.0528341	0.28183
mmu-miR-23b-3p	687.606	0.240126	0.12452	1.92841	0.0538038	0.28183
mmu-miR-363-3p	2.987	2.03683	1.05615	1.92855	0.0537866	0.28183
mmu-miR-195a-3p	7.52525	-1.187	0.618378	-1.91953	0.0549167	0.285715
mmu-miR-3071-5p	30.013	0.622996	0.32685	1.90606	0.0566427	0.292717
mmu-miR-741-3p	16.8253	0.810456	0.42597	1.90261	0.0570912	0.293068
mmu-miR-98-5p	6022.71	-0.191823	0.101518	-1.88955	0.0588183	0.299935
mmu-miR-199a-5p	45.0574	0.633224	0.337839	1.87433	0.0608844	0.308428
mmu-miR-764-5p	1.79841	2.50476	1.33955	1.86985	0.0615041	0.30953
mmu-miR-10b-3p	259.676	0.242179	0.129733	1.86675	0.0619363	0.309681
mmu-miR-1224-3p	17.2686	0.828815	0.446595	1.85585	0.0634744	0.31418
mmu-miR-322-5p	20.1733	0.784127	0.422799	1.85461	0.0636521	0.31418
mmu-miR-101a-5p	17.3061	0.716812	0.390438	1.83592	0.0663695	0.321412
mmu-miR-219a-1-3p	16.1513	-0.742662	0.404045	-1.83807	0.0660523	0.321412
mmu-miR-490-3p	990.385	-0.155653	0.0847364	-1.83691	0.0662234	0.321412
mmu-miR-1224-5p	114.89	-0.31692	0.173235	-1.82942	0.0673372	0.32406
mmu-miR-665-3p	75.8648	0.365188	0.199972	1.8262	0.0678208	0.32436
mmu-miR-135b-3p	2.22388	-2.38417	1.31592	-1.8118	0.0700173	0.332798
mmu-miR-1306-5p	7.01759	1.13889	0.635813	1.79123	0.0732566	0.33708
mmu-miR-145a-3p	24.1742	0.660764	0.368021	1.79545	0.0725814	0.33708
mmu-miR-379-5p	1146.77	0.203746	0.11386	1.78944	0.0735447	0.33708
mmu-miR-412-3p	24.8928	0.653867	0.36404	1.79614	0.0724724	0.33708
mmu-miR-540-3p	2954.98	-0.285723	0.158847	-1.79873	0.0720612	0.33708
mmu-miR-598-3p	1464.39	-0.197381	0.110201	-1.7911	0.0732766	0.33708
mmu-miR-7067-3p	2.45744	2.19994	1.23394	1.78286	0.0746096	0.339937
mmu-miR-181a-5p	113372	0.174872	0.0991939	1.76294	0.0779114	0.344005
mmu-miR-298-5p	4344.55	-0.196158	0.111369	-1.76133	0.078183	0.344005
mmu-miR-384-5p	2319.07	0.158671	0.0899651	1.7637	0.0777826	0.344005
mmu-miR-505-5p	52.4303	-0.408032	0.230847	-1.76755	0.0771366	0.344005
mmu-miR-664-5p	1261.63	-0.215132	0.121606	-1.76909	0.0768792	0.344005
mmu-miR-6915-3p	11.0093	0.89782	0.508692	1.76496	0.0775708	0.344005
mmu-miR-125b-1-3p	1752.45	-0.167696	0.0962212	-1.74282	0.0813649	0.35396
mmu-miR-7084-5p	4.88904	-1.38558	0.794679	-1.74357	0.0812342	0.35396
mmu-miR-669o-3p__mmu-miR-669a-3p	3.90425	-1.45568	0.84048	-1.73197	0.0832796	0.358674
mmu-miR-770-3p	473.137	0.244576	0.141259	1.7314	0.0833801	0.358674
mmu-miR-362-5p	30.0604	-0.516538	0.299833	-1.72275	0.0849333	0.361318
mmu-miR-7022-3p	1.82786	2.352	1.36475	1.72339	0.0848182	0.361318
mmu-miR-185-3p	194.371	-0.262867	0.153249	-1.7153	0.0862904	0.365075
mmu-let-7f-5p	148589	-0.169389	0.0994551	-1.70317	0.0885358	0.369022
mmu-miR-151-5p	4573.64	-0.163143	0.0958256	-1.7025	0.0886611	0.369022
mmu-miR-7080-3p	4.27783	-1.30684	0.767023	-1.70378	0.0884229	0.369022
mmu-miR-8103	19.7353	-0.65434	0.385092	-1.69918	0.0892859	0.369624
mmu-miR-412-5p	451.344	0.311059	0.183571	1.69449	0.0901721	0.371297
mmu-miR-6899-3p	24.8473	0.599688	0.355624	1.6863	0.0917385	0.375738
mmu-miR-148a-3p	3568	0.164001	0.0975441	1.6813	0.0927043	0.375758
mmu-miR-329-5p	357.582	0.198466	0.118225	1.67872	0.0932075	0.375758
mmu-miR-504-3p	8.85594	0.969937	0.577785	1.67872	0.0932075	0.375758
mmu-miR-29c-5p	42.3128	0.518209	0.309166	1.67615	0.0937087	0.375811
p-mmu-miR-19	1.69642	2.43156	1.46129	1.66398	0.096116	0.383468
mmu-miR-6769b-3p	5.26124	-1.45491	0.878369	-1.65637	0.0976464	0.387565
mmu-miR-350-3p	2.39751	1.80141	1.09676	1.64248	0.10049	0.393315
mmu-miR-370-5p	182.153	-0.220769	0.134466	-1.64182	0.100627	0.393315
mmu-miR-670-3p	5.81459	-1.2979	0.788818	-1.64538	0.0998922	0.393315
mmu-miR-376c-3p	124.73	0.269216	0.164341	1.63816	0.101389	0.394289
mmu-miR-7079-3p	2.31335	1.81945	1.11829	1.62699	0.103738	0.401399
mmu-miR-124-3p	5486.39	-0.167667	0.10345	-1.62075	0.105071	0.404523
mmu-miR-744-5p	20251.9	-0.208088	0.128742	-1.61632	0.106024	0.406162
mmu-miR-1247-5p	3.12773	1.66589	1.03495	1.60962	0.10748	0.409152
mmu-miR-17-3p	7.45525	1.08831	0.677941	1.60532	0.108424	0.409152
mmu-miR-365-3p	33.8451	-0.505661	0.315443	-1.60302	0.10893	0.409152
mmu-miR-376a-5p	162.393	-0.286886	0.178879	-1.6038	0.108759	0.409152
mmu-miR-130b-3p	80.1549	0.351177	0.220096	1.59556	0.110587	0.413132
mmu-miR-5615-3p	2.32823	1.8018	1.13077	1.59343	0.111063	0.413132
mmu-miR-34c-3p	8.38106	1.11277	0.704665	1.57915	0.114301	0.423135
mmu-miR-449c-5p	24.9283	0.531219	0.339025	1.5669	0.117137	0.429772
mmu-miR-466c-5p	1.81988	-2.15089	1.37507	-1.56421	0.117769	0.429772
mmu-miR-7032-3p	3.90481	1.35757	0.867847	1.5643	0.117748	0.429772
mmu-miR-297a-5p	1.83719	2.08914	1.33918	1.56001	0.118758	0.431338
mmu-miR-17-5p	36.3911	0.455372	0.293471	1.55167	0.12074	0.436478
p-mmu-miR-6	16.7281	-0.774333	0.499909	-1.54895	0.121395	0.436794
mmu-miR-130a-3p	168.26	0.33419	0.217763	1.53465	0.124869	0.446527
mmu-miR-3087-3p	24.955	0.5747	0.376197	1.52766	0.126597	0.446527
mmu-miR-380-5p	197.977	0.324524	0.212657	1.52604	0.126999	0.446527
mmu-miR-592-5p	96.675	-0.298267	0.195329	-1.527	0.126762	0.446527
mmu-miR-7688-5p	148.527	0.276465	0.180619	1.53065	0.125855	0.446527
mmu-miR-1839-5p	1163.86	-0.170624	0.111992	-1.52353	0.127625	0.446688
mmu-miR-181d-3p	3.64729	1.44338	0.949723	1.5198	0.128562	0.447933
mmu-miR-5113	6.24651	-1.03647	0.6884	-1.50562	0.132165	0.458411
mmu-miR-129-1-3p	97.8655	-0.315004	0.210117	-1.49918	0.133826	0.462089
mmu-miR-346-5p	1882.14	-0.240194	0.161253	-1.48955	0.136342	0.468676
p-mmu-miR-28	4.25638	-1.13573	0.765291	-1.48405	0.137796	0.47157
mmu-miR-6946-3p	1.76806	1.92595	1.30753	1.47296	0.140761	0.479585
mmu-miR-1947-5p	34.1093	-0.41632	0.283257	-1.46976	0.141627	0.480166
mmu-miR-494-3p	4.70764	-1.07366	0.731511	-1.46773	0.142179	0.480166
mmu-miR-1194	5.73051	-0.948253	0.660381	-1.43592	0.151026	0.493142
mmu-miR-15b-5p	60.5493	0.334119	0.234588	1.42428	0.154365	0.493142
mmu-miR-218-1-3p	118.615	-0.272624	0.191259	-1.42542	0.154037	0.493142
mmu-miR-22-3p	249805	-0.123883	0.0863149	-1.43525	0.151217	0.493142
mmu-miR-31-5p	333.536	-0.188218	0.130263	-1.4449	0.148485	0.493142
mmu-miR-3103-3p	19.0495	-0.615155	0.426186	-1.4434	0.148909	0.493142
mmu-miR-377-3p	187.325	0.281203	0.195607	1.43759	0.15055	0.493142
mmu-miR-487b-3p	1111.23	0.165264	0.114604	1.44205	0.149289	0.493142
mmu-miR-6418-3p	2.80013	1.52874	1.07439	1.42289	0.154768	0.493142
mmu-miR-668-5p	3.63745	1.28136	0.901274	1.42172	0.155109	0.493142
mmu-miR-6958-3p	10.1961	-0.751157	0.528818	-1.42045	0.155478	0.493142
mmu-miR-6994-3p	3.28623	1.30936	0.904069	1.4483	0.147533	0.493142
mmu-miR-9-3p	179.81	-0.42974	0.301032	-1.42756	0.15342	0.493142
mmu-miR-9-5p	14095.4	-0.220581	0.153045	-1.44128	0.149506	0.493142
p-mmu-miR-11	2.1668	1.81028	1.27491	1.41993	0.155628	0.493142
mmu-miR-7b-3p	2.26743	1.94424	1.37567	1.41331	0.157566	0.497236
mmu-miR-148b-5p	59.5381	0.351896	0.252219	1.3952	0.162956	0.506528
mmu-miR-6932-3p	2.29761	1.64946	1.18276	1.39458	0.163141	0.506528
mmu-miR-7b-5p	39.9897	-0.544669	0.389898	-1.39695	0.162428	0.506528
mmu-miR-935	30.8936	-0.410371	0.293869	-1.39644	0.162582	0.506528
mmu-let-7j	12.4551	-0.62086	0.446931	-1.38916	0.164783	0.509569
mmu-miR-3470b	22.0692	0.48637	0.351453	1.38388	0.166395	0.512496
mmu-miR-100-3p	5.6837	-0.942952	0.695813	-1.35518	0.17536	0.531639
mmu-miR-1188-5p	24.3397	0.464925	0.34227	1.35836	0.174351	0.531639
mmu-miR-574-5p	2.90097	1.40709	1.03833	1.35514	0.175372	0.531639
mmu-miR-8112	3.79611	1.18974	0.877478	1.35586	0.175143	0.531639
mmu-miR-431-3p	1541.55	0.1266	0.0944896	1.33983	0.1803	0.544435
mmu-miR-34b-5p	154.889	-0.213658	0.159929	-1.33596	0.181562	0.546105
mmu-miR-676-3p	1635.68	-0.138582	0.103939	-1.3333	0.182434	0.546592
mmu-miR-29c-3p	1365.36	-0.153022	0.114968	-1.331	0.18319	0.54673
mmu-miR-1264-3p	71.9717	-0.351423	0.264655	-1.32785	0.184226	0.5477
mmu-miR-181c-3p	302.048	-0.179501	0.135697	-1.32281	0.185898	0.550545
mmu-miR-5100	4.83518	1.0359	0.785564	1.31867	0.187279	0.55251
mmu-miR-8114	19.7177	0.561645	0.426716	1.3162	0.188106	0.55283
mmu-miR-153-3p	540.823	-0.19894	0.154184	-1.29027	0.196955	0.569488
mmu-miR-216a-3p	42.1193	0.347621	0.269484	1.28995	0.197067	0.569488
mmu-miR-3104-3p	2.10084	1.49556	1.16619	1.28243	0.199691	0.569488
mmu-miR-344c-3p	5.06423	-0.991854	0.768144	-1.29123	0.196623	0.569488
mmu-miR-361-5p	2169.19	-0.127142	0.0990824	-1.28319	0.199424	0.569488
mmu-miR-7093-3p	10.0278	0.678143	0.526248	1.28864	0.197524	0.569488
mmu-miR-764-3p	171.16	-0.235766	0.182552	-1.2915	0.196531	0.569488
mmu-miR-871-3p	32.9211	0.501051	0.38952	1.28633	0.198327	0.569488
mmu-miR-144-5p	1.89645	-1.73213	1.35937	-1.27421	0.202589	0.573506
mmu-miR-3093-5p	15.6415	-0.918854	0.720877	-1.27463	0.202439	0.573506
mmu-miR-6956-3p	4.25233	0.997037	0.787908	1.26542	0.20572	0.580235
mmu-miR-6901-5p	4.03747	-1.03929	0.826046	-1.25815	0.208339	0.585477
mmu-miR-34a-5p	3499.43	-0.106464	0.0848864	-1.25419	0.209773	0.587365
mmu-miR-138-1-3p	2089.21	0.142727	0.114824	1.24301	0.213865	0.592725
mmu-miR-182-5p	3268.82	-0.186238	0.150924	-1.23399	0.217208	0.592725
mmu-miR-19a-3p	4.31261	1.07863	0.875314	1.23228	0.217846	0.592725
mmu-miR-299a-3p	324.82	-0.176388	0.141875	-1.24326	0.213771	0.592725
mmu-miR-409-5p	16560.8	-0.190606	0.154182	-1.23624	0.216369	0.592725
mmu-miR-6970-5p	6.03524	0.917889	0.741212	1.23836	0.215582	0.592725
mmu-miR-7036a-3p	1.78853	1.6484	1.33634	1.23351	0.217384	0.592725
mmu-miR-7a-5p	101.049	-0.383911	0.309592	-1.24005	0.214955	0.592725
mmu-miR-137-3p	157.29	-0.197913	0.161587	-1.22481	0.220647	0.595575
mmu-miR-19b-3p	32.0335	0.418307	0.341947	1.22331	0.221214	0.595575
mmu-miR-3082-3p	225.17	-0.177301	0.144922	-1.22343	0.221167	0.595575
mmu-miR-205-5p	19.7082	-0.522074	0.429793	-1.21471	0.224477	0.602255
mmu-miR-193a-3p	6.41572	-0.901466	0.751084	-1.20022	0.230054	0.607594
mmu-miR-214-3p	5.17902	0.99611	0.826462	1.20527	0.228099	0.607594
mmu-miR-3968	35.7335	0.499212	0.415902	1.20031	0.230018	0.607594
mmu-miR-532-3p	7.78497	0.837434	0.69827	1.1993	0.230412	0.607594
mmu-miR-770-5p	226.523	0.182734	0.152034	1.20192	0.229393	0.607594
mmu-miR-6537-3p	3.31372	-1.01255	0.846508	-1.19614	0.231641	0.608748
mmu-miR-181c-5p	3767.68	-0.113791	0.0954819	-1.19175	0.233358	0.609104
mmu-miR-7043-3p	4.58238	1.05352	0.883332	1.19267	0.232998	0.609104
mmu-miR-15b-3p	2.97128	1.19974	1.01131	1.18633	0.235493	0.612599
mmu-miR-1839-3p	33.1254	-0.338199	0.29154	-1.16004	0.246031	0.630234
mmu-miR-3088-3p	2.12686	1.5385	1.31824	1.16709	0.243176	0.630234
mmu-miR-467e-5p	6.88541	0.766037	0.658116	1.16398	0.24443	0.630234
mmu-miR-6922-5p	9.35136	-0.647305	0.557113	-1.16189	0.24528	0.630234
mmu-miR-709	87.729	0.387924	0.334641	1.15923	0.246364	0.630234
mmu-miR-187-5p	32.0353	-0.33281	0.288874	-1.1521	0.249282	0.632846
mmu-miR-20a-5p	14.0641	0.502604	0.436627	1.15111	0.249689	0.632846
mmu-miR-3084-3p	73.3546	0.319056	0.277268	1.15071	0.249851	0.632846
mmu-miR-1982-3p	5.46185	0.857591	0.747075	1.14793	0.250997	0.633664
mmu-miR-324-5p	26.9263	-0.403807	0.356215	-1.13361	0.25696	0.646599
mmu-miR-322-3p	7.3763	-0.693242	0.613798	-1.12943	0.258716	0.648897
mmu-miR-1188-3p	26.0551	-0.360555	0.32096	-1.12336	0.261283	0.651094
mmu-miR-704	1.95021	1.28584	1.1443	1.12369	0.261145	0.651094
mmu-miR-3069-3p	34.8544	0.319753	0.285734	1.11906	0.263116	0.653547
mmu-miR-127-3p	896133	0.0961845	0.0863926	1.11334	0.265562	0.6575
mmu-miR-376b-5p	287.417	-0.189111	0.170683	-1.10797	0.267875	0.65899
mmu-miR-669l-5p	2.14076	-1.42787	1.28847	-1.10819	0.267781	0.65899
mmu-let-7g-3p	10.4114	-0.637416	0.576689	-1.1053	0.269028	0.659719
mmu-miR-877-3p	91.7219	0.209791	0.190642	1.10044	0.271138	0.662783
mmu-miR-7653-3p	7.08612	0.707658	0.644363	1.09823	0.272104	0.663038
mmu-miR-3089-3p	11.0699	-0.556815	0.508534	-1.09494	0.273542	0.66444
mmu-miR-186-5p	2817.41	-0.120779	0.111083	-1.08728	0.276911	0.670508
mmu-miR-3544-5p	6.46457	-0.690918	0.638988	-1.08127	0.279578	0.674842
mmu-miR-1843b-5p	370.621	-0.146256	0.135562	-1.07888	0.280639	0.675288
mmu-miR-6928-5p	6.5024	0.982421	0.912734	1.07635	0.281771	0.675898
mmu-let-7i-3p	3.78963	1.09331	1.02316	1.06856	0.28527	0.681339
mmu-miR-325-3p	152.606	0.18154	0.170083	1.06736	0.285808	0.681339
mmu-miR-324-3p	43.6314	0.28212	0.266595	1.05823	0.289949	0.686955
mmu-miR-93-5p	409.934	0.135543	0.127879	1.05993	0.289177	0.686955
mmu-miR-7073-5p	7.21207	0.615809	0.586309	1.05032	0.293573	0.691288
mmu-miR-7a-2-3p	2.19378	-1.22586	1.16623	-1.05113	0.293201	0.691288
mmu-miR-196b-5p	15.2086	0.498843	0.480364	1.03847	0.299052	0.702044
mmu-miR-125a-5p	43547.6	-0.119793	0.116404	-1.02911	0.303429	0.705876
mmu-miR-200a-3p	24.3289	0.473973	0.460354	1.02959	0.303205	0.705876
mmu-miR-27b-3p	36893.1	0.142338	0.138576	1.02715	0.304352	0.705876
mmu-miR-493-5p	28.0544	0.332951	0.323723	1.02851	0.303712	0.705876
mmu-miR-126a-3p	659.911	-0.549282	0.539686	-1.01778	0.308782	0.706511
mmu-miR-136-5p	158.204	0.168798	0.166241	1.01539	0.309922	0.706511
mmu-miR-3103-5p	12.443	-0.452073	0.445415	-1.01495	0.310131	0.706511
mmu-miR-5124a	8.90389	-0.539477	0.530549	-1.01683	0.309236	0.706511
mmu-miR-676-5p	230.625	-0.153664	0.150739	-1.01941	0.308009	0.706511
mmu-miR-6999-5p	5.35956	-0.721546	0.70845	-1.01849	0.308447	0.706511
mmu-miR-667-5p	64.3124	-0.215874	0.213572	-1.01078	0.312122	0.70895
mmu-miR-6918-5p	3.42856	1.00467	0.996344	1.00836	0.313281	0.70949
mmu-miR-582-3p	1466.86	-0.134703	0.134817	-0.999156	0.317719	0.717431
mmu-miR-3076-3p	9.12067	0.520875	0.524123	0.993802	0.320319	0.721186
mmu-miR-6953-3p	39.0071	0.290423	0.294258	0.986965	0.32366	0.726583
mmu-miR-125b-2-3p	1453.69	0.112933	0.114919	0.982719	0.325746	0.727888
mmu-miR-6914-3p	52.6626	0.265322	0.270732	0.980019	0.327077	0.727888
mmu-miR-6915-5p	3.11979	1.15928	1.18094	0.981654	0.32627	0.727888
mmu-miR-1191a	26.235	-0.310856	0.32152	-0.966833	0.333628	0.72825
mmu-miR-1843b-3p	985.783	-0.122168	0.12642	-0.966368	0.33386	0.72825
mmu-miR-216b-5p	34.8559	-0.300264	0.3102	-0.96797	0.33306	0.72825
mmu-miR-218-5p	35508.4	-0.103661	0.106467	-0.973642	0.330234	0.72825
mmu-miR-470-5p	20.2217	0.406351	0.416867	0.974774	0.329672	0.72825
mmu-miR-540-5p	27.19	-0.384229	0.395529	-0.97143	0.331334	0.72825
mmu-miR-7653-5p	3.0834	-0.887704	0.911865	-0.973503	0.330303	0.72825
mmu-let-7b-3p	40.6892	-0.304573	0.32482	-0.937668	0.348415	0.730348
mmu-miR-1198-3p	2.54324	0.998636	1.04204	0.958343	0.33789	0.730348
mmu-miR-125b-5p	60322.8	-0.10977	0.11704	-0.937883	0.348305	0.730348
mmu-miR-130b-5p	43.1966	0.244022	0.261377	0.933602	0.350509	0.730348
mmu-miR-181a-1-3p	423.324	0.121312	0.129312	0.938133	0.348176	0.730348
mmu-miR-181d-5p	4503.68	-0.065579	0.0695407	-0.94303	0.345666	0.730348
mmu-miR-208b-3p	8.26271	0.562673	0.606814	0.927259	0.353792	0.730348
mmu-miR-221-5p	79.1417	0.208038	0.223655	0.930175	0.35228	0.730348
mmu-miR-27b-5p	66.1352	0.195007	0.20697	0.9422	0.34609	0.730348
mmu-miR-296-5p	34.231	-0.291763	0.309598	-0.942394	0.345991	0.730348
mmu-miR-29a-3p	7422.15	-0.109679	0.115937	-0.94602	0.344139	0.730348
mmu-miR-3057-3p	1.78173	-1.17767	1.26758	-0.929071	0.352852	0.730348
mmu-miR-429-3p	21.9333	-0.337719	0.35805	-0.943217	0.34557	0.730348
mmu-miR-500-3p	7.10005	0.584524	0.629895	0.927972	0.353422	0.730348
mmu-miR-539-5p	23.4134	-0.313002	0.331142	-0.945219	0.344547	0.730348
mmu-miR-6964-3p	3.00469	0.881647	0.942092	0.93584	0.349356	0.730348
mmu-miR-7048-3p	1.69187	1.39592	1.46186	0.954891	0.339633	0.730348
mmu-miR-7052-3p	6.12838	0.600435	0.631573	0.950698	0.341758	0.730348
mmu-miR-714	2.40312	1.04738	1.12541	0.930661	0.352029	0.730348
mmu-miR-7220-5p	1.74916	1.34853	1.43943	0.93685	0.348836	0.730348
mmu-miR-7092-5p	1.76229	-1.15866	1.26394	-0.916705	0.359297	0.73973
mmu-miR-150-3p	3.95941	0.757854	0.843116	0.898872	0.368721	0.75309
mmu-miR-3471	1.68114	-1.35063	1.49765	-0.901833	0.367146	0.75309
mmu-miR-7231-5p	1.96535	-1.04178	1.15759	-0.899955	0.368144	0.75309
mmu-miR-135a-1-3p	1.79644	-1.21234	1.35271	-0.896234	0.370128	0.753387
mmu-miR-6942-5p	2.78715	-0.962035	1.07498	-0.894933	0.370823	0.753387
mmu-let-7d-3p	1749.74	-0.118784	0.133313	-0.891019	0.372919	0.755316
mmu-miR-300-5p	10.9355	-0.490114	0.550999	-0.8895	0.373734	0.755316
mmu-miR-6948-3p	34.0353	0.294592	0.332116	0.887013	0.375072	0.755453
mmu-miR-7000-3p	8.71528	-0.516365	0.582984	-0.885728	0.375764	0.755453
mmu-miR-134-3p	41.3498	-0.265333	0.302452	-0.877271	0.380339	0.755663
mmu-miR-149-5p	3916.92	0.0855735	0.0971942	0.880438	0.378622	0.755663
mmu-miR-337-3p	343.176	0.157687	0.180468	0.873765	0.382246	0.755663
mmu-miR-377-5p	16.8604	0.391336	0.444791	0.87982	0.378957	0.755663
mmu-miR-7033-5p	2.87023	0.927151	1.05294	0.880532	0.378571	0.755663
mmu-miR-7056-5p	1.92362	-1.05991	1.21355	-0.873396	0.382447	0.755663
mmu-miR-7117-3p	2.21569	-0.951026	1.08955	-0.872862	0.382738	0.755663
mmu-miR-544-5p	2.8647	1.03157	1.18558	0.870092	0.38425	0.756707
mmu-miR-10a-5p	95052.4	-0.091714	0.105671	-0.867919	0.385439	0.757112
mmu-miR-138-2-3p	53.3727	0.19689	0.228416	0.861982	0.388697	0.758015
mmu-miR-3102-3p	49.7111	-0.228023	0.265169	-0.859915	0.389836	0.758015
mmu-miR-410-5p	6.51611	-0.537945	0.625292	-0.860311	0.389618	0.758015
mmu-miR-467d-5p	31.7107	-0.249542	0.28855	-0.864813	0.387141	0.758015
mmu-miR-129-5p	53.4219	-0.191882	0.224168	-0.855972	0.392013	0.760328
mmu-miR-671-3p	525.611	-0.1317	0.154604	-0.851855	0.394294	0.762831
mmu-miR-183-5p	857.316	-0.132989	0.157975	-0.841835	0.39988	0.763349
mmu-miR-3070-5p	6.45255	-0.527652	0.632188	-0.834645	0.403918	0.763349
mmu-miR-3473g	16.6776	0.358151	0.427182	0.838403	0.401804	0.763349
mmu-miR-34b-3p	102.207	0.150526	0.180199	0.835332	0.403531	0.763349
mmu-miR-466a-3p__mmu-miR-466e-3p	2.39625	-0.921591	1.09153	-0.844309	0.398497	0.763349
mmu-miR-487b-5p	2.55694	0.821214	0.968272	0.848123	0.396369	0.763349
mmu-miR-491-5p	31.5751	-0.270657	0.322928	-0.838134	0.401956	0.763349
mmu-miR-7006-3p	3.69406	-0.690206	0.827811	-0.833772	0.40441	0.763349
mmu-miR-7013-5p	6.08503	0.551434	0.662094	0.832863	0.404922	0.763349
mmu-miR-7070-3p	33.6817	0.239134	0.2864	0.834966	0.403737	0.763349
mmu-miR-9768-5p	8.83188	0.45254	0.543986	0.831896	0.405467	0.763349
mmu-miR-154-3p	10.6637	0.427253	0.519909	0.821783	0.411201	0.764508
mmu-miR-190a-3p	1.79561	-1.14548	1.39639	-0.820309	0.41204	0.764508
mmu-miR-484	257.028	0.149611	0.18187	0.822627	0.41072	0.764508
mmu-miR-6999-3p	2.7081	0.810911	0.986173	0.822281	0.410917	0.764508
mmu-miR-7068-3p	74.2646	-0.165768	0.201229	-0.823777	0.410066	0.764508
mmu-miR-881-3p	2.15324	0.920713	1.11824	0.823361	0.410303	0.764508
mmu-miR-29b-3p	408.38	-0.125215	0.15352	-0.815625	0.414715	0.765537
mmu-miR-3061-5p	215.171	-0.12318	0.151181	-0.814788	0.415194	0.765537
mmu-miR-6989-3p	61.1406	-0.194516	0.238928	-0.814118	0.415577	0.765537
mmu-miR-184-3p	307.818	0.102514	0.126302	0.811658	0.416988	0.765959
mmu-miR-32-5p	2.17169	0.832734	1.02775	0.810251	0.417796	0.765959
mmu-miR-34c-5p	6814.43	-0.0714096	0.0884075	-0.807733	0.419244	0.766704
mmu-miR-7042-5p	6.07321	0.518975	0.643822	0.806085	0.420194	0.766704
mmu-miR-330-3p	1162.47	-0.115665	0.14389	-0.803837	0.421491	0.76676
mmu-miR-615-3p	1865.51	-0.0992715	0.123954	-0.800871	0.423207	0.76676
mmu-miR-7665-5p	4.96629	-0.609852	0.761495	-0.800861	0.423212	0.76676
mmu-miR-1943-5p	18.5768	-0.36651	0.463665	-0.790463	0.429258	0.76976
mmu-miR-421-3p	1970.39	0.103764	0.13053	0.794943	0.426647	0.76976
mmu-miR-449a-5p	80.7385	-0.208857	0.26375	-0.791874	0.428434	0.76976
mmu-miR-5119	11.8058	-0.57814	0.727626	-0.794557	0.426871	0.76976
mmu-miR-7648-3p	2.22026	-0.823183	1.04277	-0.789421	0.429866	0.76976
mmu-miR-574-3p	6.68358	0.520953	0.66469	0.783753	0.433185	0.773903
mmu-miR-598-5p	3.36923	-0.657236	0.84293	-0.779705	0.435565	0.776354
mmu-miR-551b-3p	5.8848	-0.508087	0.653641	-0.777318	0.436971	0.777062
mmu-miR-1948-5p	1.87751	-0.895051	1.15673	-0.773777	0.439063	0.778982
mmu-miR-361-3p	271.816	-0.114173	0.147936	-0.771768	0.440252	0.779296
mmu-miR-664-3p	233.858	-0.134793	0.175356	-0.768683	0.442081	0.78074
mmu-miR-425-3p	40.2945	-0.214386	0.281123	-0.762607	0.445698	0.785326
mmu-miR-127-5p	903.261	0.07242	0.0958994	0.755166	0.450149	0.788711
mmu-miR-1934-5p	4.24579	-0.599044	0.794212	-0.754262	0.450692	0.788711
mmu-miR-7082-3p	25.2321	-0.248534	0.328085	-0.757527	0.448734	0.788711
mmu-let-7a-1-3p__mmu-let-7c-2-3p	58.5246	-0.187045	0.255125	-0.733152	0.463466	0.792367
mmu-let-7a-5p	44544.7	-0.0677766	0.0945255	-0.71702	0.473362	0.792367
mmu-miR-148b-3p	3167.57	0.0557828	0.0759629	0.734343	0.46274	0.792367
mmu-miR-181b-5p	24423	0.0618051	0.0855272	0.722637	0.469903	0.792367
mmu-miR-1966-3p	22.6708	-0.271989	0.375193	-0.72493	0.468495	0.792367
mmu-miR-216a-5p	32.2807	0.251022	0.339732	0.738883	0.459978	0.792367
mmu-miR-222-5p	4.88873	0.533242	0.739122	0.721453	0.470631	0.792367
mmu-miR-23a-3p	189.803	0.130839	0.179626	0.728396	0.466371	0.792367
mmu-miR-3061-3p	843.808	-0.104085	0.142673	-0.729539	0.465672	0.792367
mmu-miR-325-5p	41.7588	0.23375	0.314114	0.744155	0.456782	0.792367
mmu-miR-344-3p	46.5286	0.196926	0.265335	0.742178	0.45798	0.792367
mmu-miR-3470a	8.13231	0.451455	0.627048	0.719969	0.471544	0.792367
mmu-miR-501-3p	3002.35	0.094712	0.12861	0.736427	0.461471	0.792367
mmu-miR-5112	3.94228	0.678243	0.919034	0.737996	0.460517	0.792367
mmu-miR-653-5p	1.73358	0.902995	1.23545	0.730906	0.464837	0.792367
mmu-miR-677-3p	2.09493	0.885583	1.23228	0.718656	0.472353	0.792367
mmu-miR-679-3p	7.03222	-0.464868	0.637535	-0.729165	0.465901	0.792367
mmu-miR-6906-3p	14.6107	0.359764	0.500624	0.718632	0.472368	0.792367
mmu-miR-7224-3p	45.5325	-0.177754	0.244994	-0.725544	0.468118	0.792367
mmu-miR-7668-3p	4.73882	-0.576356	0.796562	-0.723554	0.46934	0.792367
mmu-miR-6933-5p	3.09416	0.619556	0.868381	0.713461	0.475561	0.793611
mmu-miR-7093-5p	3.67346	0.674194	0.946261	0.712482	0.476167	0.793611
mmu-miR-193b-3p	18.1685	-0.293937	0.415234	-0.707883	0.479018	0.794222
mmu-miR-411-3p	3469.89	-0.0791423	0.111776	-0.708047	0.478916	0.794222
mmu-miR-450b-5p	1.94943	0.876205	1.2395	0.706902	0.479627	0.794222
mmu-miR-1306-3p	2.31341	0.742314	1.05555	0.703247	0.481902	0.796275
mmu-miR-1198-5p	567.714	0.0772822	0.110696	0.698149	0.485084	0.796407
mmu-miR-24-2-5p	39.7146	0.218675	0.313141	0.698329	0.484971	0.796407
mmu-miR-873a-5p	613.904	-0.0764115	0.109044	-0.70074	0.483466	0.796407
mmu-miR-466i-5p	3.52709	0.657814	0.944949	0.696137	0.486343	0.796775
mmu-miR-16-5p	12855.8	0.0670036	0.0965598	0.693908	0.48774	0.797367
mmu-miR-331-3p	52.1322	0.179531	0.260759	0.688492	0.491143	0.799435
mmu-miR-338-5p	259.839	-0.0935695	0.136354	-0.686224	0.492572	0.799435
mmu-miR-450a-5p	1.8126	0.846205	1.2327	0.686465	0.49242	0.799435
p-mmu-miR-36	8.4814	-0.397085	0.579437	-0.685294	0.493158	0.799435
mmu-miR-18a-5p	2.46541	0.664217	0.972429	0.683049	0.494576	0.800049
mmu-miR-679-5p	149.946	-0.104301	0.15351	-0.679444	0.496857	0.802054
mmu-miR-28a-3p	120.918	0.146139	0.216545	0.674869	0.499759	0.805052
mmu-miR-1231-3p	13.8553	-0.304517	0.452492	-0.672977	0.500962	0.805304
mmu-miR-30a-3p	1681.29	-0.0671254	0.100866	-0.665494	0.505735	0.8101
mmu-miR-328-3p	5599.61	-0.0586921	0.0883158	-0.664571	0.506325	0.8101
mmu-miR-505-3p	7.07111	0.479299	0.722534	0.663358	0.507101	0.8101
mmu-miR-323-5p	155.338	0.182233	0.276267	0.659627	0.509493	0.81057
mmu-miR-3544-3p	12.5175	-0.378312	0.574963	-0.657976	0.510554	0.81057
mmu-miR-99b-3p	95.7377	0.144963	0.220014	0.658879	0.509974	0.81057
mmu-miR-1981-3p	295.693	-0.114109	0.176073	-0.648079	0.516934	0.811931
mmu-miR-24-1-5p	1.87656	-0.819855	1.25853	-0.651439	0.514763	0.811931
mmu-miR-341-3p	10666.5	0.0682281	0.105462	0.646947	0.517666	0.811931
mmu-miR-378d	2.24415	0.668274	1.03314	0.646837	0.517738	0.811931
mmu-miR-6990-5p	4.79967	-0.484998	0.742324	-0.65335	0.513531	0.811931
mmu-miR-879-5p	1185.54	0.100867	0.155297	0.649509	0.516009	0.811931
mmu-miR-1193-3p	45.9657	-0.167182	0.263398	-0.634712	0.525616	0.812166
mmu-miR-136-3p	1892.24	-0.0829182	0.12937	-0.64094	0.521562	0.812166
mmu-miR-339-5p	37.2671	0.21343	0.33684	0.633625	0.526326	0.812166
mmu-miR-351-5p	118.166	0.132468	0.206982	0.639994	0.522176	0.812166
mmu-miR-383-3p	15.1881	-0.294895	0.46178	-0.638605	0.52308	0.812166
mmu-miR-494-5p	4.03685	0.48627	0.757445	0.641988	0.520881	0.812166
mmu-miR-495-3p	171.651	-0.118658	0.186923	-0.634794	0.525563	0.812166
mmu-miR-669p-5p__mmu-miR-669a-5p	36.0202	-0.239113	0.377255	-0.633824	0.526196	0.812166
mmu-miR-3077-3p	10.1362	0.357361	0.566097	0.631271	0.527863	0.812909
mmu-miR-3535	19.1798	-0.350308	0.557225	-0.628664	0.529569	0.813909
mmu-miR-485-3p	922.078	0.0930533	0.148474	0.626731	0.530836	0.81423
mmu-miR-873a-3p	183.491	-0.101357	0.163159	-0.621212	0.53446	0.81816
mmu-miR-3065-5p	11.611	-0.324689	0.53164	-0.610732	0.541377	0.825277
mmu-miR-690	10.1669	0.372666	0.60963	0.611298	0.541002	0.825277
mmu-miR-712-5p	2.8675	0.714456	1.17258	0.609301	0.542325	0.825277
mmu-miR-1843a-5p	24.4951	-0.205178	0.339311	-0.604689	0.545386	0.826668
mmu-miR-29b-2-5p	45.5224	0.164979	0.272565	0.60528	0.544993	0.826668
mmu-miR-6994-5p	2.63188	0.671992	1.12862	0.595409	0.55157	0.83355
mmu-miR-7240-5p	27.1331	0.197488	0.33212	0.594629	0.552091	0.83355
mmu-miR-669b-5p	3.55795	0.578583	0.979306	0.590809	0.554648	0.835771
mmu-miR-103-3p	5722.29	-0.0510612	0.0880731	-0.579759	0.562077	0.841835
mmu-miR-26a-5p	78501.6	-0.0578356	0.0993254	-0.582284	0.560376	0.841835
mmu-miR-3066-5p	2.83172	-0.624295	1.08443	-0.575692	0.564824	0.841835
mmu-miR-338-3p	6.82267	-0.35715	0.620393	-0.575683	0.56483	0.841835
mmu-miR-669d-5p	1.91854	-0.719606	1.24237	-0.579221	0.56244	0.841835
mmu-miR-6977-3p	12.3118	-0.278528	0.484323	-0.575088	0.565232	0.841835
mmu-miR-331-5p	32.6188	-0.170734	0.299558	-0.569952	0.56871	0.84538
mmu-miR-151-3p	7396.25	0.0757228	0.136408	0.555121	0.578812	0.84882
mmu-miR-218-2-3p	102.04	-0.122471	0.220461	-0.555523	0.578537	0.84882
mmu-miR-384-3p	439.099	0.0885253	0.159897	0.553641	0.579825	0.84882
mmu-miR-421-5p	3.15787	0.546076	0.975732	0.559658	0.575713	0.84882
mmu-miR-5106	41.5769	-0.206105	0.369658	-0.557557	0.577147	0.84882
mmu-miR-6952-3p	21.0339	0.195578	0.353274	0.553614	0.579843	0.84882
mmu-miR-7015-3p	41.7104	0.143482	0.255246	0.562132	0.574026	0.84882
mmu-miR-7682-3p	11.5207	-0.25602	0.459658	-0.556979	0.577542	0.84882
mmu-miR-5129-3p	2.38623	0.704488	1.29462	0.544165	0.586328	0.855061
mmu-miR-6922-3p	4.78739	0.420217	0.771324	0.544799	0.585891	0.855061
p-mmu-miR-20	2.18309	-0.632507	1.1732	-0.539129	0.589798	0.858496
mmu-let-7c-1-3p	6.68342	0.407128	0.773275	0.526499	0.598541	0.865812
mmu-miR-1964-3p	11.3231	0.297867	0.564678	0.5275	0.597847	0.865812
mmu-miR-491-3p	5.17691	0.471589	0.88992	0.529922	0.596166	0.865812
mmu-miR-7046-3p	78.462	-0.119733	0.227899	-0.525376	0.599322	0.865812
mmu-miR-99b-5p	76592.1	-0.0686963	0.131215	-0.523538	0.6006	0.866033
mmu-miR-1966-5p	2.31939	-0.569874	1.10039	-0.517884	0.604539	0.870084
mmu-miR-345-5p	32.4747	-0.162795	0.318348	-0.511374	0.609089	0.871744
mmu-miR-3473b	12.3264	-0.24696	0.482262	-0.512087	0.60859	0.871744
mmu-miR-7084-3p	1.99425	-0.639377	1.24437	-0.513817	0.60738	0.871744
mmu-miR-124-5p	29.3612	0.147124	0.303423	0.484883	0.627759	0.877268
mmu-miR-135a-2-3p	17.7564	0.228688	0.460787	0.496298	0.619684	0.877268
mmu-miR-146a-5p	4107.28	-0.0651466	0.13198	-0.49361	0.621582	0.877268
mmu-miR-152-5p	6.62177	0.352293	0.718669	0.490202	0.623991	0.877268
mmu-miR-190a-5p	32.5873	-0.149588	0.305518	-0.48962	0.624402	0.877268
mmu-miR-1969	29.8921	0.152827	0.313611	0.487314	0.626036	0.877268
mmu-miR-29b-1-5p	14.3536	0.249495	0.511974	0.48732	0.626032	0.877268
mmu-miR-672-5p	1795.52	-0.0706182	0.140565	-0.502387	0.615395	0.877268
mmu-miR-6900-3p	1.86239	0.584613	1.1772	0.496613	0.619462	0.877268
mmu-miR-6911-3p	21.1395	0.173914	0.358583	0.485004	0.627673	0.877268
mmu-miR-6986-5p	11.2049	0.241045	0.487991	0.493953	0.621339	0.877268
mmu-miR-7117-5p	3.88408	-0.396262	0.798276	-0.496397	0.619614	0.877268
mmu-miR-879-3p	63.0051	0.107911	0.222202	0.485644	0.62722	0.877268
mmu-miR-455-5p	7.09164	-0.302748	0.631125	-0.479695	0.631444	0.878728
mmu-miR-7044-3p	7.75602	-0.286908	0.599313	-0.478727	0.632133	0.878728
p-mmu-miR-10	5.37164	-0.321924	0.672647	-0.478594	0.632228	0.878728
mmu-miR-7578	15.7754	-0.202592	0.425943	-0.47563	0.634338	0.880072
mmu-miR-301b-3p	17.9714	-0.180963	0.382844	-0.47268	0.636441	0.881403
mmu-miR-191-5p	57734.4	0.0391078	0.084954	0.46034	0.645272	0.884718
mmu-miR-33-5p	31.0821	-0.153315	0.33107	-0.46309	0.6433	0.884718
mmu-miR-330-5p	4285.35	-0.0495345	0.107536	-0.460633	0.645062	0.884718
mmu-miR-344b-3p	245.085	-0.0853763	0.185721	-0.459703	0.645729	0.884718
mmu-miR-378a-5p	6.2706	0.305962	0.656659	0.465937	0.641261	0.884718
mmu-miR-6970-3p	3.18038	-0.465686	1.00914	-0.461467	0.644464	0.884718
mmu-let-7e-3p	56.8226	-0.109596	0.239539	-0.457528	0.647291	0.885283
mmu-miR-1251-5p	2.71739	0.454849	1.0114	0.449723	0.65291	0.888235
mmu-miR-3102-3p.2-3p	22.2192	-0.153946	0.341512	-0.450776	0.652151	0.888235
mmu-miR-8105	5.81674	-0.283861	0.629392	-0.451009	0.651983	0.888235
mmu-miR-217-3p	9.43543	0.295766	0.660857	0.44755	0.654478	0.888797
mmu-miR-200c-3p	9.62821	0.243692	0.547831	0.444831	0.656442	0.889895
mmu-miR-217-5p	430.816	-0.0487677	0.110678	-0.440626	0.659484	0.892397
mmu-miR-369-5p	2137.74	0.0429895	0.0982667	0.437478	0.661765	0.892397
mmu-miR-6412	40.6265	-0.133213	0.303666	-0.438683	0.660891	0.892397
mmu-miR-1199-5p	4.91221	-0.362653	0.83957	-0.431951	0.665777	0.894674
mmu-miR-6932-5p	4.24387	0.319531	0.73782	0.433074	0.664961	0.894674
mmu-miR-1968-5p	3.20932	0.424964	0.994352	0.427378	0.669104	0.896018
p-mmu-miR-23	4.55335	-0.356213	0.83083	-0.428743	0.66811	0.896018
mmu-miR-1955-5p	1.67671	0.50425	1.19306	0.422654	0.672548	0.897254
mmu-miR-455-3p	1.95985	0.501769	1.19095	0.421318	0.673523	0.897254
mmu-miR-706	4.20593	0.368175	0.872631	0.421914	0.673088	0.897254
mmu-miR-152-3p	49.7838	0.131302	0.317712	0.413273	0.679407	0.89923
mmu-miR-194-5p	159.183	-0.0600711	0.145485	-0.412903	0.679678	0.89923
mmu-miR-215-5p	17.9193	-0.171256	0.410666	-0.41702	0.676664	0.89923
mmu-miR-6906-5p	6.00749	-0.309755	0.749072	-0.413518	0.679227	0.89923
mmu-miR-493-3p	16.5922	-0.153442	0.384602	-0.398964	0.68992	0.905006
mmu-miR-6898-5p	2.56347	-0.414298	1.02751	-0.403207	0.686796	0.905006
mmu-miR-6941-3p	3.5357	-0.3252	0.813321	-0.399843	0.689272	0.905006
mmu-miR-6955-5p	2.18966	0.493868	1.22086	0.404524	0.685828	0.905006
mmu-miR-6979-3p	8.24109	0.243992	0.607055	0.401927	0.687738	0.905006
mmu-miR-139-3p	25.1779	-0.193309	0.491816	-0.393052	0.694281	0.906043
mmu-miR-145a-5p	9.24667	-0.213094	0.541025	-0.393871	0.693676	0.906043
mmu-miR-3087-5p	26.5325	-0.134359	0.341317	-0.39365	0.693839	0.906043
mmu-miR-340-5p	2988.64	-0.0383458	0.0979423	-0.391514	0.695417	0.906043
mmu-miR-7116-3p	3.32102	0.3844	0.986173	0.389789	0.696692	0.906171
mmu-miR-300-3p	11538.3	0.0346333	0.0894624	0.387127	0.698662	0.9072
mmu-miR-141-5p	2.08317	0.444299	1.16248	0.3822	0.702313	0.907301
mmu-miR-652-3p	119.561	0.0718864	0.18801	0.382354	0.702199	0.907301
mmu-miR-6952-5p	7.63287	-0.254364	0.667583	-0.381023	0.703186	0.907301
mmu-miR-876-5p	4.43718	-0.282127	0.741145	-0.380664	0.703453	0.907301
mmu-miR-499-5p	9.52282	-0.214075	0.56812	-0.376813	0.706312	0.909466
mmu-miR-3059-5p	171.794	0.074992	0.201549	0.372078	0.709835	0.910955
mmu-miR-6239	2.86489	0.407827	1.09552	0.372267	0.709694	0.910955
mmu-miR-6913-3p	6.15904	0.240977	0.650469	0.370466	0.711035	0.910977
mmu-miR-6995-5p	2.47455	0.403426	1.09923	0.367007	0.713614	0.912762
mmu-miR-340-3p	246.578	-0.0473724	0.129736	-0.365146	0.715002	0.913021
mmu-miR-345-3p	63.3673	-0.0976652	0.269397	-0.362533	0.716954	0.913997
mmu-miR-195a-5p	49.4865	0.0997678	0.280031	0.356275	0.721635	0.916929
mmu-miR-7008-5p	2.75274	0.352668	0.986534	0.357482	0.720731	0.916929
mmu-miR-615-5p	18.4162	0.158157	0.450548	0.351032	0.725564	0.920403
mmu-let-7c-5p	48968.7	-0.0407865	0.122566	-0.332771	0.739307	0.921143
mmu-miR-191-3p	30.3124	0.10377	0.309967	0.334776	0.737794	0.921143
mmu-miR-25-5p	7.52551	0.242732	0.706629	0.343507	0.731217	0.921143
mmu-miR-326-3p	163.547	0.0681619	0.198601	0.34321	0.73144	0.921143
mmu-miR-344d-3-5p	5.51425	-0.234358	0.67446	-0.347475	0.728234	0.921143
mmu-miR-6540-3p	2.63138	-0.366948	1.07706	-0.340695	0.733333	0.921143
mmu-miR-700-5p	10.7571	-0.186858	0.558198	-0.334753	0.737811	0.921143
mmu-miR-7019-3p	145.679	-0.0622142	0.181048	-0.343633	0.731122	0.921143
mmu-miR-7213-5p	2.28651	0.420021	1.25064	0.335844	0.736988	0.921143
mmu-miR-98-3p	55.748	0.0861938	0.257916	0.334193	0.738234	0.921143
mmu-miR-99a-3p	27.6011	-0.132992	0.392379	-0.338938	0.734656	0.921143
mmu-miR-1933-3p	9.33557	0.188493	0.575405	0.327583	0.743227	0.924531
mmu-miR-3547-3p	11.7749	0.14615	0.449027	0.325481	0.744817	0.925015
mmu-miR-376a-3p	291.012	-0.0606102	0.190144	-0.31876	0.749908	0.926366
mmu-miR-544-3p	43.0036	-0.0936774	0.292585	-0.320172	0.748838	0.926366
mmu-miR-671-5p	10.0685	0.174793	0.542109	0.322431	0.747126	0.926366
mmu-miR-7016-3p	2.24725	-0.327647	1.03133	-0.317694	0.750717	0.926366
mmu-miR-7012-5p	1.79515	0.435264	1.383	0.314725	0.75297	0.927659
mmu-miR-1983	130	-0.0649603	0.207562	-0.312969	0.754305	0.927819
mmu-miR-101b-3p	639.133	-0.040644	0.132792	-0.306073	0.759549	0.928338
mmu-miR-339-3p	57.8824	0.0658055	0.213271	0.308553	0.757662	0.928338
mmu-miR-5615-5p	3.54313	-0.269991	0.878291	-0.307405	0.758535	0.928338
mmu-miR-7035-3p	10.9381	0.157157	0.51302	0.306336	0.759349	0.928338
mmu-miR-672-3p	2.98382	-0.271782	0.898592	-0.302453	0.762307	0.930231
mmu-miR-374b-5p	12.5908	-0.148305	0.496979	-0.298413	0.765388	0.932514
mmu-miR-224-5p	5.32855	-0.192118	0.654681	-0.293453	0.769176	0.935649
mmu-miR-122-5p	1.80415	0.377227	1.31566	0.28672	0.774327	0.939259
mmu-miR-1948-3p	76.0363	-0.0547881	0.19131	-0.286384	0.774584	0.939259
mmu-miR-107-5p	6.82636	0.172922	0.624059	0.277092	0.781709	0.939826
mmu-miR-153-5p	26.3623	-0.084927	0.347846	-0.244151	0.807114	0.939826
mmu-miR-183-3p	5.53907	0.165711	0.652591	0.253927	0.799552	0.939826
mmu-miR-192-5p	3482.67	-0.0261639	0.0961878	-0.272009	0.785615	0.939826
mmu-miR-1957b	3.41529	-0.231489	0.915525	-0.252848	0.800385	0.939826
mmu-miR-1981-5p	563.334	0.0274899	0.110336	0.249148	0.803246	0.939826
mmu-miR-24-3p	478.428	-0.0495682	0.177951	-0.278549	0.780591	0.939826
mmu-miR-28a-5p	453.553	-0.031673	0.118045	-0.268313	0.788458	0.939826
mmu-miR-320-3p	476.841	-0.0400585	0.164334	-0.243762	0.807415	0.939826
mmu-miR-342-3p	813.66	-0.0309192	0.114361	-0.270365	0.786879	0.939826
mmu-miR-3547-5p	1.73283	0.301395	1.144	0.263457	0.792198	0.939826
mmu-miR-3569-5p	4.87786	-0.197871	0.713906	-0.277166	0.781652	0.939826
mmu-miR-433-3p	11373	0.0310656	0.117615	0.26413	0.791679	0.939826
mmu-miR-448-3p	342.195	-0.0461266	0.177007	-0.260591	0.794408	0.939826
mmu-miR-465c-5p	4.00143	0.227663	0.848123	0.268432	0.788367	0.939826
mmu-miR-466g	7.0794	-0.144192	0.574259	-0.251093	0.801742	0.939826
mmu-miR-532-5p	391.536	0.0314511	0.129724	0.242446	0.808434	0.939826
mmu-miR-541-3p	9.37302	0.145344	0.579341	0.250879	0.801908	0.939826
mmu-miR-543-3p	1255.29	0.0254818	0.0997264	0.255517	0.798324	0.939826
mmu-miR-667-3p	1455.76	0.0296659	0.122368	0.242433	0.808445	0.939826
mmu-miR-7041-5p	2.20835	-0.305464	1.13312	-0.269579	0.787484	0.939826
mmu-miR-7047-3p	14.0535	0.111127	0.460299	0.241424	0.809226	0.939826
mmu-miR-7075-3p	2.7816	-0.270567	1.00333	-0.269668	0.787416	0.939826
mmu-miR-7235-3p	9.96648	0.135293	0.502159	0.269422	0.787605	0.939826
mmu-miR-7236-3p	2.72661	-0.258405	0.996147	-0.259404	0.795324	0.939826
mmu-miR-7237-3p	3.41772	-0.234503	0.964571	-0.243117	0.807915	0.939826
mmu-miR-871-5p	4.64808	0.230173	0.891897	0.258072	0.796352	0.939826
mmu-miR-872-5p	633.247	-0.0322714	0.125162	-0.257837	0.796533	0.939826
mmu-miR-154-5p	239.796	-0.0353056	0.147582	-0.239227	0.81093	0.940385
mmu-miR-100-5p	28118.1	-0.0277558	0.118279	-0.234664	0.814469	0.94307
mmu-let-7f-1-3p	11.3952	0.115342	0.5103	0.226029	0.821179	0.943743
mmu-miR-138-5p	24486.1	0.0195553	0.0843135	0.231935	0.816588	0.943743
mmu-miR-3065-3p	34.3864	0.0728187	0.320794	0.226995	0.820428	0.943743
mmu-miR-376b-3p	1677.58	-0.0251692	0.110665	-0.227436	0.820084	0.943743
mmu-miR-467a-5p	16.7859	-0.0979506	0.425795	-0.230041	0.81806	0.943743
mmu-miR-3072-3p	2.39336	0.237559	1.07208	0.221587	0.824635	0.944355
mmu-miR-7057-5p	1.74929	-0.295713	1.32691	-0.222859	0.823645	0.944355
mmu-miR-99a-5p	4534.94	-0.0283561	0.128531	-0.220617	0.825391	0.944355
mmu-miR-7677-3p	30.5255	-0.0776969	0.356868	-0.217719	0.827648	0.945533
mmu-miR-3085-5p	2.15412	0.268743	1.24342	0.216132	0.828885	0.945543
mmu-miR-93-3p	6.34942	0.131474	0.614712	0.213878	0.830642	0.946143
p-mmu-miR-18-2__p-mmu-miR-18-1	2.66507	0.226408	1.06643	0.212306	0.831869	0.946143
mmu-miR-539-3p	2.98024	-0.234618	1.12526	-0.208501	0.834838	0.94812
mmu-miR-133a-5p	17.7342	-0.0780635	0.379747	-0.205567	0.837129	0.949322
mmu-miR-135a-5p	41.889	0.0602241	0.322832	0.186549	0.852014	0.958065
mmu-miR-140-5p	48.0676	0.0426802	0.22635	0.188559	0.850439	0.958065
mmu-miR-187-3p	139.724	0.0363155	0.195057	0.186178	0.852305	0.958065
mmu-miR-3068-3p	149.736	-0.0274223	0.145524	-0.188438	0.850533	0.958065
mmu-miR-362-3p	4.08546	0.146563	0.757096	0.193586	0.8465	0.958065
mmu-miR-379-3p	962.272	0.0277603	0.146762	0.189153	0.849973	0.958065
mmu-miR-6959-3p	1.90877	-0.208786	1.14031	-0.183096	0.854723	0.959383
mmu-miR-29a-5p	16.753	0.0681032	0.382857	0.177881	0.858816	0.962362
mmu-miR-3078-3p	6.6737	0.134153	0.759938	0.176532	0.859876	0.962362
mmu-miR-96-5p	14.0477	0.0855889	0.506528	0.168972	0.865819	0.967606
mmu-miR-30b-3p	26.0608	-0.0586718	0.352442	-0.166472	0.867785	0.967842
mmu-miR-6916-5p	36.1428	-0.048731	0.294432	-0.165508	0.868544	0.967842
mmu-miR-3094-5p	3.19532	0.185537	1.133	0.163757	0.869923	0.967978
mmu-miR-34a-3p	11.458	-0.0844683	0.528915	-0.159701	0.873116	0.968467
mmu-miR-666-5p	3269.79	0.0214706	0.134903	0.159155	0.873546	0.968467
mmu-miR-6954-3p	4.34132	0.127779	0.806644	0.158408	0.874136	0.968467
mmu-miR-5617-3p	11.9473	0.0770585	0.494393	0.155865	0.87614	0.969292
mmu-miR-5621-3p	5.80287	0.105156	0.688021	0.152839	0.878526	0.970538
mmu-miR-26b-5p	2050.09	0.020269	0.139067	0.14575	0.884119	0.971262
mmu-miR-350-5p	24.209	-0.0541281	0.365093	-0.148259	0.882139	0.971262
mmu-miR-451a	4.81641	-0.116117	0.779973	-0.148873	0.881654	0.971262
mmu-miR-7a-1-3p	5.85903	0.102142	0.701462	0.145613	0.884227	0.971262
mmu-miR-1193-5p	6.88376	-0.0848155	0.612146	-0.138554	0.889802	0.973473
mmu-miR-137-5p	1.98953	0.142129	1.08825	0.130604	0.896089	0.973473
mmu-miR-188-5p	7.29245	0.0855923	0.648807	0.131923	0.895045	0.973473
mmu-miR-381-5p	2.54726	-0.123646	0.949161	-0.130269	0.896353	0.973473
mmu-miR-448-5p	16.5071	-0.0520147	0.394394	-0.131885	0.895075	0.973473
mmu-miR-6945-3p	40.3214	0.0388698	0.278208	0.139715	0.888885	0.973473
mmu-miR-7027-3p	3.93254	-0.132443	0.981217	-0.134978	0.892629	0.973473
mmu-miR-7666-3p	4.75904	0.113004	0.81903	0.137973	0.890262	0.973473
mmu-miR-141-3p	34.8934	0.0476031	0.370658	0.128428	0.89781	0.973681
mmu-miR-139-5p	109.311	0.0199764	0.165593	0.120635	0.90398	0.975037
mmu-miR-3071-3p	1145.8	0.0141406	0.115996	0.121906	0.902974	0.975037
mmu-miR-337-5p	515.521	-0.0140936	0.112613	-0.125151	0.900404	0.975037
mmu-miR-6930-5p	4.84641	-0.0844255	0.71033	-0.118854	0.905391	0.975037
mmu-miR-7689-3p	14.2999	-0.0514171	0.427771	-0.120198	0.904327	0.975037
mmu-miR-6955-3p	2.02369	0.188687	1.61843	0.116587	0.907188	0.975607
mmu-miR-22-5p	28.5389	0.0371895	0.332659	0.111795	0.910986	0.977778
mmu-miR-486a-3p	7.31683	0.0697809	0.629587	0.110836	0.911746	0.977778
mmu-miR-128-2-5p	93.3288	0.0277615	0.255368	0.108712	0.913431	0.978223
mmu-miR-26b-3p	13.4672	0.0476438	0.469744	0.101425	0.919213	0.983047
mmu-miR-1191b-5p	5.409	-0.0618921	0.755245	-0.0819497	0.934687	0.984334
mmu-miR-135b-5p	3.95534	0.0780668	0.859996	0.0907758	0.927671	0.984334
mmu-miR-15a-5p	332.778	0.0148686	0.167127	0.088966	0.929109	0.984334
mmu-miR-185-5p	173.833	0.0155681	0.171407	0.0908256	0.927631	0.984334
mmu-miR-23b-5p	2.27533	-0.0897223	1.01563	-0.0883417	0.929605	0.984334
mmu-miR-296-3p	38.2313	-0.0251152	0.293157	-0.0856716	0.931727	0.984334
mmu-miR-3064-5p	5.35952	0.0597386	0.741136	0.0806042	0.935757	0.984334
mmu-miR-411-5p	65489.5	0.00724286	0.0760136	0.0952837	0.924089	0.984334
mmu-miR-582-5p	46.2125	-0.0206466	0.255495	-0.0808103	0.935593	0.984334
mmu-miR-6966-3p	6.21838	-0.0566917	0.65307	-0.086808	0.930824	0.984334
mmu-miR-744-3p	65.4535	0.0166831	0.204251	0.081679	0.934902	0.984334
mmu-miR-7674-5p	3.01644	0.0838177	0.957323	0.0875543	0.930231	0.984334
mmu-miR-196a-5p	35.2078	0.0293211	0.430247	0.0681494	0.945667	0.987336
mmu-miR-200b-3p	105.062	0.0197396	0.293096	0.0673485	0.946304	0.987336
mmu-miR-3069-5p	28.6847	-0.0267109	0.372342	-0.0717374	0.942811	0.987336
mmu-miR-467c-5p	7.64753	-0.0426845	0.59519	-0.0717158	0.942828	0.987336
mmu-miR-6516-3p	5.02498	-0.0486448	0.70449	-0.0690497	0.94495	0.987336
mmu-miR-700-3p	56.4403	0.0187734	0.265697	0.0706571	0.943671	0.987336
mmu-miR-1264-5p	5.86893	0.0441571	0.699257	0.0631486	0.949648	0.98933
mmu-miR-1291	3.00507	-0.0763173	1.24238	-0.0614285	0.951018	0.98933
mmu-miR-15a-3p	3.50972	0.0497433	0.884986	0.056208	0.955176	0.98933
mmu-miR-30d-3p	62.8387	0.0124355	0.23501	0.0529149	0.9578	0.98933
mmu-miR-674-5p	12.9132	-0.0255238	0.459278	-0.0555737	0.955681	0.98933
mmu-miR-6928-3p	12.3657	-0.0294461	0.565796	-0.0520437	0.958494	0.98933
mmu-miR-6951-5p	2.3525	0.0539276	1.0209	0.0528237	0.957872	0.98933
mmu-miR-6991-5p	2.07386	-0.0691873	1.30987	-0.05282	0.957875	0.98933
mmu-miR-668-3p	1293.64	0.00522548	0.112922	0.0462751	0.963091	0.992744
mmu-miR-106b-5p	20.5349	-0.00816906	0.384337	-0.021255	0.983042	0.996251
mmu-miR-10a-3p	41.1102	0.00653317	0.265789	0.0245802	0.98039	0.996251
mmu-miR-128-3p	14498.1	-0.00302349	0.0968237	-0.0312268	0.975089	0.996251
mmu-miR-140-3p	2325.42	0.0029605	0.0878552	0.0336974	0.973118	0.996251
mmu-miR-150-5p	238.11	-0.0211889	0.663655	-0.0319275	0.97453	0.996251
mmu-miR-200a-5p	2.31025	0.0165249	1.10669	0.0149318	0.988087	0.996251
mmu-miR-204-5p	4750.17	-0.0135209	0.414179	-0.0326452	0.973958	0.996251
mmu-miR-3109-3p	3.52402	-0.00881909	0.924313	-0.00954124	0.992387	0.996251
mmu-miR-375-3p	586.892	-0.00439451	0.178903	-0.0245636	0.980403	0.996251
mmu-miR-382-3p	187.632	-0.000866409	0.137072	-0.00632081	0.994957	0.996251
mmu-miR-425-5p	478.55	-0.00215737	0.13398	-0.0161022	0.987153	0.996251
mmu-miR-5108	5.87576	-0.0106488	0.977459	-0.0108944	0.991308	0.996251
mmu-miR-6539	1.89149	-0.0280876	1.30136	-0.0215833	0.98278	0.996251
mmu-miR-6988-3p	37.4657	-0.00390467	0.257253	-0.0151783	0.98789	0.996251
mmu-miR-6998-5p	3.58196	0.0178497	0.856178	0.0208481	0.983367	0.996251
mmu-miR-7059-5p	2.6142	-0.00971241	0.987303	-0.00983732	0.992151	0.996251
mmu-miR-7063-5p	2.17624	-0.00810953	1.25366	-0.00646868	0.994839	0.996251
mmu-miR-7085-3p	2.72317	-0.021243	1.12429	-0.0188945	0.984925	0.996251
mmu-miR-7687-5p	2.98654	-0.0317695	0.939608	-0.0338115	0.973027	0.996251
mmu-miR-8111	38.1788	-0.00373603	0.302953	-0.0123321	0.990161	0.996251
mmu-miR-874-5p	17.871	-0.00740793	0.41087	-0.0180299	0.985615	0.996251
mmu-miR-878-5p	2.10015	0.0135706	1.14651	0.0118364	0.990556	0.996251
mmu-miR-3083-5p	2.00893	0.00307957	1.38793	0.00221882	0.99823	0.99823
mmu-let-7a-2-3p	0.515091	-0.599608	2.44455	-0.245284	0.806237
mmu-let-7k	0.193333	-0.338098	3.53381	-0.0956751	0.923779
mmu-miR-101b-5p	0
mmu-miR-101c	0
mmu-miR-103-1-5p	0
mmu-miR-103-2-5p	0
mmu-miR-105	0
mmu-miR-106a-3p	0
mmu-miR-106a-5p	0.311341	1.61023	3.1437	0.512207	0.608506
mmu-miR-1187	0.300898	0.351746	2.82779	0.124389	0.901007
mmu-miR-1190	0
mmu-miR-1191b-3p	0.4275	2.0609	2.46518	0.836005	0.403152
mmu-miR-1192	0.127513	0.383241	3.53381	0.10845	0.913639
mmu-miR-1197-5p	0
mmu-miR-1199-3p	0.0971222	-1.05943	3.53381	-0.299799	0.764331
mmu-miR-122-3p	0
mmu-miR-1231-5p	0.964866	2.35718	1.79605	1.31243	0.189376
mmu-miR-1247-3p	0.34181	1.72654	3.48225	0.49581	0.620028
mmu-miR-1249-5p	0
mmu-miR-1251-3p	0
mmu-miR-1258-3p	0.260306	-0.338099	3.36099	-0.100595	0.919872
mmu-miR-1258-5p	1.32931	0.0213546	1.50546	0.0141848	0.988683
mmu-miR-126a-5p	0
mmu-miR-126b-3p	0
mmu-miR-126b-5p	0
mmu-miR-129b-3p	0.976211	0.0769197	1.74734	0.044021	0.964888
mmu-miR-129b-5p	0.523679	-0.254141	2.22262	-0.114343	0.908966
mmu-miR-130a-5p	0.113937	0.383241	3.53381	0.10845	0.913639
mmu-miR-130c	0
mmu-miR-133b-3p	0.396913	0.444824	2.61627	0.170023	0.864992
mmu-miR-133b-5p	0
mmu-miR-133c	0
mmu-miR-142b	0
mmu-miR-143-5p	0.546497	1.40059	2.37424	0.589911	0.55525
mmu-miR-144-3p	1.10242	0.310737	1.50259	0.206801	0.836165
mmu-miR-145b	0
mmu-miR-146a-3p	0.107565	0.383241	3.53381	0.10845	0.913639
mmu-miR-146b-3p	0.768218	1.91926	1.88863	1.01622	0.309527
mmu-miR-147-5p	0
mmu-miR-149-3p	0
mmu-miR-155-3p	0.565534	2.45078	2.28598	1.07209	0.283679
mmu-miR-16-2-3p	1.00339	-1.01631	1.80698	-0.562437	0.573818
mmu-miR-1668	0.753551	-1.17519	2.23446	-0.525938	0.598931
mmu-miR-181b-1-3p	0.942282	0.396835	1.83778	0.215932	0.829041
mmu-miR-181b-2-3p	0.0962113	0.383241	3.53381	0.10845	0.913639
mmu-miR-182-3p	0
mmu-miR-184-5p	0
mmu-miR-186-3p	0.992636	0.0428957	1.53253	0.0279902	0.97767
mmu-miR-188-3p	1.26667	1.85732	1.49151	1.24526	0.213036
mmu-miR-1892	0
mmu-miR-1893	0
mmu-miR-1894-3p	0.0971222	-1.05943	3.53381	-0.299799	0.764331
mmu-miR-1894-5p	0.192423	1.02856	3.53068	0.291319	0.770807
mmu-miR-1895	0.822602	1.10808	1.80936	0.612419	0.540261
mmu-miR-1896	0
mmu-miR-1897-3p	0
mmu-miR-1897-5p	0
mmu-miR-1898	0
mmu-miR-1899	0
mmu-miR-18a-3p	0.792397	2.96265	2.34112	1.26548	0.205698
mmu-miR-18b-3p	0
mmu-miR-18b-5p	0.127513	0.383241	3.53381	0.10845	0.913639
mmu-miR-1900	0
mmu-miR-1901	0.255026	1.221	3.52065	0.346811	0.728733
mmu-miR-1902	0
mmu-miR-1903	0.665894	2.6925	2.5086	1.07331	0.283134
mmu-miR-1904	0
mmu-miR-1905	0
mmu-miR-1906	0.0971222	-1.05943	3.53381	-0.299799	0.764331
mmu-miR-1907	0
mmu-miR-190b-3p	0
mmu-miR-190b-5p	0.599561	-0.0783145	2.64847	-0.0295697	0.97641
mmu-miR-1912-5p	0.132793	-1.05943	3.53381	-0.299799	0.764331
mmu-miR-192-3p	1.01059	0.268362	2.06174	0.130163	0.896438
mmu-miR-1927	1.27107	2.73305	1.56567	1.74562	0.0808777
mmu-miR-1928	0
mmu-miR-1929-3p	0.191479	-1.05943	3.53381	-0.299799	0.764331
mmu-miR-1929-5p	0.192423	1.02856	3.53068	0.291319	0.770807
mmu-miR-1930-3p	0.107565	0.383241	3.53381	0.10845	0.913639
mmu-miR-1930-5p	0.866852	0.141931	1.74945	0.0811289	0.935339
mmu-miR-1931	0.576891	0.0197288	2.37892	0.00829317	0.993383
mmu-miR-1932	0.661565	0.695519	1.88445	0.369083	0.712066
mmu-miR-1933-5p	0.48403	1.02572	2.45196	0.418326	0.675709
mmu-miR-1934-3p	0.191479	-1.05943	3.53381	-0.299799	0.764331
mmu-miR-1936	0
mmu-miR-1938	0
mmu-miR-193a-5p	0
mmu-miR-194-1-3p	0
mmu-miR-194-2-3p	1.26194	-0.279231	1.55881	-0.17913	0.857835
mmu-miR-1941-3p	0.191479	-1.05943	3.53381	-0.299799	0.764331
mmu-miR-1941-5p	0
mmu-miR-1942	0.34181	1.72654	3.48225	0.49581	0.620028
mmu-miR-1943-3p	0.21513	1.11665	3.52728	0.316574	0.751567
mmu-miR-1945	1.14148	0.569834	1.52601	0.373414	0.70884
mmu-miR-1946a	0.484941	-0.198743	2.50851	-0.0792274	0.936852
mmu-miR-1946b	0.306359	1.58968	3.15754	0.503454	0.614645
mmu-miR-1947-3p	0.405303	-1.26559	2.92543	-0.432615	0.665294
mmu-miR-1949	0.504261	-1.60745	2.41714	-0.665022	0.506036
mmu-miR-1950	0
mmu-miR-1951	0.576671	0.280971	2.13131	0.13183	0.895118
mmu-miR-1952	0
mmu-miR-1953	0.227873	1.16878	3.52428	0.331637	0.740164
mmu-miR-1954	0.0971222	-1.05943	3.53381	-0.299799	0.764331
mmu-miR-1955-3p	0.632187	1.66591	2.01351	0.827367	0.408029
mmu-miR-1956	1.24578	0.780777	1.75389	0.445168	0.656198
mmu-miR-1957a	0
mmu-miR-1958	0
mmu-miR-195b	0
mmu-miR-1960	1.05671	-1.19659	1.65473	-0.72313	0.4696
mmu-miR-1961	0.0971222	-1.05943	3.53381	-0.299799	0.764331
mmu-miR-1962	0.415203	0.357363	2.57185	0.138952	0.889488
mmu-miR-1963	0.384812	-0.993737	2.61891	-0.379447	0.704356
mmu-miR-1964-5p	0.255026	1.221	3.52065	0.346811	0.728733
mmu-miR-1967	0
mmu-miR-1968-3p	0.0971222	-1.05943	3.53381	-0.299799	0.764331
mmu-miR-196a-1-3p	0.44592	-1.4479	2.48938	-0.581632	0.560815
mmu-miR-196a-2-3p	0.155464	-1.05943	3.53381	-0.299799	0.764331
mmu-miR-196b-3p	0.39711	0.854664	2.57965	0.331311	0.74041
mmu-miR-1970	0
mmu-miR-1971	0
mmu-miR-1982-5p	0.204687	-0.338098	3.53381	-0.0956751	0.923779
mmu-miR-199b-5p	1.19094	0.927841	1.45999	0.635511	0.525095
mmu-miR-19a-5p	0.480716	-0.371695	2.82741	-0.131461	0.89541
mmu-miR-19b-1-5p	0
mmu-miR-19b-2-5p	0
mmu-miR-1a-1-5p	0.676052	-0.0868002	1.87526	-0.046287	0.963081
mmu-miR-1a-2-5p	0
mmu-miR-1b-3p	0.698366	-0.393902	2.23434	-0.176294	0.860063
mmu-miR-1b-5p	0
mmu-miR-200b-5p	1.59739	0.357023	1.39513	0.255906	0.798023
mmu-miR-200c-5p	0
mmu-miR-201-3p	0
mmu-miR-201-5p	0.517418	1.32249	2.37139	0.557684	0.57706
mmu-miR-202-3p	0
mmu-miR-202-5p	0.132793	-1.05943	3.53381	-0.299799	0.764331
mmu-miR-203-5p	0.547809	2.41227	2.27007	1.06264	0.287944
mmu-miR-204-3p	1.20755	0.653508	1.54997	0.421627	0.673297
mmu-miR-205-3p	0.191479	-1.05943	3.53381	-0.299799	0.764331
mmu-miR-206-3p	0.509758	-0.384969	2.24317	-0.171618	0.863737
mmu-miR-206-5p	0
mmu-miR-207	0.0971222	-1.05943	3.53381	-0.299799	0.764331
mmu-miR-208a-3p	0.971257	-0.817121	1.81627	-0.449889	0.652791
mmu-miR-208a-5p	0.798687	1.97097	2.1748	0.906275	0.36479
mmu-miR-208b-5p	0
mmu-miR-20a-3p	0.47631	-0.300872	2.26546	-0.132808	0.894345
mmu-miR-20b-3p	0
mmu-miR-20b-5p	0.221501	1.13925	3.52622	0.323081	0.746634
mmu-miR-211-3p	0
mmu-miR-211-5p	0.872509	1.22524	1.77398	0.69067	0.489773
mmu-miR-2136	0.191479	-1.05943	3.53381	-0.299799	0.764331
mmu-miR-2139	0
mmu-miR-214-5p	0.691955	1.71345	1.83586	0.933323	0.350653
mmu-miR-215-3p	0.240358	-0.338099	3.45766	-0.0977826	0.922105
mmu-miR-216b-3p	0
mmu-miR-216c-3p	0
mmu-miR-216c-5p	0
mmu-miR-2183	0
mmu-miR-219a-5p	0
mmu-miR-219b-3p	0.155464	-1.05943	3.53381	-0.299799	0.764331
mmu-miR-219b-5p	0.325216	0.309447	3.15861	0.0979693	0.921957
mmu-miR-219c-3p	0.535143	1.37013	2.38444	0.574613	0.565553
mmu-miR-219c-5p	0.379523	-1.10534	3.00276	-0.368109	0.712792
mmu-miR-21b	0.781795	1.94224	1.75702	1.10542	0.268978
mmu-miR-21c	0
mmu-miR-224-3p	0
mmu-miR-23a-5p	0
mmu-miR-26a-1-3p	0.107565	0.383241	3.53381	0.10845	0.913639
mmu-miR-26a-2-3p	0.591158	-0.694357	2.13434	-0.325326	0.744934
mmu-miR-2861	0
mmu-miR-28b	0.0962113	0.383241	3.53381	0.10845	0.913639
mmu-miR-28c	0
mmu-miR-290a-3p	0
mmu-miR-290a-5p	0
mmu-miR-290b-3p	0
mmu-miR-290b-5p	0
mmu-miR-291a-3p	0
mmu-miR-291a-5p	0.191479	-1.05943	3.53381	-0.299799	0.764331
mmu-miR-291b-3p	0
mmu-miR-291b-5p	0
mmu-miR-292a-3p	0
mmu-miR-292a-5p	0
mmu-miR-292b-3p	0
mmu-miR-292b-5p	0
mmu-miR-293-3p	0
mmu-miR-293-5p	0
mmu-miR-294-3p	0
mmu-miR-294-5p	0
mmu-miR-295-3p	0
mmu-miR-295-5p	0
mmu-miR-297b-3p__mmu-miR-297c-3p__mmu-miR-297a-3p	0.0962113	0.383241	3.53381	0.10845	0.913639
mmu-miR-297b-5p	1.09775	-0.0546234	1.76543	-0.0309405	0.975317
mmu-miR-297c-5p	0.445226	2.10841	2.19355	0.961186	0.336459
mmu-miR-298-3p	0.396913	0.444824	2.61627	0.170023	0.864992
mmu-miR-299a-5p	0.0971222	-1.05943	3.53381	-0.299799	0.764331
mmu-miR-299b-3p	0
mmu-miR-299b-5p	0
mmu-miR-301a-5p	1.15926	-0.614667	1.50476	-0.408481	0.682921
mmu-miR-301b-5p	0.107565	0.383241	3.53381	0.10845	0.913639
mmu-miR-302a-3p	0
mmu-miR-302a-5p	0
mmu-miR-302b-3p	0
mmu-miR-302b-5p	0
mmu-miR-302c-3p	0
mmu-miR-302c-5p	0
mmu-miR-302d-3p	0
mmu-miR-302d-5p	0
mmu-miR-3058-3p	1.50166	-1.88138	1.49502	-1.25843	0.208237
mmu-miR-3058-5p	0
mmu-miR-3059-3p	1.02574	-1.76216	1.75949	-1.00152	0.316576
mmu-miR-3060-5p	0
mmu-miR-3062-3p	0.211059	-0.338098	3.53381	-0.0956751	0.923779
mmu-miR-3062-5p	0.34181	1.72654	3.48225	0.49581	0.620028
mmu-miR-3063-3p	0
mmu-miR-3063-5p	0.255026	1.221	3.52065	0.346811	0.728733
mmu-miR-3064-3p	0
mmu-miR-3066-3p	0.535065	2.38472	2.28152	1.04524	0.295914
mmu-miR-3067-3p	0
mmu-miR-3067-5p	0.0962113	0.383241	3.53381	0.10845	0.913639
mmu-miR-3070-3p	0.587644	-1.76755	2.33358	-0.757442	0.448785
mmu-miR-3072-5p	0.820379	1.10472	1.78479	0.618961	0.535942
mmu-miR-3073a-3p	0.382539	1.87079	3.46613	0.539734	0.589381
mmu-miR-3073a-5p	0
mmu-miR-3073b-3p	0
mmu-miR-3073b-5p	0
mmu-miR-3074-1-3p	0.905967	-0.814392	1.70225	-0.478422	0.63235
mmu-miR-3074-2-3p	0
mmu-miR-3074-5p	1.20566	0.716592	1.5657	0.457681	0.647182
mmu-miR-3075-3p	0
mmu-miR-3075-5p	0.127513	0.383241	3.53381	0.10845	0.913639
mmu-miR-3076-5p	0.467716	-0.263312	2.51505	-0.104695	0.916618
mmu-miR-3077-5p	0
mmu-miR-3079-3p	0
mmu-miR-3079-5p	0
mmu-miR-3080-3p	0.291367	-1.96569	3.51185	-0.559731	0.575663
mmu-miR-3080-5p	0.811359	-1.36589	1.99298	-0.685351	0.493122
mmu-miR-3081-3p	0.631355	1.66283	2.24846	0.739541	0.459578
mmu-miR-3081-5p	0
mmu-miR-3082-5p	1.50015	1.05359	1.40906	0.747723	0.454628
mmu-miR-3083-3p	0
mmu-miR-3084-5p	1.63148	2.29832	1.41095	1.62891	0.103332
mmu-miR-3086-3p	1.00561	0.272633	1.82022	0.149781	0.880938
mmu-miR-3088-5p	0
mmu-miR-3089-5p	0
mmu-miR-3090-3p	0
mmu-miR-3090-5p	0.127513	0.383241	3.53381	0.10845	0.913639
mmu-miR-3091-3p	1.18746	-0.234892	1.48519	-0.158156	0.874334
mmu-miR-3091-5p	0.127513	0.383241	3.53381	0.10845	0.913639
mmu-miR-3092-3p	0
mmu-miR-3092-5p	0
mmu-miR-3093-3p	0.671594	-0.933697	2.28141	-0.409264	0.682346
mmu-miR-3094-3p	1.35977	3.71445	1.5672	2.37012	0.0177822
mmu-miR-3095-3p	0.847317	2.1525	1.88389	1.14258	0.253213
mmu-miR-3095-5p	0.981044	-1.70233	2.37333	-0.717275	0.473205
mmu-miR-3097-3p	0
mmu-miR-3097-5p	0
mmu-miR-3098-3p	1.16292	-1.44618	1.48741	-0.972283	0.33091
mmu-miR-3098-5p	0.607224	-0.787566	2.11959	-0.371565	0.710217
mmu-miR-3099-5p	0.132793	-1.05943	3.53381	-0.299799	0.764331
mmu-miR-30f	0.997079	1.64684	1.80393	0.91292	0.361285
mmu-miR-31-3p	0.346942	-1.97214	3.06615	-0.643197	0.520096
mmu-miR-3100-3p	0.0971222	-1.05943	3.53381	-0.299799	0.764331
mmu-miR-3100-5p	0.0962113	0.383241	3.53381	0.10845	0.913639
mmu-miR-3101-3p	0.607592	-1.76616	2.31228	-0.763818	0.444975
mmu-miR-3101-5p	0.475436	1.00124	2.46184	0.406703	0.684226
mmu-miR-3102-5p	0.299043	-0.338101	3.20394	-0.105526	0.915958
mmu-miR-3104-5p	0.496894	-1.26227	2.7965	-0.451377	0.651718
mmu-miR-3105-3p	0.2694	-0.3381	3.32116	-0.101802	0.918914
mmu-miR-3105-5p	0
mmu-miR-3106-3p	0
mmu-miR-3106-5p	0.517261	-1.6512	2.40393	-0.686877	0.49216
mmu-miR-3108-3p	0
mmu-miR-3108-5p	0.288601	-1.70963	3.22824	-0.529586	0.596399
mmu-miR-3109-5p	0.229004	-0.338098	3.51765	-0.0961147	0.923429
mmu-miR-3110-3p	0
mmu-miR-3110-5p	0
mmu-miR-3112-3p	0
mmu-miR-3112-5p	0
mmu-miR-3113-3p	0
mmu-miR-3113-5p	0
mmu-miR-3154	0
mmu-miR-32-3p	1.27308	0.113981	1.72418	0.0661072	0.947292
mmu-miR-320-5p	0
mmu-miR-326-5p	0.301809	-0.874287	3.23326	-0.270404	0.786849
mmu-miR-327	0
mmu-miR-328-5p	1.14356	-0.608163	1.50581	-0.403878	0.686303
mmu-miR-33-3p	1.46674	1.19295	1.36296	0.875263	0.381431
mmu-miR-343	0
mmu-miR-344-5p	0.0962113	0.383241	3.53381	0.10845	0.913639
mmu-miR-344b-5p	0
mmu-miR-344c-5p	0
mmu-miR-344d-1-5p	0.612528	-2.88032	2.24064	-1.28549	0.198621
mmu-miR-344d-2-5p	0
mmu-miR-344e-5p__mmu-miR-344h-5p	1.26662	2.73329	1.74914	1.56265	0.118136
mmu-miR-344f-3p	1.37897	0.654604	1.5252	0.429191	0.667784
mmu-miR-344f-5p	0
mmu-miR-344g-3p	1.37386	0.320056	1.27979	0.250084	0.802522
mmu-miR-344g-5p	0
mmu-miR-344h-3p	0.710972	0.886329	2.26627	0.391096	0.695726
mmu-miR-344i	0
mmu-miR-346-3p	0.255026	1.221	3.52065	0.346811	0.728733
mmu-miR-3472	0.365612	0.356681	2.66751	0.133713	0.893629
mmu-miR-3473a	0.398021	-0.195757	2.63726	-0.0742273	0.94083
mmu-miR-3473c	0.57909	0.669037	2.67828	0.249801	0.802741
mmu-miR-3473e	0
mmu-miR-3473f	0.0962113	0.383241	3.53381	0.10845	0.913639
mmu-miR-3474	0.794391	0.551072	1.97337	0.279255	0.780049
mmu-miR-3475-5p	0.113937	0.383241	3.53381	0.10845	0.913639
mmu-miR-351-3p	0.28769	-0.3381	3.2465	-0.104143	0.917056
mmu-miR-3569-3p	0.942332	-3.57739	1.91938	-1.86383	0.0623462
mmu-miR-3572-3p	0.488179	1.0422	2.44767	0.425792	0.670259
mmu-miR-3572-5p	0.21513	1.11665	3.52728	0.316574	0.751567
mmu-miR-3618-3p	0
mmu-miR-3618-5p	0
mmu-miR-3620-3p	0
mmu-miR-3620-5p	0.288634	1.51244	3.49779	0.432399	0.665452
mmu-miR-363-5p	0
mmu-miR-365-1-5p	0.660138	0.634434	2.0271	0.312976	0.754299
mmu-miR-367-3p	0
mmu-miR-367-5p	0
mmu-miR-374b-3p	0.21513	1.11665	3.52728	0.316574	0.751567
mmu-miR-374c-3p	0
mmu-miR-374c-5p	0
mmu-miR-375-5p	0
mmu-miR-376c-5p	0.127513	0.383241	3.53381	0.10845	0.913639
mmu-miR-378b	0.251675	-0.338099	3.40189	-0.0993857	0.920832
mmu-miR-378c	0.191479	-1.05943	3.53381	-0.299799	0.764331
mmu-miR-3960	0.762525	0.56177	1.98622	0.282834	0.777304
mmu-miR-3961	0
mmu-miR-3962	0
mmu-miR-3964	0
mmu-miR-3965	0.107565	0.383241	3.53381	0.10845	0.913639
mmu-miR-3966	0
mmu-miR-3967	0
mmu-miR-3969	0.107565	0.383241	3.53381	0.10845	0.913639
mmu-miR-3970	0
mmu-miR-3971	0
mmu-miR-429-5p	0
mmu-miR-432	0.0962113	0.383241	3.53381	0.10845	0.913639
mmu-miR-449a-3p	0
mmu-miR-449b	0
mmu-miR-449c-3p	0
mmu-miR-450a-1-3p	0
mmu-miR-450a-2-3p	0
mmu-miR-450b-3p	0.282977	-0.3381	3.26518	-0.103547	0.917529
mmu-miR-451b	0
mmu-miR-452-3p	0
mmu-miR-452-5p	0.107565	0.383241	3.53381	0.10845	0.913639
mmu-miR-453	0
mmu-miR-463-3p	0
mmu-miR-463-5p	0.803633	1.93865	2.11925	0.914779	0.360308
mmu-miR-465a-5p	0.356517	0.356546	2.68777	0.132655	0.894466
mmu-miR-465b-5p	0.670229	1.46785	2.25292	0.651531	0.514704
mmu-miR-465d-3p	0
mmu-miR-465d-5p	0
mmu-miR-466a-5p	0
mmu-miR-466d-3p	0.746265	-1.3937	2.21559	-0.629041	0.529322
mmu-miR-466d-5p	0
mmu-miR-466e-5p	0
mmu-miR-466f	0
mmu-miR-466f-3p	0.288634	1.51244	3.49779	0.432399	0.665452
mmu-miR-466f-5p	0
mmu-miR-466h-3p	0.753808	2.87597	2.08084	1.38212	0.166936
mmu-miR-466h-5p	0
mmu-miR-466i-3p	0
mmu-miR-466j	0
mmu-miR-466k	0.132793	-1.05943	3.53381	-0.299799	0.764331
mmu-miR-466l-3p	0
mmu-miR-466l-5p	0
mmu-miR-466m-3p	0.132793	-1.05943	3.53381	-0.299799	0.764331
mmu-miR-466n-3p	0.24673	-0.338099	3.42579	-0.0986921	0.921383
mmu-miR-466n-5p	0
mmu-miR-466o-3p	0.386667	-0.229192	3.01951	-0.0759038	0.939496
mmu-miR-466o-5p__mmu-miR-466b-5p	0
mmu-miR-466p-3p__mmu-miR-466b-3p__mmu-miR-466c-3p	0
mmu-miR-466p-5p	0
mmu-miR-466q	0.308181	-0.874625	3.21058	-0.27242	0.785299
mmu-miR-467a-3p	0
mmu-miR-467b-3p	0.191479	-1.05943	3.53381	-0.299799	0.764331
mmu-miR-467b-5p	0
mmu-miR-467c-3p	0
mmu-miR-467d-3p	0.689883	-1.05467	1.92905	-0.546732	0.584563
mmu-miR-467e-3p	0
mmu-miR-467f	0
mmu-miR-467g	0
mmu-miR-467h	0.0962113	0.383241	3.53381	0.10845	0.913639
mmu-miR-468-3p	0
mmu-miR-468-5p	0
mmu-miR-470-3p	0
mmu-miR-471-3p	0.255026	1.221	3.52065	0.346811	0.728733
mmu-miR-471-5p	0
mmu-miR-483-3p	1.49458	0.799872	1.38493	0.577554	0.563566
mmu-miR-483-5p	1.09866	-0.603414	1.75909	-0.343026	0.731579
mmu-miR-486b-3p	0
mmu-miR-489-3p	0.0971222	-1.05943	3.53381	-0.299799	0.764331
mmu-miR-489-5p	0
mmu-miR-495-5p	0.329066	1.67857	3.09179	0.542913	0.58719
mmu-miR-496a-5p	0.475436	1.00124	2.46184	0.406703	0.684226
mmu-miR-496b	0
mmu-miR-497a-3p	0.21513	1.11665	3.52728	0.316574	0.751567
mmu-miR-497b	0
mmu-miR-499-3p	0
mmu-miR-500-5p	1.17982	1.20862	1.46992	0.822234	0.410944
mmu-miR-501-5p	1.65694	1.02802	1.27701	0.805022	0.420807
mmu-miR-503-3p	1.47248	0.388778	1.50277	0.258708	0.795861
mmu-miR-503-5p	0.221501	1.13925	3.52622	0.323081	0.746634
mmu-miR-5046	0
mmu-miR-509-3p	0.127513	0.383241	3.53381	0.10845	0.913639
mmu-miR-509-5p	0
mmu-miR-5098	0
mmu-miR-5101	0.113937	0.383241	3.53381	0.10845	0.913639
mmu-miR-5103	0.458008	-0.454613	2.86882	-0.158467	0.874089
mmu-miR-5104	0
mmu-miR-5107-3p	0.716134	2.81446	2.14939	1.30942	0.190391
mmu-miR-511-3p	0
mmu-miR-511-5p	0.127513	0.383241	3.53381	0.10845	0.913639
mmu-miR-5110	0.28769	-0.3381	3.2465	-0.104143	0.917056
mmu-miR-5114	1.30392	3.67608	2.07612	1.77065	0.076619
mmu-miR-5116	0
mmu-miR-5118	0
mmu-miR-5120	0
mmu-miR-5121	0.509758	-0.384969	2.24317	-0.171618	0.863737
mmu-miR-5122	0.113937	0.383241	3.53381	0.10845	0.913639
mmu-miR-5123	0.0962113	0.383241	3.53381	0.10845	0.913639
mmu-miR-5124b	0.132793	-1.05943	3.53381	-0.299799	0.764331
mmu-miR-5125	0
mmu-miR-5127	0
mmu-miR-5129-5p	0.892591	3.09853	2.7005	1.14739	0.251219
mmu-miR-5130	0
mmu-miR-5131	0
mmu-miR-5132-3p	0.113937	0.383241	3.53381	0.10845	0.913639
mmu-miR-5132-5p	0.504478	1.01684	2.19295	0.463685	0.642873
mmu-miR-5133	0
mmu-miR-5134-3p	1.22477	-0.399299	1.44421	-0.276482	0.782178
mmu-miR-5134-5p	0.204687	-0.338098	3.53381	-0.0956751	0.923779
mmu-miR-5135	0
mmu-miR-5136	0
mmu-miR-542-3p	1.63897	0.0304211	1.57207	0.019351	0.984561
mmu-miR-542-5p	0.785944	1.94939	1.91231	1.01939	0.308019
mmu-miR-546	0
mmu-miR-547-5p	0
mmu-miR-551b-5p	1.66025	-0.596524	1.23974	-0.481168	0.630397
mmu-miR-5616-3p	0
mmu-miR-5616-5p	0
mmu-miR-5617-5p	0.497838	0.88069	2.41736	0.364318	0.71562
mmu-miR-5618-3p	0
mmu-miR-5618-5p	0
mmu-miR-5619-3p	0.398379	-2.30355	3.39042	-0.679429	0.496866
mmu-miR-5619-5p	0
mmu-miR-5620-3p	1.26881	-0.327079	1.30114	-0.251379	0.801521
mmu-miR-5621-5p	0.360666	0.443987	3.05587	0.14529	0.884482
mmu-miR-5622-3p	0.132793	-1.05943	3.53381	-0.299799	0.764331
mmu-miR-5622-5p	0
mmu-miR-5623-3p	0.127513	0.383241	3.53381	0.10845	0.913639
mmu-miR-5623-5p	0.132793	-1.05943	3.53381	-0.299799	0.764331
mmu-miR-5624-3p	0.383901	0.310791	2.98902	0.103978	0.917187
mmu-miR-5624-5p	0
mmu-miR-5625-3p	0
mmu-miR-5625-5p	0.127513	0.383241	3.53381	0.10845	0.913639
mmu-miR-5626-3p	0.113937	0.383241	3.53381	0.10845	0.913639
mmu-miR-5626-5p	0
mmu-miR-5627-3p	0.211059	-0.338098	3.53381	-0.0956751	0.923779
mmu-miR-5627-5p	0
mmu-miR-568	0
mmu-miR-5709-3p	0
mmu-miR-5709-5p	0.203776	1.07071	3.52948	0.303361	0.761615
mmu-miR-5710	0.299987	1.56441	3.17839	0.492202	0.622577
mmu-miR-590-3p	0
mmu-miR-590-5p	0
mmu-miR-592-3p	0.155464	-1.05943	3.53381	-0.299799	0.764331
mmu-miR-599	0
mmu-miR-6237	0
mmu-miR-6238	0
mmu-miR-6241	0
mmu-miR-6244	0
mmu-miR-6335	0
mmu-miR-6336	0
mmu-miR-6337	0
mmu-miR-6338	0
mmu-miR-6339	0
mmu-miR-6340	0.382957	-2.04736	3.46583	-0.590726	0.554704
mmu-miR-6341	0
mmu-miR-6342	0
mmu-miR-6343	0
mmu-miR-6344	0
mmu-miR-6345	0
mmu-miR-6346	0
mmu-miR-6347	0
mmu-miR-6348	0
mmu-miR-6349	0
mmu-miR-6350	0
mmu-miR-6351	0
mmu-miR-6352	0
mmu-miR-6353	0
mmu-miR-6354	0
mmu-miR-6355	0
mmu-miR-6356	0
mmu-miR-6357	0
mmu-miR-6358	0
mmu-miR-6359	0.155464	-1.05943	3.53381	-0.299799	0.764331
mmu-miR-6360	0
mmu-miR-6361	0
mmu-miR-6362	0
mmu-miR-6363	0
mmu-miR-6364	0.194244	-1.59189	3.5259	-0.451485	0.65164
mmu-miR-6365	0
mmu-miR-6366	0
mmu-miR-6367	0
mmu-miR-6368	0
mmu-miR-6369	0.41577	-1.14306	2.57353	-0.444161	0.656926
mmu-miR-6370	0
mmu-miR-6371	0
mmu-miR-6372	0
mmu-miR-6373	0
mmu-miR-6374	0
mmu-miR-6375	0
mmu-miR-6376	0
mmu-miR-6377	0
mmu-miR-6378	0
mmu-miR-6379	0.192423	1.02856	3.53068	0.291319	0.770807
mmu-miR-6380	0
mmu-miR-6381	0.107565	0.383241	3.53381	0.10845	0.913639
mmu-miR-6382	0
mmu-miR-6383	0
mmu-miR-6384	0
mmu-miR-6385	0.235078	1.1391	3.48705	0.326665	0.743921
mmu-miR-6386	0
mmu-miR-6387	0
mmu-miR-6388	0
mmu-miR-6389	0
mmu-miR-6390	0
mmu-miR-6391	0
mmu-miR-6392-3p	0
mmu-miR-6392-5p	0.836262	1.20845	1.78798	0.675872	0.499122
mmu-miR-6393	0
mmu-miR-6394	0
mmu-miR-6395	0
mmu-miR-6396	0
mmu-miR-6397	0
mmu-miR-6398	0
mmu-miR-6399	0
mmu-miR-6400	0
mmu-miR-6401	0
mmu-miR-6402	0
mmu-miR-6403	0
mmu-miR-6404	0
mmu-miR-6405	0
mmu-miR-6406	0
mmu-miR-6407	0
mmu-miR-6408	0
mmu-miR-6409	0
mmu-miR-6410	0
mmu-miR-6411	0
mmu-miR-6413	0
mmu-miR-6414	0
mmu-miR-6415	0
mmu-miR-6416-3p	0
mmu-miR-6416-5p	0
mmu-miR-6417	0
mmu-miR-6418-5p	0.0971222	-1.05943	3.53381	-0.299799	0.764331
mmu-miR-6419	0
mmu-miR-6420	0
mmu-miR-6481	0.299987	1.56441	3.17839	0.492202	0.622577
mmu-miR-652-5p	0
mmu-miR-653-3p	0
mmu-miR-6537-5p	0
mmu-miR-654-3p	0
mmu-miR-654-5p	0
mmu-miR-6541	0.526444	-0.547376	2.43676	-0.224633	0.822265
mmu-miR-6546-3p	0.319935	1.64077	3.11766	0.526284	0.598691
mmu-miR-6546-5p	0
mmu-miR-665-5p	0.107565	0.383241	3.53381	0.10845	0.913639
mmu-miR-669a-3-3p	0
mmu-miR-669b-3p	0
mmu-miR-669c-3p	0.660841	-1.02513	2.09022	-0.49044	0.623822
mmu-miR-669d-2-3p	0
mmu-miR-669d-3p	0
mmu-miR-669e-3p	0
mmu-miR-669e-5p	0.210148	1.07416	3.52931	0.304355	0.760858
mmu-miR-669f-3p	0.589499	-0.837352	2.13243	-0.392675	0.69456
mmu-miR-669f-5p	1.46105	1.43569	1.35255	1.06147	0.288477
mmu-miR-669g	0
mmu-miR-669h-3p	0
mmu-miR-669h-5p	1.65689	-0.470104	1.61951	-0.290276	0.771605
mmu-miR-669i	0
mmu-miR-669j	0
mmu-miR-669k-3p	0
mmu-miR-669k-5p	1.13718	0.795586	1.64845	0.482626	0.629361
mmu-miR-669l-3p	0
mmu-miR-669m-3p	0
mmu-miR-669m-5p__mmu-miR-466m-5p	0
mmu-miR-669n	0
mmu-miR-669o-5p	1.26003	1.13681	1.48679	0.764603	0.444508
mmu-miR-669p-3p	0
mmu-miR-670-5p	0.107565	0.383241	3.53381	0.10845	0.913639
mmu-miR-6715-3p	0.0962113	0.383241	3.53381	0.10845	0.913639
mmu-miR-6715-5p	0.107565	0.383241	3.53381	0.10845	0.913639
mmu-miR-675-3p	0
mmu-miR-675-5p	0
mmu-miR-6769b-5p	0.940151	-0.501073	1.83492	-0.273076	0.784794
mmu-miR-678	0
mmu-miR-680	0
mmu-miR-681	0
mmu-miR-682	0.192423	1.02856	3.53068	0.291319	0.770807
mmu-miR-683	0
mmu-miR-684	0
mmu-miR-686	0
mmu-miR-687	0
mmu-miR-688	0
mmu-miR-6896-3p	0.822421	-0.478703	1.89427	-0.252712	0.800491
mmu-miR-6897-3p	0.203776	1.07071	3.52948	0.303361	0.761615
mmu-miR-6897-5p	0
mmu-miR-6898-3p	0.653405	-0.789596	2.60281	-0.303363	0.761613
mmu-miR-6899-5p	0.778337	1.18953	1.94859	0.610456	0.54156
mmu-miR-6900-5p	0.957301	-2.61003	1.82707	-1.42853	0.153138
mmu-miR-6901-3p	0.107565	0.383241	3.53381	0.10845	0.913639
mmu-miR-6902-3p	0.398379	-2.30355	3.39042	-0.679429	0.496866
mmu-miR-6902-5p	0.466392	-2.5012	3.22701	-0.775084	0.43829
mmu-miR-6903-3p	0
mmu-miR-6903-5p	0.729899	-3.09959	2.44616	-1.26713	0.205109
mmu-miR-6904-3p	0.0971222	-1.05943	3.53381	-0.299799	0.764331
mmu-miR-6904-5p	0
mmu-miR-6905-3p	0
mmu-miR-6905-5p	1.34366	-0.287362	1.51911	-0.189164	0.849964
mmu-miR-6907-3p	0.336569	0.352227	2.73438	0.128814	0.897505
mmu-miR-6907-5p	0
mmu-miR-6908-3p	0.443721	-2.43471	2.80502	-0.867983	0.385404
mmu-miR-6908-5p	0.2694	-0.3381	3.32116	-0.101802	0.918914
mmu-miR-6909-3p	0
mmu-miR-6909-5p	0.589499	-0.837352	2.13243	-0.392675	0.69456
mmu-miR-691	0
mmu-miR-6910-3p	0
mmu-miR-6910-5p	0
mmu-miR-6911-5p	0.490522	-1.26354	2.80766	-0.450032	0.652687
mmu-miR-6912-3p	0.155464	-1.05943	3.53381	-0.299799	0.764331
mmu-miR-6912-5p	1.08228	-0.000918306	1.42453	-0.000644637	0.999486
mmu-miR-6913-5p	0
mmu-miR-6914-5p	0
mmu-miR-6916-3p	1.43751	-1.87518	2.18207	-0.859357	0.390143
mmu-miR-6917-3p	0
mmu-miR-6917-5p	0
mmu-miR-6918-3p	0
mmu-miR-6919-3p	0.255026	1.221	3.52065	0.346811	0.728733
mmu-miR-6919-5p	0
mmu-miR-692	0
mmu-miR-6920-3p	0.867741	-1.6327	2.18057	-0.74875	0.454008
mmu-miR-6920-5p	0.260306	-0.338099	3.36099	-0.100595	0.919872
mmu-miR-6921-3p	1.30612	-0.50658	1.5266	-0.331836	0.740013
mmu-miR-6921-5p	0.291367	-1.96569	3.51185	-0.559731	0.575663
mmu-miR-6923-3p	0.192423	1.02856	3.53068	0.291319	0.770807
mmu-miR-6923-5p	0
mmu-miR-6924-3p	0
mmu-miR-6924-5p	0
mmu-miR-6925-3p	0.572522	0.264553	2.13382	0.123981	0.90133
mmu-miR-6925-5p	1.39952	1.79385	1.79815	0.99761	0.318468
mmu-miR-6926-3p	0.0962113	0.383241	3.53381	0.10845	0.913639
mmu-miR-6926-5p	0.0971222	-1.05943	3.53381	-0.299799	0.764331
mmu-miR-6927-3p	0.324995	0.444927	3.16314	0.14066	0.888138
mmu-miR-6927-5p	0
mmu-miR-6929-3p	1.48318	0.380831	1.3899	0.273999	0.784085
mmu-miR-6929-5p	0.2694	-0.3381	3.32116	-0.101802	0.918914
mmu-miR-693-3p	0.0971222	-1.05943	3.53381	-0.299799	0.764331
mmu-miR-693-5p	0.194244	-1.59189	3.5259	-0.451485	0.65164
mmu-miR-6930-3p	0.107565	0.383241	3.53381	0.10845	0.913639
mmu-miR-6931-3p	1.15437	0.590579	1.71441	0.34448	0.730485
mmu-miR-6931-5p	0
mmu-miR-6933-3p	0.931529	0.348034	1.60587	0.216726	0.828422
mmu-miR-6934-3p	1.12097	0.631347	1.8309	0.344829	0.730223
mmu-miR-6934-5p	0.155464	-1.05943	3.53381	-0.299799	0.764331
mmu-miR-6935-3p	0.113937	0.383241	3.53381	0.10845	0.913639
mmu-miR-6935-5p	0
mmu-miR-6936-3p	0.457788	-0.215974	2.53413	-0.0852262	0.932082
mmu-miR-6936-5p	0
mmu-miR-6937-3p	0.113937	0.383241	3.53381	0.10845	0.913639
mmu-miR-6937-5p	0.251675	-0.338099	3.40189	-0.0993857	0.920832
mmu-miR-6938-3p	0.760729	-1.4449	1.95623	-0.738614	0.460141
mmu-miR-6938-5p	0
mmu-miR-6939-3p	0.949067	2.33801	1.82721	1.27956	0.200702
mmu-miR-6939-5p	0.155464	-1.05943	3.53381	-0.299799	0.764331
mmu-miR-694	0.132793	-1.05943	3.53381	-0.299799	0.764331
mmu-miR-6940-3p	0.499316	-1.5541	2.1904	-0.709506	0.478011
mmu-miR-6940-5p	0
mmu-miR-6941-5p	0.58828	0.170633	2.66635	0.0639949	0.948974
mmu-miR-6942-3p	0
mmu-miR-6943-3p	1.08487	1.25522	1.86284	0.673817	0.500428
mmu-miR-6943-5p	0
mmu-miR-6944-5p	0
mmu-miR-6945-5p	0
mmu-miR-6946-5p	1.03525	0.215802	1.68215	0.128289	0.89792
mmu-miR-6947-3p	0
mmu-miR-6947-5p	0.870784	-1.61199	1.9162	-0.841242	0.400212
mmu-miR-6948-5p	0.685403	-0.218338	2.24847	-0.0971052	0.922643
mmu-miR-6949-3p	0
mmu-miR-6949-5p	0
mmu-miR-695	0
mmu-miR-6950-3p	0.127513	0.383241	3.53381	0.10845	0.913639
mmu-miR-6950-5p	0
mmu-miR-6951-3p	0.191479	-1.05943	3.53381	-0.299799	0.764331
mmu-miR-6953-5p	0.622103	-0.897673	2.34218	-0.383263	0.701524
mmu-miR-6954-5p	0.764217	1.73599	1.80209	0.96332	0.335387
mmu-miR-6956-5p	0
mmu-miR-6957-3p	0
mmu-miR-6957-5p	0.0971222	-1.05943	3.53381	-0.299799	0.764331
mmu-miR-6958-5p	1.44117	-1.26978	1.39884	-0.907736	0.364018
mmu-miR-6959-5p	0.263029	-0.338099	3.34886	-0.10096	0.919583
mmu-miR-696	0
mmu-miR-6960-3p	0
mmu-miR-6960-5p	0.48453	0.958629	2.44399	0.39224	0.694881
mmu-miR-6961-3p	0
mmu-miR-6961-5p	0
mmu-miR-6962-3p	0.373151	-1.10545	3.01949	-0.366104	0.714287
mmu-miR-6962-5p	0.89519	-0.759183	1.87792	-0.404268	0.686016
mmu-miR-6963-3p	0.191479	-1.05943	3.53381	-0.299799	0.764331
mmu-miR-6963-5p	0
mmu-miR-6964-5p	0.768366	1.74932	1.96069	0.892195	0.372288
mmu-miR-6965-3p	0
mmu-miR-6965-5p	0
mmu-miR-6966-5p	1.34529	1.03666	1.44033	0.71974	0.471685
mmu-miR-6967-3p	0.113937	0.383241	3.53381	0.10845	0.913639
mmu-miR-6967-5p	0.132793	-1.05943	3.53381	-0.299799	0.764331
mmu-miR-6968-3p	1.42464	0.110254	1.50338	0.0733371	0.941538
mmu-miR-6968-5p	0
mmu-miR-6969-3p	0.263029	-0.338099	3.34886	-0.10096	0.919583
mmu-miR-6969-5p	0
mmu-miR-697	0
mmu-miR-6971-3p	1.4254	2.88865	1.58501	1.82247	0.0683834
mmu-miR-6971-5p	0
mmu-miR-6972-3p	0
mmu-miR-6972-5p	0.2694	-0.3381	3.32116	-0.101802	0.918914
mmu-miR-6973a-3p	0
mmu-miR-6973a-5p	0
mmu-miR-6973b-3p	1.59709	0.868653	1.46572	0.592646	0.553418
mmu-miR-6973b-5p	0.616756	1.34111	2.05252	0.653397	0.5135
mmu-miR-6974-3p	0.211059	-0.338098	3.53381	-0.0956751	0.923779
mmu-miR-6974-5p	0.554	0.284993	2.1539	0.132315	0.894735
mmu-miR-6975-3p	0.39711	0.854664	2.57965	0.331311	0.74041
mmu-miR-6975-5p	0
mmu-miR-6976-3p	1.30563	1.00596	1.57884	0.637153	0.524025
mmu-miR-6976-5p	0
mmu-miR-6977-5p	0.4275	2.0609	2.46518	0.836005	0.403152
mmu-miR-6978-3p	0.582964	1.3431	2.08143	0.645279	0.518747
mmu-miR-6978-5p	0
mmu-miR-6979-5p	0.476645	-1.49063	2.44631	-0.609339	0.5423
mmu-miR-698-3p	0.155464	-1.05943	3.53381	-0.299799	0.764331
mmu-miR-698-5p	0.792017	2.93786	2.05176	1.43187	0.15218
mmu-miR-6980-3p	0
mmu-miR-6980-5p	0
mmu-miR-6981-3p	0
mmu-miR-6981-5p	0.288634	1.51244	3.49779	0.432399	0.665452
mmu-miR-6982-3p	0.526057	-0.496162	2.75949	-0.179802	0.857308
mmu-miR-6982-5p	0.127513	0.383241	3.53381	0.10845	0.913639
mmu-miR-6983-3p	0
mmu-miR-6983-5p	0.127513	0.383241	3.53381	0.10845	0.913639
mmu-miR-6984-3p	0.263029	-0.338099	3.34886	-0.10096	0.919583
mmu-miR-6984-5p	1.62198	-1.84042	1.41282	-1.30266	0.192691
mmu-miR-6985-3p	1.38977	3.7622	1.727	2.17846	0.0293719
mmu-miR-6985-5p	1.28584	-0.646564	1.53347	-0.421635	0.673292
mmu-miR-6986-3p	0.251675	-0.338099	3.40189	-0.0993857	0.920832
mmu-miR-6987-3p	0.132793	-1.05943	3.53381	-0.299799	0.764331
mmu-miR-6987-5p	0.0962113	0.383241	3.53381	0.10845	0.913639
mmu-miR-6988-5p	0
mmu-miR-6989-5p	1.20186	-0.759549	1.47801	-0.513898	0.607323
mmu-miR-6990-3p	0.107565	0.383241	3.53381	0.10845	0.913639
mmu-miR-6991-3p	0.680382	1.76693	2.25867	0.782289	0.434045
mmu-miR-6992-3p	0
mmu-miR-6992-5p	0
mmu-miR-6993-3p	0.127513	0.383241	3.53381	0.10845	0.913639
mmu-miR-6993-5p	0
mmu-miR-6995-3p	0.628294	-2.97307	2.51425	-1.18249	0.237012
mmu-miR-6996-3p	0
mmu-miR-6996-5p	0.466392	-2.5012	3.22701	-0.775084	0.43829
mmu-miR-6997-3p	1.3032	0.441946	1.50941	0.292794	0.76968
mmu-miR-6998-3p	1.22085	0.972984	1.74631	0.557166	0.577414
mmu-miR-7000-5p	0.107565	0.383241	3.53381	0.10845	0.913639
mmu-miR-7001-3p	0.155464	-1.05943	3.53381	-0.299799	0.764331
mmu-miR-7001-5p	0
mmu-miR-7002-3p	0
mmu-miR-7002-5p	0.127513	0.383241	3.53381	0.10845	0.913639
mmu-miR-7003-3p	0
mmu-miR-7003-5p	0.127513	0.383241	3.53381	0.10845	0.913639
mmu-miR-7004-3p	0
mmu-miR-7004-5p	0.850553	0.1913	1.65349	0.115694	0.907895
mmu-miR-7005-3p	0
mmu-miR-7005-5p	0
mmu-miR-7006-5p	0
mmu-miR-7007-3p	0.235078	1.1391	3.48705	0.326665	0.743921
mmu-miR-7007-5p	0.0962113	0.383241	3.53381	0.10845	0.913639
mmu-miR-7008-3p	0
mmu-miR-7009-3p	0
mmu-miR-7009-5p	1.2021	-0.738875	1.75511	-0.420985	0.673766
mmu-miR-701-3p	1.17237	1.6583	1.78591	0.928545	0.353125
mmu-miR-701-5p	0.107565	0.383241	3.53381	0.10845	0.913639
mmu-miR-7010-3p	0
mmu-miR-7010-5p	0.986662	3.26143	1.67833	1.94326	0.0519846
mmu-miR-7011-3p	0.866058	-1.67413	1.89844	-0.881845	0.37786
mmu-miR-7011-5p	0
mmu-miR-7012-3p	0.546497	1.40059	2.37424	0.589911	0.55525
mmu-miR-7013-3p	1.65581	1.26355	1.4415	0.876556	0.380728
mmu-miR-7014-3p	0.107565	0.383241	3.53381	0.10845	0.913639
mmu-miR-7014-5p	0.288634	1.51244	3.49779	0.432399	0.665452
mmu-miR-7015-5p	0.782784	0.349593	2.18365	0.160096	0.872806
mmu-miR-7016-5p	0.41049	0.476574	2.94512	0.161818	0.871449
mmu-miR-7017-3p	0
mmu-miR-7017-5p	0.832864	0.270128	1.90349	0.141912	0.887149
mmu-miR-7018-3p	0
mmu-miR-7018-5p	0
mmu-miR-7019-5p	0.91641	-0.132686	1.67544	-0.0791947	0.936878
mmu-miR-702-5p	0.649913	1.7019	1.85847	0.915754	0.359796
mmu-miR-7020-3p	0.982006	-2.69136	2.07236	-1.29869	0.194049
mmu-miR-7020-5p	0
mmu-miR-7021-3p	0
mmu-miR-7021-5p	1.42777	0.824463	1.53491	0.537141	0.59117
mmu-miR-7022-5p	0.305415	-0.338101	3.18095	-0.106289	0.915353
mmu-miR-7023-3p	0.343852	-0.990151	2.70635	-0.365862	0.714468
mmu-miR-7023-5p	0
mmu-miR-7024-3p	0
mmu-miR-7024-5p	0.24673	-0.338099	3.42579	-0.0986921	0.921383
mmu-miR-7025-3p	0
mmu-miR-7025-5p	0
mmu-miR-7026-3p	0.9499	2.3411	1.67395	1.39855	0.161949
mmu-miR-7026-5p	0.618979	1.34349	2.05106	0.655023	0.512453
mmu-miR-7027-5p	1.44023	0.940048	1.40852	0.667401	0.504516
mmu-miR-7028-3p	0.301809	-0.874287	3.23326	-0.270404	0.786849
mmu-miR-7028-5p	0
mmu-miR-7029-3p	0.191479	-1.05943	3.53381	-0.299799	0.764331
mmu-miR-7029-5p	0.370593	0.394677	3.02581	0.130437	0.896221
mmu-miR-703	0
mmu-miR-7030-5p	0.203776	1.07071	3.52948	0.303361	0.761615
mmu-miR-7031-3p	0.385379	-2.26699	2.56128	-0.885098	0.376104
mmu-miR-7031-5p	1.04927	3.33153	1.71113	1.94697	0.0515379
mmu-miR-7032-5p	0
mmu-miR-7033-3p	0
mmu-miR-7034-3p	0.260306	-0.338099	3.36099	-0.100595	0.919872
mmu-miR-7034-5p	0.311341	1.61023	3.1437	0.512207	0.608506
mmu-miR-7035-5p	0
mmu-miR-7036a-5p	0
mmu-miR-7036b-3p	0
mmu-miR-7036b-5p	0.127513	0.383241	3.53381	0.10845	0.913639
mmu-miR-7037-3p	0.469362	-0.409556	2.52303	-0.162327	0.871049
mmu-miR-7037-5p	0.421394	-2.35516	2.5029	-0.940974	0.346718
mmu-miR-7038-3p	0
mmu-miR-7038-5p	1.15258	1.13616	1.58664	0.716079	0.473942
mmu-miR-7039-3p	0.958452	-0.186049	1.69179	-0.109971	0.912432
mmu-miR-7039-5p	0.235078	1.1391	3.48705	0.326665	0.743921
mmu-miR-7040-3p	0
mmu-miR-7040-5p	0
mmu-miR-7041-3p	1.4596	0.542937	1.6459	0.329873	0.741496
mmu-miR-7042-3p	0.113937	0.383241	3.53381	0.10845	0.913639
mmu-miR-7043-5p	0
mmu-miR-7044-5p	0.0971222	-1.05943	3.53381	-0.299799	0.764331
mmu-miR-7045-3p	0.962644	2.3567	1.67254	1.40905	0.15882
mmu-miR-7045-5p	0
mmu-miR-7046-5p	0.324272	-1.87652	3.12323	-0.600826	0.547956
mmu-miR-7047-5p	1.43892	-0.734571	1.37716	-0.533397	0.593758
mmu-miR-7048-5p	0.994283	-0.00597299	1.82778	-0.00326789	0.997393
mmu-miR-7049-3p	0
mmu-miR-7049-5p	0.720283	2.82339	2.09761	1.346	0.178301
mmu-miR-705	0.155464	-1.05943	3.53381	-0.299799	0.764331
mmu-miR-7050-3p	0
mmu-miR-7050-5p	0
mmu-miR-7051-3p	0.347923	0.394777	3.08937	0.127786	0.898319
mmu-miR-7051-5p	0.490522	-1.26354	2.80766	-0.450032	0.652687
mmu-miR-7052-5p	0
mmu-miR-7053-3p	1.32423	-1.02669	1.48899	-0.689522	0.490495
mmu-miR-7053-5p	0
mmu-miR-7054-3p	0
mmu-miR-7054-5p	1.52347	0.464384	1.22914	0.377813	0.705569
mmu-miR-7055-3p	0
mmu-miR-7055-5p	0
mmu-miR-7056-3p	0.0962113	0.383241	3.53381	0.10845	0.913639
mmu-miR-7057-3p	0
mmu-miR-7058-3p	0.0962113	0.383241	3.53381	0.10845	0.913639
mmu-miR-7058-5p	0
mmu-miR-7059-3p	0.132793	-1.05943	3.53381	-0.299799	0.764331
mmu-miR-7060-3p	0
mmu-miR-7060-5p	1.376	-1.01859	1.43465	-0.709993	0.477709
mmu-miR-7061-3p	0.61083	-0.470999	2.67165	-0.176295	0.860062
mmu-miR-7061-5p	0.227873	1.16878	3.52428	0.331637	0.740164
mmu-miR-7062-3p	0.191479	-1.05943	3.53381	-0.299799	0.764331
mmu-miR-7062-5p	0.735138	1.68057	2.1567	0.779232	0.435843
mmu-miR-7063-3p	0.837046	0.64663	1.98839	0.325203	0.745028
mmu-miR-7064-3p	0.54366	2.40117	2.60504	0.921741	0.356664
mmu-miR-7064-5p	0.192423	1.02856	3.53068	0.291319	0.770807
mmu-miR-7065-3p	0.53005	-0.228371	2.21919	-0.102908	0.918036
mmu-miR-7065-5p	0
mmu-miR-7066-3p	0.395822	-1.14415	2.61026	-0.438326	0.66115
mmu-miR-7066-5p	1.41591	-0.595287	1.43636	-0.414442	0.678551
mmu-miR-7067-5p	0
mmu-miR-7068-5p	0.0962113	0.383241	3.53381	0.10845	0.913639
mmu-miR-7069-3p	0.539401	-0.407514	2.43828	-0.167132	0.867266
mmu-miR-7069-5p	0.227873	1.16878	3.52428	0.331637	0.740164
mmu-miR-707	0
mmu-miR-7070-5p	0.60948	1.61154	2.30499	0.699154	0.484456
mmu-miR-7071-3p	0.934099	-0.191202	1.57126	-0.121687	0.903147
mmu-miR-7071-5p	0.592623	-2.90117	2.50701	-1.15723	0.24718
mmu-miR-7072-3p	0.324084	1.65891	3.10582	0.534128	0.593253
mmu-miR-7072-5p	0.24145	1.18033	3.45705	0.341427	0.732782
mmu-miR-7073-3p	0.107565	0.383241	3.53381	0.10845	0.913639
mmu-miR-7074-3p	0
mmu-miR-7074-5p	0
mmu-miR-7075-5p	0
mmu-miR-7076-3p	0
mmu-miR-7076-5p	0
mmu-miR-7077-3p	0
mmu-miR-7077-5p	0
mmu-miR-7078-3p	0
mmu-miR-7078-5p	0.235078	1.1391	3.48705	0.326665	0.743921
mmu-miR-7079-5p	0
mmu-miR-7080-5p	0.0962113	0.383241	3.53381	0.10845	0.913639
mmu-miR-7081-3p	0
mmu-miR-7081-5p	0
mmu-miR-7082-5p	0
mmu-miR-7083-3p	1.36807	2.8344	1.575	1.79962	0.0719208
mmu-miR-7083-5p	0.690529	1.66645	1.9702	0.845828	0.397649
mmu-miR-7085-5p	0
mmu-miR-7086-3p	0
mmu-miR-7086-5p	0.4275	2.0609	2.46518	0.836005	0.403152
mmu-miR-7087-3p	0
mmu-miR-7087-5p	0.251675	-0.338099	3.40189	-0.0993857	0.920832
mmu-miR-7088-3p	0
mmu-miR-7088-5p	0
mmu-miR-7089-3p	0
mmu-miR-7089-5p	0.318624	0.413699	2.78359	0.148621	0.881853
mmu-miR-7090-3p	0.60932	1.45958	2.07362	0.703879	0.481508
mmu-miR-7090-5p	0
mmu-miR-7091-3p	0.191479	-1.05943	3.53381	-0.299799	0.764331
mmu-miR-7091-5p	0.0971222	-1.05943	3.53381	-0.299799	0.764331
mmu-miR-7092-3p	0.942502	0.234289	1.8743	0.125001	0.900523
mmu-miR-7094-1-5p	0
mmu-miR-7094-3p	0.510052	2.28754	3.15994	0.723919	0.469116
mmu-miR-7094b-2-5p	0
mmu-miR-710	0
mmu-miR-711	0
mmu-miR-7115-3p	0
mmu-miR-7115-5p	0
mmu-miR-7116-5p	0.589499	-0.837352	2.13243	-0.392675	0.69456
mmu-miR-7118-3p	0.260306	-0.338099	3.36099	-0.100595	0.919872
mmu-miR-7118-5p	0.132793	-1.05943	3.53381	-0.299799	0.764331
mmu-miR-7119-3p	0
mmu-miR-7119-5p	0
mmu-miR-712-3p	0.504478	1.01684	2.19295	0.463685	0.642873
mmu-miR-713	0
mmu-miR-717	0
mmu-miR-718	0
mmu-miR-719	0.299043	-0.338101	3.20394	-0.105526	0.915958
mmu-miR-721	0
mmu-miR-7210-3p	0
mmu-miR-7210-5p	0.127513	0.383241	3.53381	0.10845	0.913639
mmu-miR-7211-3p	0.155464	-1.05943	3.53381	-0.299799	0.764331
mmu-miR-7211-5p	0.962447	2.2349	1.84383	1.2121	0.225474
mmu-miR-7212-3p	0
mmu-miR-7212-5p	0
mmu-miR-7213-3p	0.383901	0.310791	2.98902	0.103978	0.917187
mmu-miR-7214-3p	0
mmu-miR-7214-5p	0.113937	0.383241	3.53381	0.10845	0.913639
mmu-miR-7215-3p	0
mmu-miR-7215-5p	0.574436	-2.75849	3.03263	-0.909601	0.363033
mmu-miR-7216-3p	0
mmu-miR-7216-5p	0
mmu-miR-7217-3p	0
mmu-miR-7217-5p	0
mmu-miR-7218-3p	0
mmu-miR-7218-5p	0
mmu-miR-7219-3p	0.607061	1.40155	2.06804	0.677719	0.49795
mmu-miR-7219-5p	0
mmu-miR-7220-3p	0
mmu-miR-7221-3p	0
mmu-miR-7221-5p	0
mmu-miR-7222-3p	0
mmu-miR-7222-5p	0.127513	0.383241	3.53381	0.10845	0.913639
mmu-miR-7223-3p	0
mmu-miR-7223-5p	0.113937	0.383241	3.53381	0.10845	0.913639
mmu-miR-7224-5p	0.155464	-1.05943	3.53381	-0.299799	0.764331
mmu-miR-7225-3p	0
mmu-miR-7225-5p	0
mmu-miR-7226-5p	0.227873	1.16878	3.52428	0.331637	0.740164
mmu-miR-7227-3p	0
mmu-miR-7227-5p	0
mmu-miR-7228-3p	0
mmu-miR-7228-5p	0
mmu-miR-7229-3p	0
mmu-miR-7229-5p	0
mmu-miR-7230-3p	0
mmu-miR-7230-5p	0
mmu-miR-7231-3p	0
mmu-miR-7232-3p	0
mmu-miR-7232-5p	0.288634	1.51244	3.49779	0.432399	0.665452
mmu-miR-7233-3p	0
mmu-miR-7233-5p	0
mmu-miR-7234-3p	0
mmu-miR-7234-5p	0
mmu-miR-7235-5p	0
mmu-miR-7236-5p	0.155464	-1.05943	3.53381	-0.299799	0.764331
mmu-miR-7237-5p	0.24673	-0.338099	3.42579	-0.0986921	0.921383
mmu-miR-7238-3p	0
mmu-miR-7238-5p	0
mmu-miR-7239-3p	0
mmu-miR-7239-5p	0
mmu-miR-7240-3p	0.605671	1.40115	2.30706	0.607332	0.54363
mmu-miR-7241-3p	0
mmu-miR-7241-5p	0
mmu-miR-7242-3p	0
mmu-miR-7242-5p	0
mmu-miR-7243-3p	0.51418	0.37018	2.43146	0.152246	0.878993
mmu-miR-7243-5p	0
mmu-miR-741-5p	0
mmu-miR-742-3p	0
mmu-miR-742-5p	0
mmu-miR-743a-3p	0.192423	1.02856	3.53068	0.291319	0.770807
mmu-miR-743a-5p	0
mmu-miR-743b-3p	0.461859	0.958534	2.47791	0.386832	0.698881
mmu-miR-743b-5p	0
mmu-miR-758-5p	0
mmu-miR-759	0
mmu-miR-760-5p	0.265586	-1.82913	3.51816	-0.519912	0.603125
mmu-miR-761	0
mmu-miR-762	0
mmu-miR-763	0
mmu-miR-7646-3p	0
mmu-miR-7646-5p	0
mmu-miR-7647-3p	0.113937	0.383241	3.53381	0.10845	0.913639
mmu-miR-7647-5p	0
mmu-miR-7648-5p	0
mmu-miR-7649-3p	0.192423	1.02856	3.53068	0.291319	0.770807
mmu-miR-7649-5p	0
mmu-miR-7650-3p	0
mmu-miR-7651-3p	0.113937	0.383241	3.53381	0.10845	0.913639
mmu-miR-7651-5p	0.787651	1.00041	1.78492	0.56048	0.575152
mmu-miR-7652-3p	0.430259	2.06746	3.32549	0.621701	0.534139
mmu-miR-7652-5p	0.194244	-1.59189	3.5259	-0.451485	0.65164
mmu-miR-7654-3p	0
mmu-miR-7654-5p	0
mmu-miR-7655-3p	1.38379	-1.69569	1.4287	-1.18688	0.235276
mmu-miR-7655-5p	0.224635	-0.338098	3.53381	-0.0956751	0.923779
mmu-miR-7656-3p	0
mmu-miR-7656-5p	0
mmu-miR-7657-3p	0
mmu-miR-7657-5p	0
mmu-miR-7658-3p	0.113937	0.383241	3.53381	0.10845	0.913639
mmu-miR-7658-5p	0
mmu-miR-7659-3p	0.33748	-0.990022	2.72149	-0.363779	0.716023
mmu-miR-7659-5p	0.51047	-1.25963	2.77339	-0.454185	0.649696
mmu-miR-7660-3p	0
mmu-miR-7660-5p	0
mmu-miR-7661-3p	1.23989	1.13811	1.57151	0.724212	0.468935
mmu-miR-7661-5p	0
mmu-miR-7662-3p	0
mmu-miR-7662-5p	0.127513	0.383241	3.53381	0.10845	0.913639
mmu-miR-7663-3p	0.594652	0.197523	2.34231	0.0843281	0.932796
mmu-miR-7663-5p	0.194244	-1.59189	3.5259	-0.451485	0.65164
mmu-miR-7664-3p	0.524623	1.34245	2.137	0.628193	0.529878
mmu-miR-7664-5p	0.107565	0.383241	3.53381	0.10845	0.913639
mmu-miR-7665-3p	0.155464	-1.05943	3.53381	-0.299799	0.764331
mmu-miR-7666-5p	0
mmu-miR-7667-3p	0.550718	-0.497574	2.21613	-0.224524	0.822349
mmu-miR-7667-5p	1.48251	-0.819922	1.42594	-0.575006	0.565287
mmu-miR-7668-5p	1.46931	-0.245558	1.38	-0.177941	0.85877
mmu-miR-7669-3p	0.107565	0.383241	3.53381	0.10845	0.913639
mmu-miR-7669-5p	0
mmu-miR-767	0.527861	2.36992	2.28837	1.03564	0.300371
mmu-miR-7670-3p	0.223724	1.07416	3.52931	0.304355	0.760858
mmu-miR-7670-5p	0.0962113	0.383241	3.53381	0.10845	0.913639
mmu-miR-7671-3p	0
mmu-miR-7671-5p	0
mmu-miR-7672-3p	0.591595	1.41722	2.08319	0.680315	0.496305
mmu-miR-7672-5p	0
mmu-miR-7673-3p	0
mmu-miR-7673-5p	0.227873	1.16878	3.52428	0.331637	0.740164
mmu-miR-7674-3p	0.688752	0.127891	2.2999	0.0556071	0.955655
mmu-miR-7675-3p	0
mmu-miR-7675-5p	0
mmu-miR-7676-3p	0.324084	1.65891	3.10582	0.534128	0.593253
mmu-miR-7676-5p	0.127513	0.383241	3.53381	0.10845	0.913639
mmu-miR-7677-5p	0
mmu-miR-7678-3p	0
mmu-miR-7678-5p	0
mmu-miR-7679-3p	0.0962113	0.383241	3.53381	0.10845	0.913639
mmu-miR-7679-5p	0.192423	1.02856	3.53068	0.291319	0.770807
mmu-miR-7680-3p	0
mmu-miR-7680-5p	0
mmu-miR-7681-3p	0
mmu-miR-7681-5p	0
mmu-miR-7682-5p	0
mmu-miR-7683-3p	0
mmu-miR-7683-5p	0
mmu-miR-7684-3p	0
mmu-miR-7684-5p	0.430259	2.06746	3.32549	0.621701	0.534139
mmu-miR-7685-3p	0
mmu-miR-7685-5p	0.24145	1.18033	3.45705	0.341427	0.732782
mmu-miR-7686-3p	0
mmu-miR-7686-5p	0
mmu-miR-7687-3p	0.360666	0.443987	3.05587	0.14529	0.884482
mmu-miR-7688-3p	0
mmu-miR-7689-5p	0
mmu-miR-802-3p	0
mmu-miR-802-5p	0.155464	-1.05943	3.53381	-0.299799	0.764331
mmu-miR-804	0
mmu-miR-8090	0
mmu-miR-8091	0
mmu-miR-8092	0.574436	-2.75849	3.03263	-0.909601	0.363033
mmu-miR-8093	0.229004	-0.338098	3.51765	-0.0961147	0.923429
mmu-miR-8094	1.08501	2.47105	1.99272	1.24004	0.214962
mmu-miR-8095	0.0962113	0.383241	3.53381	0.10845	0.913639
mmu-miR-8096	0
mmu-miR-8097	0.288601	-1.70963	3.22824	-0.529586	0.596399
mmu-miR-8098	1.12805	-1.29112	1.85976	-0.694238	0.487533
mmu-miR-8099	0
mmu-miR-8100	0
mmu-miR-8101	0
mmu-miR-8102	0.132793	-1.05943	3.53381	-0.299799	0.764331
mmu-miR-8104	0
mmu-miR-8106	0
mmu-miR-8107	0.132793	-1.05943	3.53381	-0.299799	0.764331
mmu-miR-8108	0
mmu-miR-8109	0.191479	-1.05943	3.53381	-0.299799	0.764331
mmu-miR-8110	0.191479	-1.05943	3.53381	-0.299799	0.764331
mmu-miR-8113	0
mmu-miR-8115	0
mmu-miR-8116	0.466392	-2.5012	3.22701	-0.775084	0.43829
mmu-miR-8117	0.194244	-1.59189	3.5259	-0.451485	0.65164
mmu-miR-8118	0
mmu-miR-8119	0
mmu-miR-8120	0.204687	-0.338098	3.53381	-0.0956751	0.923779
mmu-miR-873b	0
mmu-miR-875-3p	0
mmu-miR-875-5p	0
mmu-miR-876-3p	0
mmu-miR-878-3p	0
mmu-miR-880-3p	0.0962113	0.383241	3.53381	0.10845	0.913639
mmu-miR-880-5p	0
mmu-miR-881-5p	0
mmu-miR-882	0
mmu-miR-883a-3p	0
mmu-miR-883a-5p	0.127513	0.383241	3.53381	0.10845	0.913639
mmu-miR-883b-3p	0
mmu-miR-883b-5p	0.113937	0.383241	3.53381	0.10845	0.913639
mmu-miR-92a-2-5p	0
mmu-miR-92b-5p	1.58109	-0.375704	1.26293	-0.297487	0.766095
mmu-miR-96-3p	0
mmu-miR-9768-3p	0
mmu-miR-9769-3p	1.36472	1.85376	1.59018	1.16576	0.243712
mmu-miR-9769-5p	0
p-mmu-miR-1	0
p-mmu-miR-12	0
p-mmu-miR-13	0
p-mmu-miR-14	0
p-mmu-miR-15	0.132793	-1.05943	3.53381	-0.299799	0.764331
p-mmu-miR-17	0.676233	1.75225	1.99347	0.878992	0.379406
p-mmu-miR-2	0.107565	0.383241	3.53381	0.10845	0.913639
p-mmu-miR-21	0.450207	2.12447	2.7991	0.758981	0.447864
p-mmu-miR-22	0
p-mmu-miR-24	1.01952	-0.368766	1.77324	-0.207961	0.835259
p-mmu-miR-25	0
p-mmu-miR-26	0.191479	-1.05943	3.53381	-0.299799	0.764331
p-mmu-miR-27	0
p-mmu-miR-29	0.107565	0.383241	3.53381	0.10845	0.913639
p-mmu-miR-3	0
p-mmu-miR-30	0
p-mmu-miR-31	0
p-mmu-miR-32	0
p-mmu-miR-33	0.24145	1.18033	3.45705	0.341427	0.732782
p-mmu-miR-34-2__p-mmu-miR-34-1	0.689585	0.151496	2.07134	0.0731393	0.941695
p-mmu-miR-35	0
p-mmu-miR-37	1.04847	-0.0245251	2.07572	-0.0118152	0.990573
p-mmu-miR-5	0.113937	0.383241	3.53381	0.10845	0.913639
p-mmu-miR-7	0.515563	0.940991	2.39936	0.392183	0.694923
p-mmu-miR-8	1.17633	-0.594468	1.98288	-0.299801	0.764329
p-mmu-miR-9	0

## Sheet: Combined
mirna	padj.cohort1	log2FoldChange.cohort1	padj.cohort2	log2FoldChange.cohort2	max.padj	neg_log10_max.padj
mmu-miR-92a-3p	6.90728e-19	1.34763	3.26333e-45	1.60821	6.90728e-19	18.1607
mmu-miR-21a-3p	3.0091e-14	3.39497	1.02447e-39	3.72893	3.0091e-14	13.5216
mmu-miR-223-3p	3.95142e-11	6.90782	2.13447e-20	4.23776	3.95142e-11	10.4032
mmu-miR-142a-5p	3.08118e-39	5.06579	7.04751e-09	3.92776	7.04751e-09	8.15196
mmu-miR-21a-5p	1.89249e-07	2.5016	3.84942e-27	2.29741	1.89249e-07	6.72297
mmu-miR-147-3p	2.65481e-07	3.93526	6.63151e-08	5.07424	2.65481e-07	6.57597
mmu-miR-5099	3.91168e-10	1.75604	5.58926e-07	2.64063	5.58926e-07	6.25265
mmu-miR-203-3p	1.48159e-06	2.45369	8.90221e-08	1.44364	1.48159e-06	5.82927
mmu-miR-210-3p	1.57391e-05	1.51927	6.38234e-07	1.73675	1.57391e-05	4.80302
mmu-miR-223-5p	8.12499e-05	5.40317	2.90822e-06	3.54535	8.12499e-05	4.09018
mmu-miR-146b-5p	0.000170821	0.980437	1.65298e-06	0.723541	0.000170821	3.76746
mmu-miR-155-5p	6.11593e-13	7.96762	0.000313489	3.76786	0.000313489	3.50378
mmu-miR-6240	0.000277439	1.86121	0.000402537	1.38407	0.000402537	3.39519
mmu-miR-199a-3p__mmu-miR-199b-3p	0.0067362	1.48361	0.00124403	0.855044	0.0067362	2.17158
mmu-miR-210-5p	0.0067362	2.2361	1.51003e-07	3.06572	0.0067362	2.17158
mmu-miR-142a-3p	5.36149e-09	6.70076	0.0145503	2.41531	0.0145503	1.83713
mmu-miR-673-5p	0.00397471	0.714964	0.0147135	0.806583	0.0147135	1.83228
mmu-miR-344e-3p	0.000494402	2.56011	0.0172023	2.12404	0.0172023	1.76441
mmu-miR-143-3p	0.0221177	2.0949	0.00329503	0.678539	0.0221177	1.65526
mmu-miR-382-5p	0.0103657	0.833923	0.0227293	0.623571	0.0227293	1.64341
mmu-miR-5126	0.00953162	3.57997	0.0360422	2.56131	0.0360422	1.44319
mmu-miR-2137	0.0253454	2.50338	0.0419671	2.11328	0.0419671	1.37709
mmu-miR-1a-3p	0.0466378	2.00597	0.0104266	1.73918	0.0466378	1.33126
mmu-miR-3963	0.0229905	1.02767	0.0475578	0.900148	0.0475578	1.32278
