# Supplementary material for: MicroRNA-92a–CPEB3 axis protects neurons against inflammatory neurodegeneration
Source: Sci Adv. 2023 Nov 24;9(47):eadi6855. doi: 10.1126/sciadv.adi6855 (PMC10672163; doi:10.1126/sciadv.adi6855)
Supplement: Supplementary file 2 — Tables S1 to S7 [file sciadv.adi6855_tables_s1_to_s7.zip › adi6855_Table_S2.xlsx]

## Sheet: Sheet1
ensembl_gene_id	external_gene_name	gene_biotype	chromosome_name	baseMean	log2FoldChange	lfcSE	stat	pvalue	padj
ENSMUSG00000102693	4933401J01Rik	TEC	1	0
ENSMUSG00000064842	Gm26206	snRNA	1	0
ENSMUSG00000051951	Xkr4	protein_coding	1	80.3004	-1.93123	0.357444	-5.40289	6.55769e-08	4.69592e-07
ENSMUSG00000102851	Gm18956	processed_pseudogene	1	0
ENSMUSG00000103377	Gm37180	TEC	1	0.609265	3.04199	3.30066	0.92163	0.356722
ENSMUSG00000104017	Gm37363	TEC	1	0
ENSMUSG00000103025	Gm37686	TEC	1	0
ENSMUSG00000089699	Gm1992	lncRNA	1	0
ENSMUSG00000103201	Gm37329	TEC	1	0
ENSMUSG00000103147	Gm7341	processed_pseudogene	1	0
ENSMUSG00000103161	Gm38148	TEC	1	0.0402534	0.392887	3.34986	0.117285	0.906634
ENSMUSG00000102331	Gm19938	lncRNA	1	0.3526	0.95331	3.31352	0.287703	0.773574
ENSMUSG00000102348	Gm10568	TEC	1	9.84058	-0.461029	0.902722	-0.510709	0.609555	0.722587
ENSMUSG00000102592	Gm38385	TEC	1	0
ENSMUSG00000088333	Gm27396	snRNA	1	0
ENSMUSG00000102343	Gm37381	lncRNA	1	0
ENSMUSG00000102948	Gm6101	processed_pseudogene	1	0
ENSMUSG00000025900	Rp1	protein_coding	1	0.0402534	0.392887	3.34986	0.117285	0.906634
ENSMUSG00000104123	Gm37483	TEC	1	0
ENSMUSG00000025902	Sox17	protein_coding	1	9.59326	-0.353701	0.916297	-0.386012	0.699488	0.792771
ENSMUSG00000104238	Gm37587	lncRNA	1	0
ENSMUSG00000102269	Gm7357	processed_pseudogene	1	0.189614	0.96996	3.34986	0.289552	0.772159
ENSMUSG00000096126	Gm22307	snRNA	1	0
ENSMUSG00000103003	Gm38076	processed_pseudogene	1	0
ENSMUSG00000104328	Gm37323	lncRNA	1	0
ENSMUSG00000102735	Gm7369	processed_pseudogene	1	0.204328	-1.10345	3.28118	-0.336298	0.736646
ENSMUSG00000098104	Gm6085	processed_pseudogene	1	1.50673	0.94843	1.3737	0.690422	0.489929	0.618969
ENSMUSG00000102175	Gm6119	processed_pseudogene	1	0
ENSMUSG00000088000	Gm25493	snRNA	1	0.0402534	0.392887	3.34986	0.117285	0.906634
ENSMUSG00000103265	Gm2053	processed_pseudogene	1	0.0548263	0.341478	3.34856	0.101977	0.918775
ENSMUSG00000103922	Gm6123	processed_pseudogene	1	1.94144	-0.132894	1.30007	-0.10222	0.918582	0.947902
ENSMUSG00000033845	Mrpl15	protein_coding	1	847.703	0.233786	0.109899	2.12728	0.0333971	0.0746135
ENSMUSG00000102275	Gm37144	TEC	1	2.06066	1.05749	1.35351	0.781296	0.434629	0.569312
ENSMUSG00000025903	Lypla1	protein_coding	1	831.828	0.0892511	0.128117	0.696638	0.486029	0.615793
ENSMUSG00000104217	Gm37988	protein_coding	1	0
ENSMUSG00000033813	Tcea1	protein_coding	1	127.263	-0.38517	0.186894	-2.0609	0.039313	0.0857534
ENSMUSG00000062588	Gm6104	processed_pseudogene	1	0.230413	-1.24917	3.27626	-0.381279	0.702996
ENSMUSG00000103280	Gm37277	TEC	1	9.58809	0.638361	0.618095	1.03279	0.301703	0.436584
ENSMUSG00000002459	Rgs20	protein_coding	1	162.946	0.196785	0.233376	0.843209	0.399111	0.535782
ENSMUSG00000091305	Gm17100	processed_pseudogene	1	0
ENSMUSG00000102653	Gm37079	TEC	1	0
ENSMUSG00000085623	Gm16041	lncRNA	1	0.448081	2.87578	3.31984	0.866241	0.386358
ENSMUSG00000091665	Gm17101	processed_pseudogene	1	0
ENSMUSG00000033793	Atp6v1h	protein_coding	1	3639.27	-0.156411	0.0966742	-1.61792	0.105679	0.194447
ENSMUSG00000104352	Gm7182	processed_pseudogene	1	0
ENSMUSG00000104046	Gm37567	TEC	1	0.0969072	1.67158	3.35247	0.49861	0.618054
ENSMUSG00000102907	Gm38264	TEC	1	0
ENSMUSG00000025905	Oprk1	protein_coding	1	84.6299	-0.0466098	0.289299	-0.161113	0.872005	0.917228
ENSMUSG00000103936	Gm36965	processed_pseudogene	1	0.448081	2.87578	3.31984	0.866241	0.386358
ENSMUSG00000093015	Gm22463	miRNA	1	0
ENSMUSG00000103519	Gm37429	TEC	1	0
ENSMUSG00000033774	Npbwr1	protein_coding	1	1.98222	-0.489366	1.5975	-0.306333	0.759351	0.836371
ENSMUSG00000103090	Gm19214	processed_pseudogene	1	0
ENSMUSG00000025907	Rb1cc1	protein_coding	1	821.677	-0.238352	0.117795	-2.02345	0.0430266	0.0925645
ENSMUSG00000090031	4732440D04Rik	lncRNA	1	31.943	0.869298	0.358712	2.42339	0.0153766	0.0382916
ENSMUSG00000087247	Alkal1	protein_coding	1	0
ENSMUSG00000103355	Gm2147	processed_pseudogene	1	0.0402534	0.392887	3.34986	0.117285	0.906634
ENSMUSG00000102706	Gm7417	processed_pseudogene	1	0
ENSMUSG00000103845	Gm19026	processed_pseudogene	1	10.8967	-0.501292	0.710834	-0.705216	0.480676	0.610816
ENSMUSG00000033740	St18	protein_coding	1	56.4955	0.178018	0.320614	0.555243	0.578728	0.697464
ENSMUSG00000103329	Gm42492	TEC	1	2.59966	0.485417	1.75613	0.276412	0.782231	0.852726
ENSMUSG00000104385	Gm7449	processed_pseudogene	1	0
ENSMUSG00000102135	Gm37108	processed_pseudogene	1	1.04053	1.467	1.83961	0.797453	0.425188	0.560252
ENSMUSG00000103282	Gm37275	processed_pseudogene	1	0
ENSMUSG00000102534	Gm37225	processed_pseudogene	1	0
ENSMUSG00000102213	Gm37489	processed_pseudogene	1	0
ENSMUSG00000103629	Gm5694	processed_pseudogene	1	0
ENSMUSG00000051285	Pcmtd1	protein_coding	1	961.77	-0.450158	0.107991	-4.16849	3.06625e-05	0.000142919
ENSMUSG00000098201	Gm26983	processed_pseudogene	1	1.04552	3.98867	3.20526	1.24441	0.213347	0.336023
ENSMUSG00000103509	Gm38372	TEC	1	6.9743	0.567265	0.894841	0.633929	0.526127	0.651321
ENSMUSG00000048538	Gm9826	processed_pseudogene	1	0.0402534	0.392887	3.34986	0.117285	0.906634
ENSMUSG00000103709	Nras-ps2	processed_pseudogene	1	0
ENSMUSG00000077244	Gm23274	snoRNA	1	0
ENSMUSG00000102768	Gm19002	processed_pseudogene	1	0
ENSMUSG00000097797	Gm26901	lncRNA	1	7.97029	0.121041	0.982594	0.123185	0.901961	0.937358
ENSMUSG00000103498	Gm18984	processed_pseudogene	1	0
ENSMUSG00000103067	Gm30414	lncRNA	1	0
ENSMUSG00000102320	Gm37791	processed_pseudogene	1	0
ENSMUSG00000104226	Gm7470	processed_pseudogene	1	0
ENSMUSG00000103903	Rps2-ps2	processed_pseudogene	1	0
ENSMUSG00000103557	Gm38216	processed_pseudogene	1	0
ENSMUSG00000025909	Sntg1	protein_coding	1	357.253	-1.37206	0.224086	-6.12294	9.18625e-10	8.31221e-09
ENSMUSG00000102647	Gm38024	TEC	1	0
ENSMUSG00000086235	Gm16284	processed_pseudogene	1	0.0950797	-0.260969	3.32084	-0.0785851	0.937363
ENSMUSG00000102253	Gm38259	TEC	1	0
ENSMUSG00000093970	Gm23358	miRNA	1	0
ENSMUSG00000103884	Gm37005	TEC	1	0
ENSMUSG00000084353	Gm15452	processed_pseudogene	1	0
ENSMUSG00000103933	Gm36964	processed_pseudogene	1	1.21809	4.23684	2.0503	2.06645	0.0387862	0.0848242
ENSMUSG00000076135	Gm24276	miRNA	1	0
ENSMUSG00000086195	Gm6152	processed_pseudogene	1	0
ENSMUSG00000104504	Gm7445	processed_pseudogene	1	0
ENSMUSG00000066693	Gm7493	processed_pseudogene	1	0
ENSMUSG00000102316	Gm37629	TEC	1	0.0548263	0.341478	3.34856	0.101977	0.918775
ENSMUSG00000103819	Gm38008	processed_pseudogene	1	0
ENSMUSG00000102871	Gm37143	TEC	1	0
ENSMUSG00000101571	Gm6187	processed_pseudogene	1	0.279312	-0.65014	3.29984	-0.197021	0.843811
ENSMUSG00000104428	Gm18299	processed_pseudogene	1	0
ENSMUSG00000102272	Gm7512	processed_pseudogene	1	0
ENSMUSG00000065625	Gm24765	snRNA	1	0
ENSMUSG00000103411	Gm18300	processed_pseudogene	1	0.0402534	0.392887	3.34986	0.117285	0.906634
ENSMUSG00000061024	Rrs1	protein_coding	1	417.719	0.125222	0.140188	0.893241	0.371728	0.508139
ENSMUSG00000025911	Adhfe1	protein_coding	1	42.9985	1.14958	0.369427	3.1118	0.00185949	0.00593139
ENSMUSG00000079671	2610203C22Rik	lncRNA	1	2.39826	-1.22868	1.25312	-0.980496	0.326841	0.46366
ENSMUSG00000081441	Gm6161	processed_pseudogene	1	0
ENSMUSG00000067879	Vxn	protein_coding	1	1167.62	-0.330503	0.115162	-2.8699	0.00410607	0.0120282
ENSMUSG00000099827	Gm29520	lncRNA	1	0.997857	1.88896	2.22453	0.849152	0.395797	0.532784
ENSMUSG00000025912	Mybl1	protein_coding	1	161.026	-0.990007	0.187853	-5.27011	1.36342e-07	9.33641e-07
ENSMUSG00000045210	Vcpip1	protein_coding	1	1141.12	-0.266461	0.130863	-2.03619	0.0417315	0.0902203
ENSMUSG00000097893	1700034P13Rik	lncRNA	1	4.60276	-0.0275335	1.09035	-0.025252	0.979854	0.987086
ENSMUSG00000025915	Sgk3	protein_coding	1	162.616	1.73267	0.187088	9.26128	2.01994e-20	4.47913e-19
ENSMUSG00000046334	Gm6195	processed_pseudogene	1	0.25875	-1.37521	3.27237	-0.420248	0.674304
ENSMUSG00000088916	Gm22607	snRNA	1	0
ENSMUSG00000046101	Mcmdc2	protein_coding	1	1.64267	-1.58263	1.6782	-0.943048	0.345657	0.482291
ENSMUSG00000098234	Snhg6	lncRNA	1	186.147	0.38973	0.235629	1.654	0.0981279	0.183222
ENSMUSG00000093178	Snord87	snoRNA	1	2.07904	3.53262	1.82114	1.93979	0.0524056	0.109285
ENSMUSG00000099032	Tcf24	protein_coding	1	0.501384	2.20463	3.31576	0.664893	0.506119
ENSMUSG00000104025	E330040D14Rik	TEC	1	0
ENSMUSG00000025916	Ppp1r42	protein_coding	1	2.59746	1.69561	1.25039	1.35606	0.175079	0.289023
ENSMUSG00000087199	Gm15818	lncRNA	1	0
ENSMUSG00000095780	Gm24674	snRNA	1	0
ENSMUSG00000025917	Cops5	protein_coding	1	1860.95	-0.211472	0.0879134	-2.40546	0.0161521	0.0399569
ENSMUSG00000056763	Cspp1	protein_coding	1	141.715	0.409593	0.186122	2.20067	0.0277591	0.0637518
ENSMUSG00000102356	1700047N06Rik	TEC	1	0
ENSMUSG00000067851	Arfgef1	protein_coding	1	1612.11	-0.317491	0.110339	-2.8774	0.00400965	0.0117851
ENSMUSG00000088153	Gm26348	misc_RNA	1	0
ENSMUSG00000102556	Gm37569	TEC	1	0
ENSMUSG00000042501	Cpa6	protein_coding	1	0.978138	-1.62347	2.60832	-0.62242	0.533666	0.658297
ENSMUSG00000103810	Gm38005	TEC	1	0
ENSMUSG00000083422	Gm15604	processed_pseudogene	1	1.53102	2.41931	2.23958	1.08025	0.28003	0.413244
ENSMUSG00000094979	Gm25253	snRNA	1	0
ENSMUSG00000081417	Gm15603	processed_pseudogene	1	0
ENSMUSG00000103448	Gm37133	TEC	1	0
ENSMUSG00000100212	Gm5522	processed_pseudogene	1	0.190159	-1.02713	3.28395	-0.312772	0.754454
ENSMUSG00000100648	Gm28659	processed_pseudogene	1	0.238008	0.182179	3.31302	0.0549886	0.956148
ENSMUSG00000088585	Gm22963	snoRNA	1	0
ENSMUSG00000048960	Prex2	protein_coding	1	59.6675	-0.372366	0.396638	-0.938807	0.34783	0.484687
ENSMUSG00000077318	Gm24173	snoRNA	1	0
ENSMUSG00000101827	Gm28686	processed_pseudogene	1	1.78889	0.0641703	1.3621	0.0471115	0.962424	0.975413
ENSMUSG00000103494	Gm37410	TEC	1	0
ENSMUSG00000057715	A830018L16Rik	protein_coding	1	1072.57	-0.74275	0.130953	-5.67189	1.41234e-08	1.10455e-07
ENSMUSG00000103825	Gm38178	TEC	1	0
ENSMUSG00000099845	Gm29273	processed_pseudogene	1	0
ENSMUSG00000103561	Gm38069	TEC	1	0
ENSMUSG00000101610	Gm7560	processed_pseudogene	1	0
ENSMUSG00000093864	Gm22633	snRNA	1	0
ENSMUSG00000098555	Mir6341	miRNA	1	0
ENSMUSG00000097628	Gm2383	processed_pseudogene	1	3.7459	0.283922	1.01738	0.27907	0.780191	0.851551
ENSMUSG00000098163	Gm6216	processed_pseudogene	1	0.149097	-0.748749	3.2953	-0.227217	0.820255
ENSMUSG00000097171	Gm17644	lncRNA	1	0
ENSMUSG00000101314	Gm29663	lncRNA	1	0
ENSMUSG00000016918	Sulf1	protein_coding	1	72.3967	2.80085	0.44889	6.23952	4.38929e-10	4.105e-09
ENSMUSG00000025938	Slco5a1	protein_coding	1	121.923	-0.460658	0.187099	-2.4621	0.0138125	0.0348869
ENSMUSG00000104518	Gm37162	TEC	1	0
ENSMUSG00000069620	Gm5250	processed_pseudogene	1	0
ENSMUSG00000099498	Gm29283	lncRNA	1	0.581443	3.24285	3.30418	0.981437	0.326378
ENSMUSG00000042414	Prdm14	protein_coding	1	0
ENSMUSG00000005886	Ncoa2	protein_coding	1	758.687	-0.145865	0.148097	-0.984925	0.324661	0.461118
ENSMUSG00000103506	Gm38376	TEC	1	0.0950797	-0.260969	3.32084	-0.0785851	0.937363
ENSMUSG00000103495	Gm37409	TEC	1	0.905534	3.66746	3.28794	1.11543	0.264667
ENSMUSG00000099183	Gm27881	miRNA	1	0
ENSMUSG00000102639	Gm38223	TEC	1	0
ENSMUSG00000104170	Gm37702	TEC	1	0
ENSMUSG00000087782	Gm23169	snRNA	1	0
ENSMUSG00000103085	Gm38120	TEC	1	1.70065	2.84025	2.05286	1.38356	0.166494	0.277641
ENSMUSG00000102664	Gm38380	TEC	1	0.203923	-1.10138	3.28125	-0.335658	0.737128
ENSMUSG00000101476	Gm29570	lncRNA	1	1.8861	-0.879931	1.49547	-0.588399	0.556264	0.67861
ENSMUSG00000101171	Gm7593	processed_pseudogene	1	0.0402534	0.392887	3.34986	0.117285	0.906634
ENSMUSG00000025935	Tram1	protein_coding	1	440.418	0.68607	0.14725	4.65922	3.17416e-06	1.77424e-05
ENSMUSG00000025937	Lactb2	protein_coding	1	182.276	-0.712345	0.167981	-4.24063	2.22897e-05	0.000106725
ENSMUSG00000102982	Gm38319	TEC	1	0.0950797	-0.260969	3.32084	-0.0785851	0.937363
ENSMUSG00000067813	Xkr9	protein_coding	1	0.169014	0.96996	3.34986	0.289552	0.772159
ENSMUSG00000077368	Gm26273	snoRNA	1	0
ENSMUSG00000097711	Gm5523	processed_pseudogene	1	2.6133	-0.865884	1.24663	-0.694581	0.487318	0.616801
ENSMUSG00000102166	Gm36947	TEC	1	0.49099	-1.31198	2.63713	-0.497504	0.618834
ENSMUSG00000089358	Gm25491	misc_RNA	1	0
ENSMUSG00000104209	Gm37400	TEC	1	0
ENSMUSG00000025932	Eya1	protein_coding	1	15.2619	0.281247	0.598681	0.469777	0.638514	0.745155
ENSMUSG00000095853	Gm22616	miRNA	1	0
ENSMUSG00000102588	Gm37444	TEC	1	0
ENSMUSG00000054493	Gm9947	lncRNA	1	11.6432	-0.753509	0.574057	-1.3126	0.189317	0.306491
ENSMUSG00000025930	Msc	protein_coding	1	36.3947	0.2988	0.352331	0.848066	0.396401	0.533171
ENSMUSG00000103492	Gm37412	TEC	1	5.12855	-0.911009	1.00711	-0.904575	0.36569	0.50244
ENSMUSG00000081201	Smt3h2-ps4	processed_pseudogene	1	0.0969072	1.67158	3.35247	0.49861	0.618054
ENSMUSG00000082193	Rpl5-ps1	processed_pseudogene	1	0.297774	1.60717	3.3426	0.480814	0.630649
ENSMUSG00000032769	Trpa1	protein_coding	1	3.18812	-0.997575	1.33944	-0.744769	0.456412	0.589361
ENSMUSG00000088159	Gm26345	snoRNA	1	0
ENSMUSG00000073737	Gm10566	processed_pseudogene	1	1.18122	0.458997	1.80401	0.254432	0.799162	0.864279
ENSMUSG00000092083	Kcnb2	protein_coding	1	164.605	-0.675562	0.265263	-2.54677	0.0108726	0.0282891
ENSMUSG00000102937	Gm38116	TEC	1	0
ENSMUSG00000104149	Gm37138	TEC	1	0.0805069	-0.109876	3.33049	-0.032991	0.973682
ENSMUSG00000088829	Gm25227	snoRNA	1	0
ENSMUSG00000077377	Gm25168	snoRNA	1	0
ENSMUSG00000101652	Gm6060	processed_pseudogene	1	0.0544218	0.341478	3.34856	0.101977	0.918775
ENSMUSG00000100814	Gm28669	processed_pseudogene	1	0
ENSMUSG00000025925	Terf1	protein_coding	1	133.847	0.700569	0.217281	3.22425	0.00126301	0.004204
ENSMUSG00000104379	Gm37509	TEC	1	0.511783	-2.23195	2.99985	-0.744021	0.456864
ENSMUSG00000032719	Sbspon	protein_coding	1	2.55679	-3.10739	1.72951	-1.79669	0.0723856	0.143015
ENSMUSG00000088943	Gm23259	misc_RNA	1	0
ENSMUSG00000100652	Gm7634	processed_pseudogene	1	3.13982	3.18976	1.5443	2.0655	0.0388756	0.0849552
ENSMUSG00000067795	4930444P10Rik	protein_coding	1	6.91627	0.361362	0.750561	0.481456	0.630192	0.738729
ENSMUSG00000043716	Rpl7	protein_coding	1	1480.79	1.19646	0.118666	10.0826	6.5962e-24	1.73955e-22
ENSMUSG00000025921	Rdh10	protein_coding	1	132.153	0.962682	0.198665	4.84575	1.26133e-06	7.48973e-06
ENSMUSG00000104165	Gm38249	TEC	1	1.45771	0.872976	1.88104	0.464092	0.642582	0.748259
ENSMUSG00000100868	Gm28095	lncRNA	1	1.8444	2.0394	1.79141	1.13843	0.25494	0.384417
ENSMUSG00000025920	Stau2	protein_coding	1	2533.93	-0.521746	0.136033	-3.83544	0.000125342	0.000519179
ENSMUSG00000089982	Gm7568	lncRNA	1	0.0805069	-0.109876	3.33049	-0.032991	0.973682
ENSMUSG00000025939	Ube2w	protein_coding	1	1158.79	0.347149	0.153988	2.25438	0.024172	0.056666
ENSMUSG00000102457	Gm38342	TEC	1	3.99822	-1.8656	1.20325	-1.55046	0.12103	0.216766
ENSMUSG00000079658	Eloc	protein_coding	1	2529.76	-0.01994	0.0854135	-0.233452	0.81541	0.876231
ENSMUSG00000097744	D030040B21Rik	lncRNA	1	0
ENSMUSG00000100959	Gm7654	processed_pseudogene	1	0
ENSMUSG00000025940	Tmem70	protein_coding	1	407.769	-0.294732	0.158508	-1.85942	0.0629678	0.127561
ENSMUSG00000025779	Ly96	protein_coding	1	15.9031	1.48086	0.664837	2.2274	0.0259204	0.0601722
ENSMUSG00000100093	Gm29649	processed_pseudogene	1	0.0544218	0.341478	3.34856	0.101977	0.918775
ENSMUSG00000091020	Gm5828	processed_pseudogene	1	0.161014	-0.855825	3.29069	-0.260075	0.794806
ENSMUSG00000101640	Gm28376	lncRNA	1	0
ENSMUSG00000104133	4921511E07Rik	TEC	1	0
ENSMUSG00000042686	Jph1	protein_coding	1	39.2938	0.46004	0.410007	1.12203	0.26185	0.392406
ENSMUSG00000100110	Gm28783	lncRNA	1	0
ENSMUSG00000025777	Gdap1	protein_coding	1	2243.67	-0.476101	0.106395	-4.47485	7.64646e-06	3.99964e-05
ENSMUSG00000099899	Gm28784	lncRNA	1	0.18935	-1.02274	3.28411	-0.311422	0.75548
ENSMUSG00000100272	Gm28785	processed_pseudogene	1	0
ENSMUSG00000100398	Gm5251	processed_pseudogene	1	0.0548263	0.341478	3.34856	0.101977	0.918775
ENSMUSG00000101589	Rbm6-ps1	processed_pseudogene	1	2.70421	0.00457469	1.23894	0.00369241	0.997054	0.997844
ENSMUSG00000102048	Gm6075	processed_pseudogene	1	1.65853	-0.00161217	1.73025	-0.000931752	0.999257	0.9996
ENSMUSG00000089534	Gm25166	snoRNA	1	0
ENSMUSG00000067780	Pi15	protein_coding	1	7.3245	1.38826	1.38761	1.00047	0.317081	0.452932
ENSMUSG00000100053	Gm28154	lncRNA	1	0.661003	0.435659	2.84485	0.153139	0.878288
ENSMUSG00000085125	Gm16070	lncRNA	1	2.02951	-4.09997	1.69884	-2.4134	0.0158045	0.0392412
ENSMUSG00000025776	Crispld1	protein_coding	1	17.4707	-0.345367	0.605538	-0.570348	0.568442	0.689016
ENSMUSG00000099895	Gm28153	lncRNA	1	2.22349	0.261764	1.73096	0.151225	0.879799	0.922448
ENSMUSG00000100554	Gm7690	processed_pseudogene	1	0
ENSMUSG00000099473	Gm18775	transcribed_unprocessed_pseudogene	1	14.2864	-0.373056	0.695936	-0.53605	0.591924	0.707877
ENSMUSG00000099591	Gm17969	processed_pseudogene	1	4.57722	-1.75799	1.15859	-1.51736	0.129177	0.227964
ENSMUSG00000102001	Gm28755	unprocessed_pseudogene	1	0
ENSMUSG00000101717	Gm45784	transcribed_unprocessed_pseudogene	1	19.9981	-1.60112	0.710228	-2.25438	0.0241725	0.056666
ENSMUSG00000025774	Crisp4	protein_coding	1	0
ENSMUSG00000070977	Defb44-ps	unprocessed_pseudogene	1	0
ENSMUSG00000073735	Defb18	protein_coding	1	0
ENSMUSG00000067773	Defb41	protein_coding	1	0
ENSMUSG00000101685	Gm17837	processed_pseudogene	1	0.0805069	-0.109876	3.33049	-0.032991	0.973682
ENSMUSG00000101306	Gm5252	processed_pseudogene	1	0
ENSMUSG00000088800	Gm24075	snoRNA	1	0
ENSMUSG00000101644	Gm28343	processed_pseudogene	1	0
ENSMUSG00000099433	Gm28344	processed_pseudogene	1	0
ENSMUSG00000089787	Gm15825	lncRNA	1	1.42685	0.634989	2.08927	0.303929	0.761182	0.837827
ENSMUSG00000042596	Tfap2d	protein_coding	1	0
ENSMUSG00000100720	Gm10075	processed_pseudogene	1	0.0548263	0.341478	3.34856	0.101977	0.918775
ENSMUSG00000025927	Tfap2b	protein_coding	1	12.1749	0.631565	0.561353	1.12508	0.260557	0.390961
ENSMUSG00000100538	Gm28340	lncRNA	1	0
ENSMUSG00000101117	Gm28341	processed_pseudogene	1	0
ENSMUSG00000100204	Gm4849	processed_pseudogene	1	0.314575	0.495275	3.30104	0.150036	0.880736
ENSMUSG00000084668	Gm24633	snoRNA	1	0
ENSMUSG00000102597	Gm38382	TEC	1	0
ENSMUSG00000043760	Pkhd1	protein_coding	1	0.658681	-1.51875	2.21314	-0.686241	0.492561
ENSMUSG00000104095	Gm37315	TEC	1	0
ENSMUSG00000089914	4930486I03Rik	lncRNA	1	0
ENSMUSG00000090142	Gm15795	processed_pseudogene	1	0
ENSMUSG00000070175	Gm24162	snRNA	1	0
ENSMUSG00000065559	Mir206	miRNA	1	0
ENSMUSG00000099906	Gm28653	lncRNA	1	0
ENSMUSG00000065480	Mir133b	miRNA	1	0
ENSMUSG00000025929	Il17a	protein_coding	1	0
ENSMUSG00000041872	Il17f	protein_coding	1	0.161014	-0.855825	3.29069	-0.260075	0.794806
ENSMUSG00000041859	Mcm3	protein_coding	1	81.6262	4.28288	0.425445	10.0668	7.74407e-24	2.03695e-22
ENSMUSG00000099714	Gm20587	processed_pseudogene	1	0
ENSMUSG00000102121	Gm28065	lncRNA	1	0.0402534	0.392887	3.34986	0.117285	0.906634
ENSMUSG00000088858	Gm24723	snoRNA	1	0
ENSMUSG00000097934	6720483E21Rik	lncRNA	1	19.7238	0.111489	0.445914	0.250023	0.802569	0.866758
ENSMUSG00000025931	Paqr8	protein_coding	1	2115.02	0.0226171	0.101433	0.222976	0.823554	0.882476
ENSMUSG00000077314	Gm24171	snoRNA	1	0
ENSMUSG00000100929	Gm28064	processed_pseudogene	1	2.99534	0.317135	1.19292	0.265849	0.790356	0.85834
ENSMUSG00000041809	Efhc1	protein_coding	1	18.896	-1.65721	0.624209	-2.65489	0.00793332	0.0214396
ENSMUSG00000041779	Tram2	protein_coding	1	52.4977	2.51041	0.452048	5.55342	2.8014e-08	2.10846e-07
ENSMUSG00000099971	Gm28287	lncRNA	1	0
ENSMUSG00000100819	Gm2693	unprocessed_pseudogene	1	2.05902	-0.111161	1.53406	-0.0724618	0.942234	0.96344
ENSMUSG00000025933	Tmem14a	protein_coding	1	816.796	0.238846	0.123757	1.92996	0.0536117	0.111444
ENSMUSG00000102633	Gm38224	TEC	1	0.0548263	0.341478	3.34856	0.101977	0.918775
ENSMUSG00000025934	Gsta3	protein_coding	1	8.56238	-0.0171234	0.692316	-0.0247335	0.980268	0.987214
ENSMUSG00000099343	Gm28836	lncRNA	1	4.83989	0.888415	1.19384	0.744168	0.456775	0.589717
ENSMUSG00000096375	Gm7094	unprocessed_pseudogene	1	0.44768	0.185858	3.17832	0.0584767	0.953369
ENSMUSG00000025936	Gm4956	transcribed_unprocessed_pseudogene	1	0.606141	3.24526	3.27636	0.990507	0.321927
ENSMUSG00000093963	Gm21909	unprocessed_pseudogene	1	0.0969072	1.67158	3.35247	0.49861	0.618054
ENSMUSG00000067750	Khdc1a	protein_coding	1	0
ENSMUSG00000086194	Gm16329	unprocessed_pseudogene	1	0.387629	2.76165	3.32552	0.83044	0.40629
ENSMUSG00000094436	Gm16327	processed_pseudogene	1	0
ENSMUSG00000041722	Khdc1c	protein_coding	1	0
ENSMUSG00000085507	Gm2709	unprocessed_pseudogene	1	0
ENSMUSG00000094926	Gm16533	processed_pseudogene	1	0
ENSMUSG00000085079	Khdc1b	protein_coding	1	0
ENSMUSG00000085679	Gm16328	processed_pseudogene	1	0
ENSMUSG00000028033	Kcnq5	protein_coding	1	99.3482	-1.42295	0.303215	-4.69288	2.69392e-06	1.52223e-05
ENSMUSG00000104138	Gm36949	TEC	1	0
ENSMUSG00000082935	Gm7658	processed_pseudogene	1	2.11199	0.612562	1.29939	0.471421	0.63734	0.744214
ENSMUSG00000103748	Gm38243	TEC	1	0
ENSMUSG00000097109	Gm26580	lncRNA	1	0.76517	0.145707	2.12448	0.068585	0.94532
ENSMUSG00000099692	Gm5696	processed_pseudogene	1	0
ENSMUSG00000100418	Gm28239	processed_pseudogene	1	0
ENSMUSG00000041670	Rims1	protein_coding	1	783.192	-0.748536	0.134327	-5.57249	2.51127e-08	1.90786e-07
ENSMUSG00000097642	Gm26866	processed_pseudogene	1	0
ENSMUSG00000101468	Gm7761	processed_pseudogene	1	0
ENSMUSG00000101227	Gm29506	lncRNA	1	0
ENSMUSG00000073730	4933415F23Rik	protein_coding	1	0.193814	2.12941	3.34828	0.635971	0.524795
ENSMUSG00000089553	Gm24176	snoRNA	1	0
ENSMUSG00000102766	Gm6420	TEC	1	0
ENSMUSG00000065405	Mir30a	miRNA	1	0
ENSMUSG00000097970	Gm27028	lncRNA	1	0.279312	-0.65014	3.29984	-0.197021	0.843811
ENSMUSG00000065567	Mir30c-2	miRNA	1	0
ENSMUSG00000100775	Gm29107	lncRNA	1	0.0402534	0.392887	3.34986	0.117285	0.906634
ENSMUSG00000101226	Gm20954	processed_pseudogene	1	0.301845	1.67158	3.35247	0.49861	0.618054
ENSMUSG00000026158	Ogfrl1	protein_coding	1	2717.19	-0.0251493	0.120535	-0.208647	0.834724	0.890581
ENSMUSG00000097920	Gm7784	processed_pseudogene	1	0.926749	-1.71039	2.15359	-0.794205	0.427076
ENSMUSG00000099503	Gm28822	lncRNA	1	0
ENSMUSG00000026156	B3gat2	protein_coding	1	56.1161	0.143145	0.366324	0.390762	0.695973	0.789706
ENSMUSG00000026155	Smap1	protein_coding	1	485.027	-1.43835	0.37261	-3.86019	0.000113297	0.000473754
ENSMUSG00000026154	Sdhaf4	protein_coding	1	427.402	0.341056	0.165878	2.05607	0.0397754	0.0865815
ENSMUSG00000102495	Gm26524	TEC	1	0.109653	-0.39842	3.31282	-0.120266	0.904273
ENSMUSG00000026153	Fam135a	protein_coding	1	237.841	-0.404262	0.213396	-1.89442	0.0581688	0.119407
ENSMUSG00000102398	Gm37580	TEC	1	3.08427	0.638187	1.1879	0.53724	0.591102	0.707213
ENSMUSG00000097670	Gm26607	processed_pseudogene	1	0
ENSMUSG00000026147	Col9a1	protein_coding	1	5.28542	-1.18917	1.17656	-1.01072	0.312149	0.447627
ENSMUSG00000026141	Col19a1	protein_coding	1	8.38706	-2.58133	0.843693	-3.05956	0.00221661	0.0069533
ENSMUSG00000077463	Gm26418	snoRNA	1	0
ENSMUSG00000099997	Tubb4b-ps2	processed_pseudogene	1	1.69204	-2.58263	1.53673	-1.6806	0.0928398	0.17526
ENSMUSG00000100131	Gm28439	unprocessed_pseudogene	1	0.16367	-0.845415	3.29112	-0.256877	0.797273
ENSMUSG00000067736	Gm10222	unprocessed_pseudogene	1	0
ENSMUSG00000101939	Gm28438	unprocessed_pseudogene	1	0.298194	-1.54313	3.26767	-0.472243	0.636753
ENSMUSG00000101111	Gm28437	unprocessed_pseudogene	1	0.0402534	0.392887	3.34986	0.117285	0.906634
ENSMUSG00000100862	Gm10925	unprocessed_pseudogene	1	0.0969072	1.67158	3.35247	0.49861	0.618054
ENSMUSG00000102070	Gm28661	unprocessed_pseudogene	1	0.52528	0.960434	2.725	0.352452	0.724499
ENSMUSG00000101249	Gm29216	unprocessed_pseudogene	1	0.151734	0.918548	3.34856	0.274311	0.783845
ENSMUSG00000073725	Lmbrd1	protein_coding	1	1627.43	-0.867252	0.142916	-6.06828	1.2929e-09	1.14804e-08
ENSMUSG00000100808	Gm28594	processed_pseudogene	1	0
ENSMUSG00000100483	Gm28237	lncRNA	1	0
ENSMUSG00000100450	Gm9443	processed_pseudogene	1	0
ENSMUSG00000099392	Gm29414	lncRNA	1	0
ENSMUSG00000033569	Adgrb3	protein_coding	1	359.84	-0.723547	0.197048	-3.67194	0.000240716	0.000940925
ENSMUSG00000080849	Gm15702	processed_pseudogene	1	0
ENSMUSG00000104257	Gm20172	TEC	1	0
ENSMUSG00000096866	Gm22260	snRNA	1	0
ENSMUSG00000102296	Gm37543	TEC	1	0
ENSMUSG00000103209	Gm37331	TEC	1	2.10605	5.00552	2.28524	2.19037	0.0284974	0.0652102
ENSMUSG00000104027	Gm37211	TEC	1	1.43892	-0.97831	2.42036	-0.404201	0.686065	0.782387
ENSMUSG00000102407	Gm37862	TEC	1	0.0402534	0.392887	3.34986	0.117285	0.906634
ENSMUSG00000103214	Gm38286	TEC	1	0.164479	-0.850462	3.29091	-0.258427	0.796077
ENSMUSG00000104100	Gm37880	TEC	1	0
ENSMUSG00000084740	Gm25294	snRNA	1	0
ENSMUSG00000103889	Gm37011	TEC	1	0
ENSMUSG00000101301	Gm29214	processed_pseudogene	1	0.0402534	0.392887	3.34986	0.117285	0.906634
ENSMUSG00000104221	Gm37051	TEC	1	0
ENSMUSG00000102250	Gm38260	TEC	1	0.873669	2.40116	2.65027	0.906005	0.364933
ENSMUSG00000102317	Gm37628	TEC	1	2.45936	5.21813	2.58444	2.01906	0.0434812	0.0933833
ENSMUSG00000103563	8030445P17Rik	TEC	1	0.0548263	0.341478	3.34856	0.101977	0.918775
ENSMUSG00000102465	Gm38198	TEC	1	1.01694	2.45595	2.57849	0.952477	0.340855	0.47766
ENSMUSG00000102659	Gm37077	TEC	1	0.298721	2.33824	3.34433	0.699167	0.484448
ENSMUSG00000103924	Gm37895	TEC	1	1.90194	3.35947	2.00051	1.67931	0.0930915	0.175653
ENSMUSG00000104132	Gm36952	TEC	1	0.22489	0.341478	3.34856	0.101977	0.918775
ENSMUSG00000102747	Gm37602	TEC	1	0.108844	-0.391358	3.31322	-0.11812	0.905972
ENSMUSG00000102386	2900022M07Rik	TEC	1	0.700596	3.04179	3.17021	0.959494	0.33731
ENSMUSG00000103004	2900002M20Rik	TEC	1	0.163265	-0.842885	3.29123	-0.2561	0.797873
ENSMUSG00000104516	Gm9884	TEC	1	2.80278	1.4762	1.52777	0.966241	0.333924	0.470678
ENSMUSG00000101618	Gm18443	processed_pseudogene	1	0
ENSMUSG00000099458	Gm19123	processed_pseudogene	1	0.193814	2.12941	3.34828	0.635971	0.524795
ENSMUSG00000088111	Gm24064	snoRNA	1	0
ENSMUSG00000073722	4931408C20Rik	protein_coding	1	0
ENSMUSG00000095256	n-R5s209	rRNA	1	0
ENSMUSG00000100310	Gm19641	processed_pseudogene	1	0.12876	1.67158	3.35247	0.49861	0.618054
ENSMUSG00000101514	Gm5524	lncRNA	1	0.290722	2.44838	3.34114	0.732797	0.463682
ENSMUSG00000101033	Gm18776	processed_pseudogene	1	0
ENSMUSG00000101372	Gm19028	processed_pseudogene	1	0.206155	0.182179	3.31302	0.0549886	0.956148
ENSMUSG00000103241	Gm38089	TEC	1	0
ENSMUSG00000086240	Gm7846	processed_pseudogene	1	0
ENSMUSG00000048411	Gm597	protein_coding	1	0
ENSMUSG00000081557	Gm5697	processed_pseudogene	1	0.324684	-1.64675	3.26502	-0.504362	0.614007
ENSMUSG00000058590	Gm6462	processed_pseudogene	1	0
ENSMUSG00000101235	Gm18033	processed_pseudogene	1	0
ENSMUSG00000064433	Gm25586	misc_RNA	1	0
ENSMUSG00000080625	Gm22679	miRNA	1	0
ENSMUSG00000080391	Gm23785	miRNA	1	0
ENSMUSG00000099257	Mir6342	miRNA	1	0
ENSMUSG00000099492	Gm5525	processed_pseudogene	1	1.45662	0.70434	1.58997	0.44299	0.657773	0.760861
ENSMUSG00000101726	Gm7858	processed_pseudogene	1	0.0544218	0.341478	3.34856	0.101977	0.918775
ENSMUSG00000096829	Gm23771	miRNA	1	0
ENSMUSG00000098883	Gm27430	miRNA	1	0
ENSMUSG00000053185	Gm9898	lncRNA	1	0
ENSMUSG00000100261	Gm6473	unprocessed_pseudogene	1	0.742512	-0.619201	2.46982	-0.250707	0.802041
ENSMUSG00000101180	Gm2914	processed_pseudogene	1	0
ENSMUSG00000048874	Phf3	protein_coding	1	494.157	-0.0981979	0.13219	-0.742852	0.457571	0.590519
ENSMUSG00000103783	Gm37522	TEC	1	0.847412	3.69631	2.92544	1.26351	0.206407
ENSMUSG00000104315	Gm37906	TEC	1	5.07097	4.86967	1.33057	3.65984	0.000252375	0.000981493
ENSMUSG00000026064	Ptp4a1	protein_coding	1	317.854	1.07064	0.230755	4.63971	3.4889e-06	1.93731e-05
ENSMUSG00000086726	Gm9458	processed_pseudogene	1	0
ENSMUSG00000100237	Gm28644	lncRNA	1	0
ENSMUSG00000098529	Gm27362	rRNA	1	0
ENSMUSG00000086727	4931428L18Rik	protein_coding	1	0
ENSMUSG00000100910	Gm29128	lncRNA	1	0.0402534	0.392887	3.34986	0.117285	0.906634
ENSMUSG00000099796	Gm7893	processed_pseudogene	1	0
ENSMUSG00000050217	Lgsn	protein_coding	1	0.940976	-1.76874	2.26926	-0.779435	0.435723	0.570192
ENSMUSG00000026063	Pih1d3	protein_coding	1	0
ENSMUSG00000077664	Gm26145	snoRNA	1	0
ENSMUSG00000100205	Gm4850	processed_pseudogene	1	0
ENSMUSG00000100592	Gm28645	processed_pseudogene	1	0
ENSMUSG00000094215	Gm6489	processed_pseudogene	1	0
ENSMUSG00000101093	Gm10307	processed_pseudogene	1	0
ENSMUSG00000070960	Gm19680	processed_pseudogene	1	0.386281	2.71977	3.32771	0.81731	0.413751
ENSMUSG00000088620	Gm23032	snRNA	1	0
ENSMUSG00000082159	Gm7910	processed_pseudogene	1	0.14936	1.67158	3.35247	0.49861	0.618054
ENSMUSG00000026058	Khdrbs2	protein_coding	1	68.5885	-0.453382	0.27234	-1.66477	0.0959594	0.179905
ENSMUSG00000064688	Gm25814	snRNA	1	0
ENSMUSG00000103482	Gm37999	TEC	1	0.290722	2.44838	3.34114	0.732797	0.463682
ENSMUSG00000104498	Gm37110	TEC	1	0
ENSMUSG00000104313	Gm37911	TEC	1	0
ENSMUSG00000102865	Gm9839	TEC	1	0.301845	1.67158	3.35247	0.49861	0.618054
ENSMUSG00000102321	Gm37792	TEC	1	0.0402534	0.392887	3.34986	0.117285	0.906634
ENSMUSG00000091318	Gm5415	protein_coding	1	1.00307	2.35126	2.07264	1.13442	0.256617	0.386586
ENSMUSG00000089489	Gm24732	snRNA	1	0
ENSMUSG00000104433	Gm37426	TEC	1	0
ENSMUSG00000089395	Gm23024	misc_RNA	1	0
ENSMUSG00000102926	Gm37151	TEC	1	0
ENSMUSG00000100497	Gm28624	processed_pseudogene	1	0.448081	2.87578	3.31984	0.866241	0.386358
ENSMUSG00000102917	Gm37724	lncRNA	1	0
ENSMUSG00000100481	Gm7114	processed_pseudogene	1	0.704174	0.390823	2.80352	0.139405	0.88913
ENSMUSG00000100590	Gm4785	processed_pseudogene	1	0
ENSMUSG00000088750	Gm24901	snRNA	1	0.0402534	0.392887	3.34986	0.117285	0.906634
ENSMUSG00000104230	Gm37591	lncRNA	1	0.0402534	0.392887	3.34986	0.117285	0.906634
ENSMUSG00000101754	Gm2987	processed_pseudogene	1	0
ENSMUSG00000065223	Gm25792	snRNA	1	0
ENSMUSG00000100318	Gm18799	processed_pseudogene	1	0
ENSMUSG00000101612	Gm7933	processed_pseudogene	1	0.0544218	0.341478	3.34856	0.101977	0.918775
ENSMUSG00000065260	Gm23453	snRNA	1	0
ENSMUSG00000026134	Prim2	protein_coding	1	46.0961	-0.322707	0.303676	-1.06267	0.287932	0.422037
ENSMUSG00000101682	Gm29228	processed_pseudogene	1	0.265144	-0.454974	3.30972	-0.137466	0.890663
ENSMUSG00000102714	Gm37618	TEC	1	0
ENSMUSG00000102093	Gm17813	processed_pseudogene	1	0
ENSMUSG00000103746	1700001G17Rik	TEC	1	20.5323	0.183395	0.660518	0.277653	0.781278	0.852161
ENSMUSG00000102198	Gm38173	TEC	1	0.0805069	-0.109876	3.33049	-0.032991	0.973682
ENSMUSG00000004768	Rab23	protein_coding	1	287.864	-0.250332	0.18514	-1.35213	0.176334	0.290536
ENSMUSG00000042215	Bag2	protein_coding	1	201.525	-1.11694	0.248239	-4.49945	6.81297e-06	3.59626e-05
ENSMUSG00000103072	Gm37905	TEC	1	0
ENSMUSG00000042197	Zfp451	protein_coding	1	745.324	-0.119655	0.113499	-1.05424	0.291772	0.426058
ENSMUSG00000081402	Gm15455	processed_pseudogene	1	1.24157	2.02752	2.41495	0.839572	0.401148	0.53773
ENSMUSG00000042182	Bend6	protein_coding	1	5700.74	-0.389871	0.119312	-3.26765	0.00108443	0.00366909
ENSMUSG00000104416	Gm37067	TEC	1	0.847461	-0.086267	2.67676	-0.0322281	0.97429
ENSMUSG00000026131	Dst	protein_coding	1	937.963	0.302108	0.178241	1.69495	0.0900858	0.171004
ENSMUSG00000103596	Gm37354	TEC	1	0.896162	3.7671	3.28389	1.14714	0.251322
ENSMUSG00000099382	Gm28631	processed_pseudogene	1	0
ENSMUSG00000084506	Gm23792	snRNA	1	0
ENSMUSG00000103364	Gm38157	TEC	1	6.01523	4.61201	1.26501	3.64584	0.000266524	0.00103281
ENSMUSG00000096992	Gm26788	lncRNA	1	2.52434	0.197878	1.24199	0.159323	0.873414	0.918057
ENSMUSG00000103001	A930005N03Rik	TEC	1	0.0544218	0.341478	3.34856	0.101977	0.918775
ENSMUSG00000104397	Gm37958	lncRNA	1	0
ENSMUSG00000102839	Gm37385	TEC	1	0
ENSMUSG00000101206	Gm5266	processed_pseudogene	1	0.149097	-0.748749	3.2953	-0.227217	0.820255
ENSMUSG00000101462	Gm3052	transcribed_processed_pseudogene	1	16.8481	1.92268	0.582492	3.30078	0.000964169	0.00330738
ENSMUSG00000102336	Gm37233	lncRNA	1	19.3485	0.524999	0.751815	0.698309	0.484984	0.614859
ENSMUSG00000092852	Mir5103	miRNA	1	0
ENSMUSG00000042111	Ccdc115	protein_coding	1	256.944	0.585262	0.15512	3.77297	0.000161316	0.000653448
ENSMUSG00000101711	Gm28306	lncRNA	1	0.284026	-1.48935	3.26912	-0.455583	0.64869
ENSMUSG00000026127	Imp4	protein_coding	1	380.322	0.148464	0.139164	1.06683	0.286051	0.419919
ENSMUSG00000026126	Ptpn18	protein_coding	1	119.393	6.33914	0.493303	12.8504	8.55731e-38	4.02952e-36
ENSMUSG00000100280	Gm28417	lncRNA	1	5.20253	4.17088	1.22201	3.41312	0.000642232	0.00228975
ENSMUSG00000101223	4930568A12Rik	lncRNA	1	6.35443	3.0267	0.875463	3.45725	0.000545717	0.00197351
ENSMUSG00000026125	Prss39	protein_coding	1	0
ENSMUSG00000101116	Gm28416	processed_pseudogene	1	0
ENSMUSG00000026124	Cfc1	protein_coding	1	0
ENSMUSG00000101803	Gm28419	processed_pseudogene	1	0
ENSMUSG00000037529	Prss40	protein_coding	1	0
ENSMUSG00000045815	1700101I19Rik	lncRNA	1	0
ENSMUSG00000045174	Amer3	protein_coding	1	319.861	-1.2183	0.177514	-6.86312	6.73702e-12	7.56922e-11
ENSMUSG00000100524	Gm28418	processed_pseudogene	1	0
ENSMUSG00000102499	Gm36984	processed_pseudogene	1	0
ENSMUSG00000103521	Gm29730	processed_pseudogene	1	0
ENSMUSG00000104098	AA619741	processed_pseudogene	1	0
ENSMUSG00000037509	Arhgef4	protein_coding	1	6071.18	-0.73857	0.11783	-6.26812	3.6544e-10	3.45245e-09
ENSMUSG00000102537	Gm37224	processed_pseudogene	1	1.2618	3.32048	2.75486	1.20532	0.22808	0.353128
ENSMUSG00000102612	Gm37845	processed_pseudogene	1	0
ENSMUSG00000104002	Gm38336	lncRNA	1	4.87485	-0.547557	0.949224	-0.576847	0.564043	0.685239
ENSMUSG00000037503	Fam168b	protein_coding	1	5966.02	-0.228125	0.0818911	-2.78572	0.00534096	0.015162
ENSMUSG00000104358	Gm37127	TEC	1	2.94104	0.872114	1.17216	0.744026	0.456861	0.589791
ENSMUSG00000026123	Plekhb2	protein_coding	1	7211.78	-0.224765	0.0839285	-2.67806	0.00740508	0.0201577
ENSMUSG00000103716	Gm19430	processed_pseudogene	1	0
ENSMUSG00000103548	Gm37670	processed_pseudogene	1	0.109248	-0.394893	3.31302	-0.119194	0.905121
ENSMUSG00000103760	Gm8009	processed_pseudogene	1	0.0402534	0.392887	3.34986	0.117285	0.906634
ENSMUSG00000103997	Gm38027	processed_pseudogene	1	0
ENSMUSG00000077231	Gm25096	snoRNA	1	0
ENSMUSG00000104417	Gm37068	lncRNA	1	0.0950797	-0.260969	3.32084	-0.0785851	0.937363
ENSMUSG00000064601	Gm25634	snRNA	1	0
ENSMUSG00000101714	Gm28415	lncRNA	1	0
ENSMUSG00000102531	1110002O04Rik	lncRNA	1	1.31703	2.58496	2.72301	0.949304	0.342466	0.478982
ENSMUSG00000103096	Gm8022	processed_pseudogene	1	0
ENSMUSG00000102279	Gm37146	lncRNA	1	0
ENSMUSG00000103708	Gm33222	lncRNA	1	0
ENSMUSG00000104201	4930535G08Rik	lncRNA	1	0
ENSMUSG00000102434	Gm38049	TEC	1	0.449781	-1.43988	3.2705	-0.440262	0.659747
ENSMUSG00000045216	Hs6st1	protein_coding	1	973.45	-0.961953	0.15085	-6.3769	1.80712e-10	1.76697e-09
ENSMUSG00000104523	Gm37335	lncRNA	1	0
ENSMUSG00000102202	Gm33280	lncRNA	1	3.77725	1.48951	1.39706	1.06617	0.286347	0.420201
ENSMUSG00000037470	Uggt1	protein_coding	1	658.942	-0.0118997	0.107034	-0.111177	0.911476	0.943399
ENSMUSG00000098752	Mir6897	miRNA	1	0
ENSMUSG00000047180	Neurl3	protein_coding	1	285.387	5.23629	0.264383	19.8057	2.65785e-87	4.09857e-85
ENSMUSG00000037447	Arid5a	protein_coding	1	286.146	2.618	0.299636	8.73725	2.38846e-18	4.6844e-17
ENSMUSG00000102762	4930403P22Rik	lncRNA	1	0.109653	-0.39842	3.31282	-0.120266	0.904273
ENSMUSG00000010453	Kansl3	protein_coding	1	1331.27	0.0311601	0.102703	0.303399	0.761586	0.838023
ENSMUSG00000098680	Mir6898	miRNA	1	0
ENSMUSG00000037432	Fer1l5	protein_coding	1	159.795	-0.202891	0.213214	-0.951585	0.341308	0.477939
ENSMUSG00000001143	Lman2l	protein_coding	1	597.036	0.0150447	0.119948	0.125426	0.900186	0.936245
ENSMUSG00000037408	Cnnm4	protein_coding	1	139.868	-0.186397	0.213133	-0.874557	0.381815	0.518841
ENSMUSG00000104316	Gm37909	TEC	1	0
ENSMUSG00000001138	Cnnm3	protein_coding	1	329.71	-0.424512	0.171436	-2.47622	0.0132783	0.0337148
ENSMUSG00000102845	Gm38033	lncRNA	1	0
ENSMUSG00000067653	Ankrd23	protein_coding	1	5.51941	0.129923	0.835329	0.155536	0.876399	0.919982
ENSMUSG00000079610	Ankrd39	protein_coding	1	217.715	-0.126489	0.198609	-0.636877	0.524205	0.649661
ENSMUSG00000026121	Sema4c	protein_coding	1	183.691	0.955362	0.19798	4.82556	1.39613e-06	8.24658e-06
ENSMUSG00000087589	D430040D24Rik	lncRNA	1	37.0566	-0.684614	0.551019	-1.24245	0.214071	0.336846
ENSMUSG00000046337	Fam178b	protein_coding	1	16.5048	0.846026	0.449658	1.88149	0.0599059	0.122387
ENSMUSG00000089906	Gm6428	processed_pseudogene	1	0
ENSMUSG00000077939	Gm24133	miRNA	1	0
ENSMUSG00000061518	Cox5b	protein_coding	1	1841.19	0.102652	0.110297	0.930693	0.352012	0.488856
ENSMUSG00000037351	Actr1b	protein_coding	1	7245.55	-0.482442	0.0786259	-6.13592	8.46653e-10	7.69722e-09
ENSMUSG00000102416	4933424G06Rik	protein_coding	1	0.460017	-2.07747	3.03059	-0.685501	0.493028
ENSMUSG00000104237	Gm33533	lncRNA	1	0.189755	-1.02494	3.28403	-0.312097	0.754967
ENSMUSG00000026117	Zap70	protein_coding	1	36.4278	3.78394	0.467984	8.08561	6.18546e-16	1.00202e-14
ENSMUSG00000097291	Gm18828	transcribed_processed_pseudogene	1	0
ENSMUSG00000026116	Tmem131	protein_coding	1	416.426	-1.00651	0.196195	-5.13018	2.89459e-07	1.88564e-06
ENSMUSG00000103016	Gm37506	TEC	1	0
ENSMUSG00000102930	Gm38115	lncRNA	1	1.89253	4.81903	1.8637	2.58574	0.00971713	0.025596
ENSMUSG00000103159	F830112A20Rik	TEC	1	1.52122	2.29483	2.35158	0.975866	0.329131	0.46579
ENSMUSG00000080054	Rpl12-ps1	processed_pseudogene	1	0.151329	0.918548	3.34856	0.274311	0.783845
ENSMUSG00000095944	n-R5s210	rRNA	1	0
ENSMUSG00000050122	Vwa3b	protein_coding	1	6.1729	0.370541	0.777116	0.476815	0.633494	0.741493
ENSMUSG00000103603	Gm37020	lncRNA	1	0
ENSMUSG00000026114	Cnga3	protein_coding	1	5.71285	0.150575	1.21699	0.123727	0.901531	0.937112
ENSMUSG00000102231	1700074A21Rik	TEC	1	0
ENSMUSG00000026113	Inpp4a	protein_coding	1	2031.05	-0.472773	0.100579	-4.7005	2.59525e-06	1.471e-05
ENSMUSG00000086064	4930439A04Rik	lncRNA	1	0
ENSMUSG00000102879	Gm37135	TEC	1	0
ENSMUSG00000026112	Coa5	protein_coding	1	1565.57	0.505572	0.113285	4.46285	8.08774e-06	4.20325e-05
ENSMUSG00000026111	Unc50	protein_coding	1	494.587	-0.0202749	0.166958	-0.121437	0.903345	0.938177
ENSMUSG00000026110	Mgat4a	protein_coding	1	741.115	0.371806	0.116909	3.18032	0.00147115	0.00481039
ENSMUSG00000103948	4930594C11Rik	TEC	1	1.06423	2.69525	2.47622	1.08846	0.276394	0.409133
ENSMUSG00000087233	Gm43213	processed_pseudogene	1	0.501384	2.20463	3.31576	0.664893	0.506119
ENSMUSG00000026090	2010300C02Rik	protein_coding	1	163.146	-0.0655569	0.165191	-0.396856	0.691474	0.786381
ENSMUSG00000089767	4930556I23Rik	lncRNA	1	0.597178	1.02935	2.94806	0.349163	0.726967
ENSMUSG00000104365	4930470B04Rik	TEC	1	0
ENSMUSG00000102650	Gm19863	TEC	1	0.135333	-0.65083	3.29981	-0.197233	0.843646
ENSMUSG00000060771	Tsga10	protein_coding	1	141.107	0.278757	0.198641	1.40332	0.160521	0.269751
ENSMUSG00000097268	Gm26805	lncRNA	1	3.92999	-2.3594	1.19473	-1.97484	0.0482866	0.102129
ENSMUSG00000037216	Lipt1	protein_coding	1	41.8981	-0.370801	0.346087	-1.07141	0.283986	0.417556
ENSMUSG00000026088	Mitd1	protein_coding	1	125.904	1.10368	0.203776	5.41616	6.08919e-08	4.38062e-07
ENSMUSG00000026087	Mrpl30	protein_coding	1	946.272	0.092101	0.0964435	0.954974	0.339591	0.47646
ENSMUSG00000061584	Lyg2	protein_coding	1	0.0548263	0.341478	3.34856	0.101977	0.918775
ENSMUSG00000087374	Gm15457	lncRNA	1	0.109653	-0.39842	3.31282	-0.120266	0.904273
ENSMUSG00000026085	Lyg1	protein_coding	1	0.0402534	0.392887	3.34986	0.117285	0.906634
ENSMUSG00000089141	Gm23409	misc_RNA	1	0
ENSMUSG00000058407	Txndc9	protein_coding	1	484.29	0.17866	0.178644	1.00009	0.317266	0.453164
ENSMUSG00000026083	Eif5b	protein_coding	1	862.65	0.408677	0.161241	2.53456	0.0112587	0.0291736
ENSMUSG00000026082	Rev1	protein_coding	1	81.7043	-0.824218	0.465228	-1.77164	0.0764535	0.149655
ENSMUSG00000103804	Gm37062	lncRNA	1	0.394487	-1.87318	3.23187	-0.579598	0.562185
ENSMUSG00000102716	Gm5099	lncRNA	1	0
ENSMUSG00000037138	Aff3	protein_coding	1	778.765	-0.657711	0.136967	-4.80198	1.57105e-06	9.19375e-06
ENSMUSG00000085391	Gm16150	lncRNA	1	0.772562	3.57145	3.2921	1.08486	0.277986
ENSMUSG00000085280	Gm16151	lncRNA	1	0
ENSMUSG00000087131	Gm16152	lncRNA	1	2.00398	0.769191	1.60615	0.478904	0.632007	0.740297
ENSMUSG00000102984	Gm34727	processed_pseudogene	1	0.922261	3.80517	3.28241	1.15926	0.24635
ENSMUSG00000102541	Gm38135	processed_pseudogene	1	0
ENSMUSG00000103531	2610300A13Rik	TEC	1	0
ENSMUSG00000048814	Lonrf2	protein_coding	1	2392.11	-0.843792	0.105145	-8.02502	1.01506e-15	1.62096e-14
ENSMUSG00000026080	Chst10	protein_coding	1	644.855	-0.385267	0.157808	-2.44136	0.014632	0.0366589
ENSMUSG00000103647	Gm37707	lncRNA	1	0.0402534	0.392887	3.34986	0.117285	0.906634
ENSMUSG00000102447	Gm6621	processed_pseudogene	1	2.45304	2.43335	1.89754	1.28237	0.199712	0.320062
ENSMUSG00000067604	Nms	protein_coding	1	2.68163	-0.368997	1.36135	-0.271053	0.786351	0.855699
ENSMUSG00000026078	Pdcl3	protein_coding	1	742.558	0.58778	0.142051	4.13779	3.50661e-05	0.000161802
ENSMUSG00000103046	Gm37309	TEC	1	8.54916	0.863418	0.706758	1.22166	0.221836	0.345987
ENSMUSG00000104188	Gm37821	lncRNA	1	0
ENSMUSG00000103182	Gm37091	TEC	1	0.922261	3.80517	3.28241	1.15926	0.24635
ENSMUSG00000098833	Mir6349	miRNA	1	0
ENSMUSG00000026077	Npas2	protein_coding	1	37.4868	1.41204	0.364183	3.87727	0.000105637	0.000444392
ENSMUSG00000092553	Gm20428	processed_pseudogene	1	0
ENSMUSG00000092563	Gm3617	processed_pseudogene	1	0
ENSMUSG00000073702	Rpl31	protein_coding	1	99.7001	0.0970984	0.257311	0.377358	0.705908	0.797854
ENSMUSG00000003134	Tbc1d8	protein_coding	1	209.038	1.0208	0.17111	5.96577	2.43477e-09	2.10192e-08
ENSMUSG00000102607	Gm37265	TEC	1	1.50922	4.42712	2.92068	1.51578	0.129574	0.228267
ENSMUSG00000065629	Gm24826	snoRNA	1	0
ENSMUSG00000003135	Cnot11	protein_coding	1	440.012	-0.477475	0.129804	-3.67844	0.000234665	0.00091923
ENSMUSG00000085894	Gm15832	lncRNA	1	69.0729	3.93247	0.341752	11.5068	1.21926e-30	4.35934e-29
ENSMUSG00000077704	Snord89	snoRNA	1	3.91471	3.07095	1.25468	2.44759	0.0143814	0.0361297
ENSMUSG00000048234	Rnf149	protein_coding	1	517.657	0.463294	0.18775	2.46761	0.0136019	0.0344368
ENSMUSG00000064936	Gm23722	snoRNA	1	0
ENSMUSG00000102471	Gm5100	processed_pseudogene	1	0.0402534	0.392887	3.34986	0.117285	0.906634
ENSMUSG00000050967	Creg2	protein_coding	1	1083.56	-0.64169	0.129527	-4.95412	7.26599e-07	4.48321e-06
ENSMUSG00000097083	D930019O06Rik	lncRNA	1	42.3282	-0.264513	0.350983	-0.753635	0.451068	0.584854
ENSMUSG00000057173	Rfx8	protein_coding	1	3.05641	-2.79247	1.46857	-1.90148	0.0572386	0.117843
ENSMUSG00000091937	Gm3646	protein_coding	1	0
ENSMUSG00000101634	1700066B17Rik	lncRNA	1	1.22968	4.21953	3.06025	1.37882	0.16795	0.279446
ENSMUSG00000026074	Map4k4	protein_coding	1	987.628	0.609912	0.14367	4.24523	2.18373e-05	0.000104758
ENSMUSG00000102985	4930456G14Rik	TEC	1	4.69842	0.826071	1.16802	0.707242	0.479416	0.60979
ENSMUSG00000026073	Il1r2	protein_coding	1	81.5272	3.1106	0.444908	6.99155	2.71859e-12	3.17962e-11
ENSMUSG00000097899	Gm16894	lncRNA	1	8.66766	-1.33432	0.66903	-1.99441	0.0461069	0.0981977
ENSMUSG00000102975	Gm37347	TEC	1	0.855362	1.46426	2.64962	0.552631	0.580516
ENSMUSG00000026072	Il1r1	protein_coding	1	140.483	1.56415	0.232727	6.72099	1.805e-11	1.96036e-10
ENSMUSG00000103560	Gm38070	TEC	1	1.40844	3.51428	2.34769	1.49691	0.134416	0.235237
ENSMUSG00000070942	Il1rl2	protein_coding	1	48.3779	5.49971	0.494215	11.1282	9.1501e-29	3.03018e-27
ENSMUSG00000103230	Gm17970	processed_pseudogene	1	1.14957	2.47446	2.26967	1.09023	0.275613	0.408305
ENSMUSG00000026069	Il1rl1	protein_coding	1	17.8878	6.16573	0.960532	6.41908	1.37096e-10	1.35295e-09
ENSMUSG00000026070	Il18r1	protein_coding	1	54.9259	8.32485	0.957108	8.69792	3.38021e-18	6.54685e-17
ENSMUSG00000026068	Il18rap	protein_coding	1	79.6718	6.44419	0.501996	12.8371	1.01565e-37	4.73835e-36
ENSMUSG00000104441	Gm35801	lncRNA	1	0
ENSMUSG00000026065	Slc9a4	protein_coding	1	2.12279	1.5727	2.16333	0.726982	0.467237	0.599013
ENSMUSG00000102676	Gm37435	TEC	1	0
ENSMUSG00000026062	Slc9a2	protein_coding	1	37.0116	-0.159798	0.329695	-0.484685	0.627899	0.736554
ENSMUSG00000103679	Gm37623	lncRNA	1	0
ENSMUSG00000103270	Gm37915	lncRNA	1	2.51254	1.20365	1.30812	0.920138	0.357501	0.493972
ENSMUSG00000041945	Mfsd9	protein_coding	1	22.3587	-1.92888	0.573509	-3.36329	0.000770192	0.00269694
ENSMUSG00000079588	Tmem182	protein_coding	1	1.17085	1.42226	1.96249	0.724721	0.468623	0.600181
ENSMUSG00000094136	Gm5973	processed_pseudogene	1	0
ENSMUSG00000104072	4930448I06Rik	lncRNA	1	0
ENSMUSG00000100185	Gm28634	lncRNA	1	0
ENSMUSG00000100832	Gm29260	lncRNA	1	0
ENSMUSG00000100178	Gm5267	processed_pseudogene	1	0
ENSMUSG00000101877	Gm8176	processed_pseudogene	1	0
ENSMUSG00000053640	Gm9915	lncRNA	1	0.0548263	0.341478	3.34856	0.101977	0.918775
ENSMUSG00000101919	Gm29664	lncRNA	1	0
ENSMUSG00000101299	Gm28175	lncRNA	1	0.7607	-2.68224	2.61996	-1.02377	0.305943
ENSMUSG00000100180	Gm28140	lncRNA	1	0
ENSMUSG00000103106	Gm37047	TEC	1	0
ENSMUSG00000060424	Pantr1	lncRNA	1	178.46	0.284718	0.182837	1.55722	0.119418	0.214578
ENSMUSG00000104199	4930420N18Rik	TEC	1	0.0402534	0.392887	3.34986	0.117285	0.906634
ENSMUSG00000093436	Gm20646	lncRNA	1	13.7964	-0.627555	0.614858	-1.02065	0.30742	0.442447
ENSMUSG00000045515	Pou3f3	protein_coding	1	937.979	-0.0175339	0.114849	-0.15267	0.878659	0.921588
ENSMUSG00000097063	Pantr2	lncRNA	1	26.773	0.779353	0.413933	1.8828	0.0597278	0.122109
ENSMUSG00000099784	Dalir	lncRNA	1	6.35711	1.73477	1.00648	1.7236	0.0847804	0.162861
ENSMUSG00000060679	Mrps9	protein_coding	1	469.579	0.422279	0.140621	3.00296	0.0026737	0.00820343
ENSMUSG00000077448	Gm23126	snoRNA	1	0.298721	2.33824	3.34433	0.699167	0.484448
ENSMUSG00000041907	Gpr45	protein_coding	1	121.995	-0.791903	0.226005	-3.50391	0.000458481	0.00168549
ENSMUSG00000089088	Gm24001	miRNA	1	0
ENSMUSG00000070939	Tgfbrap1	protein_coding	1	413.249	0.0600416	0.170086	0.353007	0.724083	0.811631
ENSMUSG00000100269	Gm28782	lncRNA	1	0.301845	1.67158	3.35247	0.49861	0.618054
ENSMUSG00000041878	8430432A02Rik	lncRNA	1	9.5991	1.22523	0.865963	1.41487	0.157106	0.265315
ENSMUSG00000010290	AI597479	protein_coding	1	276.354	-0.610974	0.229553	-2.66159	0.00777737	0.0210576
ENSMUSG00000008136	Fhl2	protein_coding	1	127.069	0.259241	0.209401	1.23802	0.21571	0.338898
ENSMUSG00000094497	Gm8210	processed_pseudogene	1	0
ENSMUSG00000099576	Gm29040	lncRNA	1	0
ENSMUSG00000099694	Gm29610	processed_pseudogene	1	0.258204	0.185713	3.31322	0.0560522	0.9553
ENSMUSG00000101923	Gm29041	processed_pseudogene	1	0
ENSMUSG00000066877	Nck2	protein_coding	1	204.248	-0.754187	0.247589	-3.04613	0.00231806	0.0072253
ENSMUSG00000103422	Gm37536	TEC	1	0.387629	2.76165	3.32552	0.83044	0.40629
ENSMUSG00000103945	Gm38228	TEC	1	1.16759	0.78649	1.88061	0.418211	0.675793	0.774169
ENSMUSG00000026051	1500015O10Rik	protein_coding	1	8.71429	2.24592	0.786461	2.85572	0.00429388	0.0124969
ENSMUSG00000100764	Gm29155	lncRNA	1	0.333734	-1.22744	3.27696	-0.374566	0.707983
ENSMUSG00000100635	Gm29157	lncRNA	1	0.334138	-1.23053	3.27686	-0.37552	0.707274
ENSMUSG00000100480	Gm29156	lncRNA	1	1.87038	1.66389	1.80133	0.9237	0.355642	0.492206
ENSMUSG00000057363	Uxs1	protein_coding	1	359.861	0.17386	0.146111	1.18991	0.23408	0.360114
ENSMUSG00000090243	Gm16103	processed_pseudogene	1	0.0402534	0.392887	3.34986	0.117285	0.906634
ENSMUSG00000100701	Gm19587	processed_pseudogene	1	1.51652	-0.579813	1.64502	-0.352466	0.724489	0.811781
ENSMUSG00000101395	Gm8241	processed_pseudogene	1	0.0402534	0.392887	3.34986	0.117285	0.906634
ENSMUSG00000088848	Gm26352	snoRNA	1	0
ENSMUSG00000095757	Gm24180	miRNA	1	0
ENSMUSG00000041763	Tpp2	protein_coding	1	755.086	-0.908513	0.149421	-6.08021	1.20024e-09	1.07189e-08
ENSMUSG00000047343	Mettl21c	protein_coding	1	1.02706	0.360564	2.29817	0.156892	0.87533	0.919498
ENSMUSG00000090106	Gm15838	processed_pseudogene	1	0
ENSMUSG00000091844	Gm8251	protein_coding	1	0.109248	-0.394893	3.31302	-0.119194	0.905121
ENSMUSG00000026049	Tex30	protein_coding	1	54.8879	0.0210576	0.295966	0.0711488	0.943279	0.963892
ENSMUSG00000101104	Gm29247	lncRNA	1	0
ENSMUSG00000026047	Kdelc1	protein_coding	1	52.961	0.392386	0.256116	1.53207	0.125506	0.22281
ENSMUSG00000041684	Bivm	protein_coding	1	368.244	-0.707609	0.216647	-3.26619	0.00109004	0.0036835
ENSMUSG00000026048	Ercc5	protein_coding	1	214.548	0.256889	0.15701	1.63613	0.101812	0.188653
ENSMUSG00000046828	Mettl21e	protein_coding	1	0.301845	1.67158	3.35247	0.49861	0.618054
ENSMUSG00000089703	Gm15833	processed_pseudogene	1	2.4156	0.334767	1.32381	0.252882	0.800359	0.865064
ENSMUSG00000100966	Gm5700	processed_pseudogene	1	0
ENSMUSG00000100769	Gm28893	lncRNA	1	0
ENSMUSG00000101567	Txn-ps1	processed_pseudogene	1	0.849092	0.516219	1.94833	0.264954	0.791045
ENSMUSG00000056870	Gulp1	protein_coding	1	29.4801	-0.507561	0.350827	-1.44675	0.147966	0.253439
ENSMUSG00000102319	Gm37626	TEC	1	0.0548263	0.341478	3.34856	0.101977	0.918775
ENSMUSG00000089877	Gm16102	processed_pseudogene	1	0.0548263	0.341478	3.34856	0.101977	0.918775
ENSMUSG00000101701	4930521E06Rik	lncRNA	1	0
ENSMUSG00000103071	Gm38110	TEC	1	0.0402534	0.392887	3.34986	0.117285	0.906634
ENSMUSG00000100434	Gm3489	processed_pseudogene	1	0
ENSMUSG00000100013	Gm19480	processed_pseudogene	1	0.0402534	0.392887	3.34986	0.117285	0.906634
ENSMUSG00000101251	Gm3496	processed_pseudogene	1	0
ENSMUSG00000101937	Gm5268	processed_pseudogene	1	0.0544218	0.341478	3.34856	0.101977	0.918775
ENSMUSG00000026043	Col3a1	protein_coding	1	485.933	3.22817	0.237047	13.6182	3.11963e-42	1.68953e-40
ENSMUSG00000026042	Col5a2	protein_coding	1	64.7414	1.96743	0.383184	5.13444	2.8299e-07	1.84588e-06
ENSMUSG00000104476	Gm38211	TEC	1	0.603689	2.33824	3.34433	0.699167	0.484448
ENSMUSG00000100218	Gm8296	processed_pseudogene	1	0.0402534	0.392887	3.34986	0.117285	0.906634
ENSMUSG00000100361	Gm7063	processed_pseudogene	1	0
ENSMUSG00000100894	Gm8304	processed_pseudogene	1	0
ENSMUSG00000095121	Gm23216	snRNA	1	0
ENSMUSG00000065255	Gm23974	snoRNA	1	0
ENSMUSG00000100843	Gm8307	processed_pseudogene	1	0
ENSMUSG00000087764	Gm23984	ribozyme	1	0
ENSMUSG00000025995	Wdr75	protein_coding	1	438.804	-0.193949	0.143772	-1.34901	0.177335	0.291579
ENSMUSG00000099850	Gm28906	processed_pseudogene	1	0.0805069	-0.109876	3.33049	-0.032991	0.973682
ENSMUSG00000084817	Gm5526	processed_pseudogene	1	4.68876	0.880178	1.06563	0.825971	0.408821	0.545104
ENSMUSG00000098549	Gm5269	protein_coding	1	0.0402534	0.392887	3.34986	0.117285	0.906634
ENSMUSG00000099381	Gm18303	processed_pseudogene	1	0
ENSMUSG00000025993	Slc40a1	protein_coding	1	29.5554	1.50834	0.414842	3.63595	0.00027696	0.00106915
ENSMUSG00000099946	Gm9496	processed_pseudogene	1	0
ENSMUSG00000070896	Rpl23a-ps1	processed_pseudogene	1	0.301845	1.67158	3.35247	0.49861	0.618054
ENSMUSG00000090682	Gm3852	processed_pseudogene	1	0
ENSMUSG00000044457	Stk-ps2	transcribed_processed_pseudogene	1	0.442455	2.00862	3.32158	0.604717	0.545367
ENSMUSG00000099432	Gm18849	unprocessed_pseudogene	1	0
ENSMUSG00000041144	Dnah7b	protein_coding	1	21.7109	0.63691	0.506608	1.2572	0.20868	0.330345
ENSMUSG00000096047	n-R5s211	rRNA	1	0.257521	2.30878	3.34522	0.690175	0.490084
ENSMUSG00000101262	Gm8326	processed_pseudogene	1	2.2108	-0.23602	1.33059	-0.17738	0.85921	0.907926
ENSMUSG00000101337	Dnah7c	protein_coding	1	2.65115	-1.73793	1.62224	-1.07131	0.284028	0.417588
ENSMUSG00000025986	Slc39a10	protein_coding	1	337.644	-1.28387	0.165019	-7.78017	7.24276e-15	1.09025e-13
ENSMUSG00000100213	Gm28151	lncRNA	1	56.417	1.39799	0.300921	4.64572	3.38897e-06	1.88441e-05
ENSMUSG00000103129	Gm37393	TEC	1	0.484536	3.02506	3.31302	0.91308	0.3612
ENSMUSG00000100160	Gm28527	processed_pseudogene	1	0.0544218	0.341478	3.34856	0.101977	0.918775
ENSMUSG00000101921	Gm28825	processed_pseudogene	1	0
ENSMUSG00000101447	Gm28826	lncRNA	1	0
ENSMUSG00000081185	Gm4852	processed_pseudogene	1	0.298194	-1.54313	3.26767	-0.472243	0.636753
ENSMUSG00000103246	Gm38090	TEC	1	0
ENSMUSG00000098876	Mir6350	miRNA	1	0
ENSMUSG00000100530	Gm18117	processed_pseudogene	1	0
ENSMUSG00000104067	Gm37196	TEC	1	0.0402534	0.392887	3.34986	0.117285	0.906634
ENSMUSG00000100033	Gm8337	processed_pseudogene	1	1.48739	-1.51641	1.5048	-1.00772	0.313591	0.449153
ENSMUSG00000094968	Gm22419	miRNA	1	0
ENSMUSG00000088017	Gm23829	misc_RNA	1	0
ENSMUSG00000101996	Gm19206	processed_pseudogene	1	0
ENSMUSG00000096973	Gm5974	processed_pseudogene	1	1.34177	-1.28646	1.7417	-0.738626	0.460134	0.592767
ENSMUSG00000064943	Gm23240	snRNA	1	0
ENSMUSG00000100866	Gm28830	processed_pseudogene	1	0
ENSMUSG00000101721	Gm8354	processed_pseudogene	1	0
ENSMUSG00000099376	Gm19124	processed_pseudogene	1	0
ENSMUSG00000097883	Gm8357	processed_pseudogene	1	2.84049	1.53343	1.43092	1.07164	0.283883	0.417496
ENSMUSG00000092790	Gm22693	miRNA	1	0
ENSMUSG00000099698	Gm28740	processed_pseudogene	1	0
ENSMUSG00000099454	Gm8367	processed_pseudogene	1	0.0402534	0.392887	3.34986	0.117285	0.906634
ENSMUSG00000051616	C230029F24Rik	lncRNA	1	0
ENSMUSG00000099627	Gm6757	processed_pseudogene	1	0.0548263	0.341478	3.34856	0.101977	0.918775
ENSMUSG00000099577	Gm3605	processed_pseudogene	1	0
ENSMUSG00000099882	Gm28388	processed_pseudogene	1	0
ENSMUSG00000101760	Gm8384	processed_pseudogene	1	0
ENSMUSG00000099608	4933411E06Rik	lncRNA	1	0
ENSMUSG00000099864	Gm8391	processed_pseudogene	1	0
ENSMUSG00000098249	Gm27330	misc_RNA	1	0
ENSMUSG00000100451	Gm29665	lncRNA	1	0
ENSMUSG00000099941	Gm20118	processed_pseudogene	1	0
ENSMUSG00000084531	Gm25843	misc_RNA	1	0
ENSMUSG00000100816	Gm28321	lncRNA	1	0
ENSMUSG00000026109	Tmeff2	protein_coding	1	1506.74	-0.35377	0.124612	-2.83896	0.00452608	0.0130953
ENSMUSG00000100671	Gm28322	lncRNA	1	1.45173	-3.62632	1.83325	-1.97808	0.04792	0.101567
ENSMUSG00000092906	Gm25736	miRNA	1	0
ENSMUSG00000101242	Gm28319	lncRNA	1	0.0402534	0.392887	3.34986	0.117285	0.906634
ENSMUSG00000099924	Gm28320	lncRNA	1	0.986041	2.43056	2.94137	0.826339	0.408612	0.545059
ENSMUSG00000099625	Gm29325	lncRNA	1	0.520833	-2.16918	3.00354	-0.722208	0.470166
ENSMUSG00000101799	9330175M20Rik	lncRNA	1	3.74894	-1.49568	1.03932	-1.43909	0.150124	0.256309
ENSMUSG00000045954	Cavin2	protein_coding	1	38.5431	0.879426	0.481943	1.82475	0.0680388	0.135936
ENSMUSG00000099741	Gm5253	processed_pseudogene	1	0.0946752	-0.257112	3.32108	-0.0774184	0.938291
ENSMUSG00000101702	1700072G22Rik	lncRNA	1	0
ENSMUSG00000026107	Nabp1	protein_coding	1	356.144	0.667924	0.140448	4.75566	1.978e-06	1.14165e-05
ENSMUSG00000099413	Gm17767	lncRNA	1	3.59117	3.40646	3.16541	1.07615	0.28186	0.415094
ENSMUSG00000103424	Gm37535	TEC	1	0
ENSMUSG00000101741	Gm28055	lncRNA	1	0.0950797	-0.260969	3.32084	-0.0785851	0.937363
ENSMUSG00000018417	Myo1b	protein_coding	1	53.1074	1.7513	0.328559	5.33025	9.80765e-08	6.85314e-07
ENSMUSG00000101724	Gm29453	lncRNA	1	0.14936	1.67158	3.35247	0.49861	0.618054
ENSMUSG00000100313	Gm28323	lncRNA	1	0
ENSMUSG00000100696	Gm8419	processed_pseudogene	1	0
ENSMUSG00000099135	Gm27607	snoRNA	1	0
ENSMUSG00000072324	Gm8420	processed_pseudogene	1	0.298721	2.33824	3.34433	0.699167	0.484448
ENSMUSG00000062939	Stat4	protein_coding	1	14.9664	4.98877	0.769566	6.48257	9.01719e-11	9.03105e-10
ENSMUSG00000101628	Gm28177	lncRNA	1	0.996402	2.44868	2.58411	0.947588	0.343339	0.479778
ENSMUSG00000078291	Gm3940	processed_pseudogene	1	2.52816	5.266	1.7278	3.04781	0.00230517	0.00719065
ENSMUSG00000026104	Stat1	protein_coding	1	1156.4	3.60493	0.147882	24.377	2.99629e-131	1.04359e-128
ENSMUSG00000099569	Gm18301	unprocessed_pseudogene	1	0.257521	2.30878	3.34522	0.690175	0.490084
ENSMUSG00000026103	Gls	protein_coding	1	2327.99	-0.478627	0.123705	-3.86911	0.000109233	0.000458468
ENSMUSG00000099648	Gm5975	processed_pseudogene	1	0
ENSMUSG00000065192	Gm23460	snRNA	1	0
ENSMUSG00000002881	Nab1	protein_coding	1	802.253	-0.264525	0.174123	-1.51918	0.128716	0.227341
ENSMUSG00000097833	Gm5976	processed_pseudogene	1	3.09751	1.60231	1.25038	1.28146	0.200032	0.320447
ENSMUSG00000101501	Rps27a-ps1	processed_pseudogene	1	0.257521	2.30878	3.34522	0.690175	0.490084
ENSMUSG00000100120	Gm553	lncRNA	1	0.643801	3.33904	3.30066	1.01163	0.311717
ENSMUSG00000099878	Gm28178	lncRNA	1	0
ENSMUSG00000100007	Gm5527	processed_pseudogene	1	0
ENSMUSG00000043015	Nemp2	protein_coding	1	79.5573	1.42561	0.295405	4.82593	1.39348e-06	8.23334e-06
ENSMUSG00000103630	Gm37242	TEC	1	5.83108	0.628213	1.07857	0.582449	0.560264	0.682171
ENSMUSG00000041439	Mfsd6	protein_coding	1	2790.32	-0.718844	0.119127	-6.03426	1.59689e-09	1.405e-08
ENSMUSG00000100302	Gm29670	lncRNA	1	0
ENSMUSG00000100230	Gm28650	processed_pseudogene	1	0.108844	-0.391358	3.31322	-0.11812	0.905972
ENSMUSG00000026102	Inpp1	protein_coding	1	514.489	-0.504139	0.15372	-3.2796	0.00103955	0.00353515
ENSMUSG00000041426	Hibch	protein_coding	1	294.549	-0.493849	0.168866	-2.9245	0.00345012	0.0103055
ENSMUSG00000089802	Gm16107	processed_pseudogene	1	0
ENSMUSG00000043629	1700019D03Rik	protein_coding	1	57.1592	-0.490372	0.312551	-1.56893	0.116664	0.210591
ENSMUSG00000026100	Mstn	protein_coding	1	5.32537	-1.81383	1.01626	-1.78481	0.0742924	0.146104
ENSMUSG00000089334	Gm24349	snoRNA	1	0
ENSMUSG00000060715	1700019A02Rik	protein_coding	1	0.960029	-0.234796	2.01102	-0.116755	0.907054	0.940471
ENSMUSG00000026098	Pms1	protein_coding	1	35.8871	-0.0720001	0.404601	-0.177953	0.85876	0.907692
ENSMUSG00000100763	Gm28777	lncRNA	1	0
ENSMUSG00000026097	Ormdl1	protein_coding	1	78.3838	0.567649	0.267078	2.12541	0.0335526	0.0749111
ENSMUSG00000100679	Gm28778	protein_coding	1	0
ENSMUSG00000026096	Osgepl1	protein_coding	1	210.468	-0.316325	0.21858	-1.44718	0.147846	0.253256
ENSMUSG00000099913	Gm28551	protein_coding	1	0.483235	-2.0309	2.70562	-0.750621	0.452881
ENSMUSG00000101838	Gm18800	transcribed_unprocessed_pseudogene	1	0.0950797	-0.260969	3.32084	-0.0785851	0.937363
ENSMUSG00000026095	Asnsd1	protein_coding	1	112.079	1.03919	0.254372	4.08533	4.40147e-05	0.000199493
ENSMUSG00000100267	Gm28779	processed_pseudogene	1	0
ENSMUSG00000099450	Gm6799	processed_pseudogene	1	0
ENSMUSG00000100069	Gm6801	unprocessed_pseudogene	1	0.0805069	-0.109876	3.33049	-0.032991	0.973682
ENSMUSG00000096141	Dnah7a	protein_coding	1	19.4332	0.20353	0.579863	0.350997	0.725591	0.812509
ENSMUSG00000092657	Gm25240	miRNA	1	0
ENSMUSG00000026094	Stk17b	protein_coding	1	168.836	3.66356	0.298659	12.2667	1.36699e-34	5.7173e-33
ENSMUSG00000102405	Gm37863	TEC	1	0
ENSMUSG00000042807	Hecw2	protein_coding	1	402.09	-0.622259	0.191964	-3.24155	0.00118882	0.00398068
ENSMUSG00000098443	Mir7681	miRNA	1	0
ENSMUSG00000087949	Gm24251	snRNA	1	0
ENSMUSG00000102868	Gm37633	TEC	1	1.35674	4.25656	2.64786	1.60755	0.107934	0.19757
ENSMUSG00000094013	Gm25829	snRNA	1	0
ENSMUSG00000025983	Ccdc150	protein_coding	1	2.50175	0.413525	1.58872	0.260287	0.794642	0.86163
ENSMUSG00000041303	Gtf3c3	protein_coding	1	493.195	-0.806928	0.147648	-5.46521	4.62362e-08	3.38535e-07
ENSMUSG00000073678	Pgap1	protein_coding	1	147.16	0.269275	0.272109	0.989584	0.322378	0.458713
ENSMUSG00000104136	Gm36955	TEC	1	0.290722	2.44838	3.34114	0.732797	0.463682
ENSMUSG00000101130	Gm19637	processed_pseudogene	1	0
ENSMUSG00000052331	Ankrd44	protein_coding	1	157.108	2.29011	0.189943	12.0568	1.78611e-33	7.1026e-32
ENSMUSG00000101674	4930444A19Rik	lncRNA	1	0.14936	1.67158	3.35247	0.49861	0.618054
ENSMUSG00000102503	Gm37370	TEC	1	1.00508	0.196347	2.62795	0.074715	0.940441	0.962502
ENSMUSG00000089245	Gm24053	miRNA	1	0.0402534	0.392887	3.34986	0.117285	0.906634
ENSMUSG00000102642	A130048G24Rik	TEC	1	0
ENSMUSG00000025982	Sf3b1	protein_coding	1	1911.4	0.95641	0.0989962	9.66108	4.41197e-22	1.056e-20
ENSMUSG00000103030	E330011M16Rik	TEC	1	1.59318	1.03719	1.98893	0.52148	0.602032	0.716319
ENSMUSG00000025981	Coq10b	protein_coding	1	267.009	0.106773	0.160773	0.664123	0.506612	0.633835
ENSMUSG00000101122	Gm17971	processed_pseudogene	1	0.694226	0.074857	2.19866	0.0340466	0.97284
ENSMUSG00000025980	Hspd1	protein_coding	1	1603.66	-0.178647	0.10536	-1.69558	0.0899651	0.170807
ENSMUSG00000073676	Hspe1	protein_coding	1	883.205	0.517026	0.118773	4.35306	1.3425e-05	6.66334e-05
ENSMUSG00000100736	Gm5147	processed_pseudogene	1	0.246813	-0.177073	3.29506	-0.0537389	0.957143
ENSMUSG00000089670	Gm16581	processed_pseudogene	1	0.503453	0.134238	3.0871	0.0434836	0.965316
ENSMUSG00000025979	Mob4	protein_coding	1	1382.98	-0.0476686	0.096715	-0.492877	0.622099	0.732364
ENSMUSG00000061863	Gm6822	processed_pseudogene	1	1.14713	-0.90737	2.1516	-0.421719	0.67323	0.772108
ENSMUSG00000025978	Rftn2	protein_coding	1	75.1813	1.35463	0.226384	5.98374	2.18068e-09	1.89227e-08
ENSMUSG00000097649	Gm10561	lncRNA	1	6.62853	0.688708	0.894597	0.769852	0.441388	0.575739
ENSMUSG00000046994	Mars2	protein_coding	1	174.022	-0.233874	0.211069	-1.10805	0.267841	0.399311
ENSMUSG00000025977	Boll	protein_coding	1	0.386281	2.71977	3.32771	0.81731	0.413751
ENSMUSG00000100215	Gm8292	processed_pseudogene	1	59.3895	1.09632	0.331477	3.30739	0.00094169	0.00323687
ENSMUSG00000101945	Gm29138	processed_pseudogene	1	0
ENSMUSG00000101085	Gm8531	processed_pseudogene	1	0
ENSMUSG00000038349	Plcl1	protein_coding	1	307.878	0.0780938	0.146572	0.5328	0.594172	0.709851
ENSMUSG00000102145	Gm38056	TEC	1	2.62787	2.95214	1.40701	2.09817	0.0358899	0.0794185
ENSMUSG00000100309	Gm6644	processed_pseudogene	1	0
ENSMUSG00000102831	Gm37382	TEC	1	0.610491	3.25318	3.29311	0.987875	0.323214
ENSMUSG00000099950	9130227L01Rik	lncRNA	1	0
ENSMUSG00000102491	Gm36986	TEC	1	0
ENSMUSG00000100372	1700003I22Rik	lncRNA	1	0
ENSMUSG00000100944	Gm28900	processed_pseudogene	1	0
ENSMUSG00000101332	Gm28240	lncRNA	1	0
ENSMUSG00000045336	Hsfy2	protein_coding	1	0
ENSMUSG00000038331	Satb2	protein_coding	1	16.6175	-0.504139	0.579699	-0.869656	0.384488	0.521488
ENSMUSG00000087022	9130024F11Rik	lncRNA	1	5.63483	-0.823813	1.08907	-0.756436	0.449388	0.583199
ENSMUSG00000104310	Gm4081	TEC	1	0
ENSMUSG00000094128	Gm23943	miRNA	1	0
ENSMUSG00000099945	1700126A01Rik	lncRNA	1	0
ENSMUSG00000101429	BC055402	lncRNA	1	16.5817	-0.844584	0.729382	-1.15795	0.246886	0.375469
ENSMUSG00000101129	Gm5254	processed_pseudogene	1	0
ENSMUSG00000097519	4930558J18Rik	lncRNA	1	0.109248	-0.394893	3.31302	-0.119194	0.905121
ENSMUSG00000038323	1700066M21Rik	protein_coding	1	459.326	-0.48343	0.212991	-2.26972	0.0232247	0.0547191
ENSMUSG00000048495	Tyw5	protein_coding	1	129.715	0.351546	0.232089	1.51471	0.129847	0.228666
ENSMUSG00000025971	Maip1	protein_coding	1	236.015	0.348817	0.162815	2.14241	0.0321605	0.0723387
ENSMUSG00000077776	Gm22371	snoRNA	1	0
ENSMUSG00000088353	Gm24014	snRNA	1	0
ENSMUSG00000101826	Gm8581	processed_pseudogene	1	0
ENSMUSG00000102685	Gm37373	TEC	1	0.643801	3.33904	3.30066	1.01163	0.311717
ENSMUSG00000101151	Gm17929	processed_pseudogene	1	0
ENSMUSG00000038305	Spats2l	protein_coding	1	304.678	-0.362667	0.153819	-2.35774	0.0183863	0.0447281
ENSMUSG00000091283	Gm17234	lncRNA	1	0
ENSMUSG00000054770	Kctd18	protein_coding	1	215.056	0.331707	0.187349	1.77053	0.0766395	0.149888
ENSMUSG00000026039	Sgo2a	protein_coding	1	16.2531	0.756125	0.592034	1.27717	0.201544	0.321722
ENSMUSG00000063558	Aox1	protein_coding	1	74.4584	0.191914	0.391198	0.490581	0.623723	0.733529
ENSMUSG00000064294	Aox3	protein_coding	1	11.2076	2.47537	0.583259	4.24404	2.19535e-05	0.00010529
ENSMUSG00000089275	Gm24548	snoRNA	1	0
ENSMUSG00000038242	Aox4	protein_coding	1	52.4562	-0.0832671	0.464807	-0.179143	0.857825	0.907131
ENSMUSG00000089822	Gm15759	lncRNA	1	0
ENSMUSG00000079554	Aox2	protein_coding	1	0.987815	-3.17169	2.32338	-1.36512	0.172217	0.285253
ENSMUSG00000103839	Gm37607	TEC	1	40.4911	0.224611	0.308935	0.727049	0.467196	0.599006
ENSMUSG00000051223	Bzw1	protein_coding	1	2150.79	-0.0719241	0.105245	-0.683398	0.494356	0.622715
ENSMUSG00000026034	Clk1	protein_coding	1	600.576	1.07914	0.131219	8.22399	1.96842e-16	3.37555e-15
ENSMUSG00000026035	Ppil3	protein_coding	1	281.709	0.315538	0.168685	1.87058	0.0614033	0.124865
ENSMUSG00000026036	Nif3l1	protein_coding	1	488.844	-0.539707	0.189944	-2.8414	0.0044916	0.0130067
ENSMUSG00000026037	Orc2	protein_coding	1	305.685	-0.278934	0.133269	-2.09302	0.0363478	0.080335
ENSMUSG00000094245	Gm23966	snRNA	1	0.379227	1.13387	3.32229	0.34129	0.732885
ENSMUSG00000085054	Gm15834	lncRNA	1	4.49103	-1.63384	1.05351	-1.55086	0.120936	0.216674
ENSMUSG00000038174	Fam126b	protein_coding	1	763.991	-0.167469	0.155239	-1.07878	0.280685	0.413908
ENSMUSG00000026032	Ndufb3	protein_coding	1	1577.78	0.527806	0.161047	3.27735	0.00104786	0.0035588
ENSMUSG00000100202	Gm29389	processed_pseudogene	1	0
ENSMUSG00000099490	Gm18802	processed_pseudogene	1	0
ENSMUSG00000059647	Cbx3-ps7	processed_pseudogene	1	0
ENSMUSG00000047528	Als2cr12	protein_coding	1	0.298721	2.33824	3.34433	0.699167	0.484448
ENSMUSG00000102059	Gm20257	transcribed_unprocessed_pseudogene	1	27.261	4.36358	0.592412	7.36578	1.76112e-13	2.31919e-12
ENSMUSG00000101046	Gm28803	processed_pseudogene	1	0
ENSMUSG00000026031	Cflar	protein_coding	1	354.623	3.17134	0.173042	18.327	5.03973e-75	6.09627e-73
ENSMUSG00000100236	Gm3841	processed_pseudogene	1	0.448081	2.87578	3.31984	0.866241	0.386358
ENSMUSG00000026029	Casp8	protein_coding	1	59.0261	5.31471	0.441621	12.0346	2.33864e-33	9.26332e-32
ENSMUSG00000102719	Gm37760	TEC	1	5.19906	4.8429	1.39711	3.46636	0.000527559	0.00191573
ENSMUSG00000099719	Gm28802	unprocessed_pseudogene	1	0.0805069	-0.109876	3.33049	-0.032991	0.973682
ENSMUSG00000026028	Trak2	protein_coding	1	639.709	0.11186	0.127529	0.877135	0.380413	0.517455
ENSMUSG00000026027	Stradb	protein_coding	1	424.396	-0.329305	0.143031	-2.30233	0.0213165	0.0508039
ENSMUSG00000047383	C2cd6	lncRNA	1	0.298194	-1.54313	3.26767	-0.472243	0.636753
ENSMUSG00000099752	Gm29018	lncRNA	1	0
ENSMUSG00000072295	C2cd6	protein_coding	1	0.0548263	0.341478	3.34856	0.101977	0.918775
ENSMUSG00000077616	Gm25502	snoRNA	1	0
ENSMUSG00000038079	Tmem237	protein_coding	1	202.121	0.159832	0.195607	0.817112	0.413865	0.550025
ENSMUSG00000097573	G730003C15Rik	lncRNA	1	13.3688	0.708365	0.621217	1.14029	0.254168	0.383425
ENSMUSG00000079550	Mpp4	protein_coding	1	6.2321	-0.496703	0.948796	-0.523508	0.600621	0.715228
ENSMUSG00000101586	Gm29017	lncRNA	1	1.22207	1.14907	2.41774	0.475265	0.634598	0.742227
ENSMUSG00000099563	Gm19125	processed_pseudogene	1	0
ENSMUSG00000026024	Als2	protein_coding	1	295.18	-1.10307	0.243452	-4.53096	5.87167e-06	3.13461e-05
ENSMUSG00000026023	Cdk15	protein_coding	1	9.63699	1.77998	0.709572	2.50852	0.0121237	0.0311236
ENSMUSG00000099922	Gm29016	lncRNA	1	0
ENSMUSG00000104502	Gm37737	TEC	1	0
ENSMUSG00000041075	Fzd7	protein_coding	1	99.7133	1.83663	0.32906	5.58144	2.38536e-08	1.817e-07
ENSMUSG00000097819	Gm26813	lncRNA	1	2.47836	1.24631	1.60544	0.776301	0.437571	0.57198
ENSMUSG00000047361	Gm973	protein_coding	1	26.4959	1.67193	0.592304	2.82276	0.00476116	0.013697
ENSMUSG00000099811	Gm28411	lncRNA	1	0
ENSMUSG00000101409	1700122D07Rik	lncRNA	1	0
ENSMUSG00000026021	Sumo1	protein_coding	1	450.631	-0.0417138	0.153813	-0.271199	0.786238	0.855699
ENSMUSG00000089276	Gm24545	misc_RNA	1	0
ENSMUSG00000103821	D430013B06Rik	TEC	1	1.29976	-2.06143	1.98392	-1.03907	0.298772	0.433335
ENSMUSG00000101400	Gm29596	processed_pseudogene	1	0.161014	-0.855825	3.29069	-0.260075	0.794806
ENSMUSG00000026020	Nop58	protein_coding	1	342.365	0.0069684	0.154233	0.0451811	0.963963	0.97655
ENSMUSG00000077345	Snord70	snoRNA	1	0
ENSMUSG00000077358	Gm26293	snoRNA	1	0
ENSMUSG00000089512	Gm26287	snoRNA	1	0
ENSMUSG00000089093	Snord11	snoRNA	1	0.0805069	-0.109876	3.33049	-0.032991	0.973682
ENSMUSG00000067336	Bmpr2	protein_coding	1	1307.8	-0.026995	0.140982	-0.191478	0.848151	0.900483
ENSMUSG00000104052	Gm38125	TEC	1	0
ENSMUSG00000103131	Gm37977	TEC	1	0
ENSMUSG00000041040	Fam117b	protein_coding	1	723.532	-0.0898012	0.146961	-0.611056	0.541163	0.664965
ENSMUSG00000103696	Gm37531	TEC	1	1.47249	2.99891	2.14614	1.39735	0.162308	0.272165
ENSMUSG00000100901	Gm18829	processed_pseudogene	1	0
ENSMUSG00000026018	Ica1l	protein_coding	1	254.747	-0.487002	0.15469	-3.14825	0.00164248	0.00530792
ENSMUSG00000026019	Wdr12	protein_coding	1	635.968	-0.298221	0.140372	-2.12451	0.0336274	0.0750449
ENSMUSG00000026017	Carf	protein_coding	1	111.199	0.115904	0.200942	0.576803	0.564073	0.685239
ENSMUSG00000082609	Gm15464	processed_pseudogene	1	0.161014	-0.855825	3.29069	-0.260075	0.794806
ENSMUSG00000073664	Nbeal1	protein_coding	1	233.1	0.215896	0.226041	0.955118	0.339518	0.476391
ENSMUSG00000100516	Gm29332	processed_pseudogene	1	0
ENSMUSG00000049439	Cyp20a1	protein_coding	1	112.448	0.333222	0.235591	1.41441	0.157242	0.265474
ENSMUSG00000103822	6030460B20Rik	TEC	1	0
ENSMUSG00000026782	Abi2	protein_coding	1	1196.67	-0.50295	0.103543	-4.85743	1.1892e-06	7.08371e-06
ENSMUSG00000026014	Raph1	protein_coding	1	646.744	-0.413746	0.104886	-3.94472	7.98942e-05	0.000343831
ENSMUSG00000081562	Gm11575	processed_pseudogene	1	0
ENSMUSG00000084400	Gm11576	processed_pseudogene	1	0
ENSMUSG00000082160	Gm11578	processed_pseudogene	1	0
ENSMUSG00000103215	Gm38388	TEC	1	0
ENSMUSG00000088973	Gm23762	miRNA	1	0
ENSMUSG00000084151	Gm11577	processed_pseudogene	1	0
ENSMUSG00000101188	Eif4a-ps4	processed_pseudogene	1	6.52367	-0.206573	0.864646	-0.23891	0.811175	0.87326
ENSMUSG00000026012	Cd28	protein_coding	1	32.5872	4.00126	0.537064	7.45024	9.31696e-14	1.26486e-12
ENSMUSG00000086795	Gm11579	lncRNA	1	0.495659	2.63243	3.33247	0.789934	0.429567
ENSMUSG00000085965	2310016D23Rik	lncRNA	1	0.448081	2.87578	3.31984	0.866241	0.386358
ENSMUSG00000104069	Gm37198	TEC	1	0.14936	1.67158	3.35247	0.49861	0.618054
ENSMUSG00000083118	Gm11609	processed_pseudogene	1	0
ENSMUSG00000083355	Gm11581	processed_pseudogene	1	7.04852	-0.670809	0.859196	-0.780741	0.434955	0.569518
ENSMUSG00000102549	Gm38137	TEC	1	0.455303	-1.94759	3.11755	-0.624719	0.532156
ENSMUSG00000026011	Ctla4	protein_coding	1	32.0372	6.97296	0.931562	7.48523	7.14207e-14	9.80809e-13
ENSMUSG00000081382	Rpl18-ps1	processed_pseudogene	1	4.50152	0.0533484	0.919322	0.0580301	0.953725	0.970226
ENSMUSG00000080800	Gm11582	processed_pseudogene	1	0
ENSMUSG00000026009	Icos	protein_coding	1	42.0944	8.57091	1.0709	8.00349	1.20946e-15	1.9223e-14
ENSMUSG00000102561	Gm37039	TEC	1	0
ENSMUSG00000082804	Rpl17-ps1	processed_pseudogene	1	0.568214	0.805449	2.71134	0.297067	0.766415
ENSMUSG00000082661	Gm11590	processed_pseudogene	1	0.108844	-0.391358	3.31322	-0.11812	0.905972
ENSMUSG00000080785	Gm11591	processed_pseudogene	1	0
ENSMUSG00000100893	Gm28083	lncRNA	1	0
ENSMUSG00000085248	Gm11587	lncRNA	1	0.0402534	0.392887	3.34986	0.117285	0.906634
ENSMUSG00000085447	9530026F06Rik	lncRNA	1	4.86835	0.0479952	1.08743	0.0441364	0.964796	0.976934
ENSMUSG00000086408	Gm11588	lncRNA	1	0.22489	0.341478	3.34856	0.101977	0.918775
ENSMUSG00000089546	Gm25839	snRNA	1	0
ENSMUSG00000100965	Gm28449	lncRNA	1	0
ENSMUSG00000102168	Gm36943	TEC	1	0
ENSMUSG00000100381	Gm28094	processed_pseudogene	1	0
ENSMUSG00000086009	4930587A21Rik	lncRNA	1	0
ENSMUSG00000052062	Pard3b	protein_coding	1	32.6729	0.879637	0.498612	1.76417	0.0777033	0.151528
ENSMUSG00000103656	Gm37205	TEC	1	0
ENSMUSG00000104402	Gm38012	TEC	1	0
ENSMUSG00000104081	Gm38278	TEC	1	0
ENSMUSG00000085842	Pard3bos1	lncRNA	1	0.108844	-0.391358	3.31322	-0.11812	0.905972
ENSMUSG00000103002	Gm38075	TEC	1	0
ENSMUSG00000100344	Gm29640	processed_pseudogene	1	0
ENSMUSG00000101509	Gm29641	processed_pseudogene	1	0
ENSMUSG00000085019	Pard3bos2	lncRNA	1	0.560594	-0.807515	2.58053	-0.312926	0.754337
ENSMUSG00000102359	Gm38351	TEC	1	0
ENSMUSG00000085400	Pard3bos3	lncRNA	1	4.14952	0.319309	1.33524	0.23914	0.810997	0.873152
ENSMUSG00000100750	Gm29084	lncRNA	1	0
ENSMUSG00000081950	Gm11600	processed_pseudogene	1	0.298721	2.33824	3.34433	0.699167	0.484448
ENSMUSG00000084333	Gm11599	processed_pseudogene	1	0.0402534	0.392887	3.34986	0.117285	0.906634
ENSMUSG00000025969	Nrp2	protein_coding	1	1388.83	-0.0533597	0.125674	-0.424587	0.671138	0.770803
ENSMUSG00000100811	Gm29083	lncRNA	1	4.17156	2.76321	1.51801	1.82029	0.0687151	0.13703
ENSMUSG00000103032	Gm37121	TEC	1	1.28929	1.57628	2.38896	0.659818	0.509371	0.636276
ENSMUSG00000100426	Gm4208	lncRNA	1	3.58983	2.66092	1.50286	1.77057	0.0766325	0.149888
ENSMUSG00000040865	Ino80d	protein_coding	1	259.986	0.609386	0.176973	3.44339	0.000574479	0.0020709
ENSMUSG00000088953	Gm24942	snoRNA	1	0
ENSMUSG00000081617	Rps13-ps7	processed_pseudogene	1	0
ENSMUSG00000081429	Rps27-ps1	processed_pseudogene	1	0
ENSMUSG00000084799	Ino80dos	lncRNA	1	16.0161	0.985277	0.674246	1.4613	0.143933	0.247876
ENSMUSG00000101599	Gm20342	lncRNA	1	35.1193	0.999062	0.382787	2.60997	0.00905511	0.0240814
ENSMUSG00000025968	Ndufs1	protein_coding	1	1568.24	-0.295237	0.129527	-2.27934	0.0226468	0.0535762
ENSMUSG00000025967	Eef1b2	protein_coding	1	3652.16	1.19344	0.131292	9.09002	9.90241e-20	2.11905e-18
ENSMUSG00000098850	Gm27390	misc_RNA	1	0
ENSMUSG00000064612	Gm26457	snoRNA	1	1.92123	2.90907	1.87848	1.54863	0.12147	0.217383
ENSMUSG00000064602	Snora41	snoRNA	1	2.38269	2.23427	1.65016	1.35397	0.175744	0.289766
ENSMUSG00000046856	Gpr1	protein_coding	1	4.25155	-2.01372	1.18259	-1.7028	0.0886063	0.168862
ENSMUSG00000094290	Gm27512	miRNA	1	0
ENSMUSG00000086730	Platr12	lncRNA	1	0
ENSMUSG00000102536	1700039I01Rik	TEC	1	0.301845	1.67158	3.35247	0.49861	0.618054
ENSMUSG00000087561	Gm11608	lncRNA	1	0.0946752	-0.257112	3.32108	-0.0774184	0.938291
ENSMUSG00000092705	Gm24513	miRNA	1	0
ENSMUSG00000027520	Zdbf2	protein_coding	1	447.511	-0.392511	0.209984	-1.86924	0.0615895	0.125155
ENSMUSG00000094214	Gm23448	snRNA	1	0.16367	-0.845415	3.29112	-0.256877	0.797273
ENSMUSG00000083039	Gm11606	processed_pseudogene	1	0
ENSMUSG00000081643	Gm11605	processed_pseudogene	1	0.551584	-1.39363	2.58035	-0.540093	0.589133
ENSMUSG00000025964	Adam23	protein_coding	1	5927.58	-0.877776	0.112363	-7.81196	5.63055e-15	8.53284e-14
ENSMUSG00000087823	Gm22281	snRNA	1	0.0544218	0.341478	3.34856	0.101977	0.918775
ENSMUSG00000069085	Dytn	protein_coding	1	0.135333	-0.65083	3.29981	-0.197233	0.843646
ENSMUSG00000083066	Gm12748	processed_pseudogene	1	0
ENSMUSG00000025963	Mdh1b	protein_coding	1	13.0746	-2.11915	0.698849	-3.03234	0.00242663	0.00752193
ENSMUSG00000025962	Fastkd2	protein_coding	1	334.939	-0.489046	0.180575	-2.70827	0.00676345	0.0186218
ENSMUSG00000025961	4933402D24Rik	protein_coding	1	13.943	-0.409554	0.576758	-0.710097	0.477644	0.608034
ENSMUSG00000080817	Gm13751	processed_pseudogene	1	0.14936	1.67158	3.35247	0.49861	0.618054
ENSMUSG00000082373	Gm13754	unitary_pseudogene	1	0
ENSMUSG00000044689	Gm13749	lncRNA	1	0.108844	-0.391358	3.31322	-0.11812	0.905972
ENSMUSG00000025959	Klf7	protein_coding	1	316.167	-0.558141	0.210473	-2.65185	0.00800529	0.0216138
ENSMUSG00000097272	Gm26649	lncRNA	1	0
ENSMUSG00000098487	Mir6899	miRNA	1	0
ENSMUSG00000086836	Gm13748	lncRNA	1	0.658516	1.58468	3.28934	0.481762	0.629975
ENSMUSG00000086721	Gm13750	processed_pseudogene	1	0
ENSMUSG00000101895	Gm28981	lncRNA	1	0.0402534	0.392887	3.34986	0.117285	0.906634
ENSMUSG00000093228	Gm25748	miRNA	1	0
ENSMUSG00000099658	Gm28980	processed_pseudogene	1	0.0402534	0.392887	3.34986	0.117285	0.906634
ENSMUSG00000025958	Creb1	protein_coding	1	389.429	0.154856	0.222511	0.695949	0.486461	0.616035
ENSMUSG00000025956	Mettl21a	protein_coding	1	220.351	0.138408	0.154385	0.896511	0.36998	0.506537
ENSMUSG00000101832	Gm28982	lncRNA	1	1.38555	1.96834	2.18574	0.900537	0.367835	0.504524
ENSMUSG00000100437	Gm29152	lncRNA	1	0
ENSMUSG00000087213	2810408I11Rik	lncRNA	1	3.19402	0.539995	1.22588	0.440497	0.659577	0.762467
ENSMUSG00000070871	Ccnyl1	protein_coding	1	62.3802	0.0935959	0.291039	0.321592	0.747762	0.828381
ENSMUSG00000045005	Fzd5	protein_coding	1	26.1693	0.220301	0.417076	0.528204	0.597358	0.712477
ENSMUSG00000102140	Gm38058	TEC	1	0.464905	-1.22209	2.725	-0.448473	0.653812
ENSMUSG00000051344	Plekhm3	protein_coding	1	1030.33	-0.504713	0.124366	-4.05829	4.94332e-05	0.000222108
ENSMUSG00000097264	Rpl31-ps24	processed_pseudogene	1	0
ENSMUSG00000084416	Rpl10a-ps1	processed_pseudogene	1	25.8606	1.65213	0.448098	3.68699	0.000226923	0.00089063
ENSMUSG00000077471	Gm24788	snRNA	1	0
ENSMUSG00000025955	Akr1cl	protein_coding	1	1.03008	3.98107	3.21364	1.2388	0.215418	0.338477
ENSMUSG00000090042	Gm8550	processed_pseudogene	1	0
ENSMUSG00000070870	Cryge	protein_coding	1	0
ENSMUSG00000067299	Crygd	protein_coding	1	0
ENSMUSG00000025952	Crygc	protein_coding	1	0.0950797	-0.260969	3.32084	-0.0785851	0.937363
ENSMUSG00000073658	Crygb	protein_coding	1	0
ENSMUSG00000100774	Gm7329	processed_pseudogene	1	0
ENSMUSG00000044429	Cryga	protein_coding	1	2.72533	0.730247	1.21889	0.599108	0.549101	0.67267
ENSMUSG00000100846	Gm28845	protein_coding	1	0
ENSMUSG00000044816	D630023F18Rik	protein_coding	1	29.9609	-0.653047	0.546264	-1.19548	0.2319	0.357589
ENSMUSG00000025950	Idh1	protein_coding	1	883.677	-0.121331	0.17297	-0.701456	0.483019	0.613175
ENSMUSG00000025949	Pikfyve	protein_coding	1	353.163	0.539651	0.205469	2.62643	0.00862857	0.0230889
ENSMUSG00000025946	Pth2r	protein_coding	1	4.41189	0.0448934	1.2789	0.035103	0.971998	0.981815
ENSMUSG00000100503	Gm28927	unprocessed_pseudogene	1	0
ENSMUSG00000100504	Gm28926	unprocessed_pseudogene	1	0
ENSMUSG00000099383	Gm28925	unprocessed_pseudogene	1	0
ENSMUSG00000100340	Gm28923	processed_pseudogene	1	0
ENSMUSG00000100439	Gm28922	processed_pseudogene	1	0
ENSMUSG00000099819	Gm28728	processed_pseudogene	1	0
ENSMUSG00000082565	Gm5255	processed_pseudogene	1	0
ENSMUSG00000082774	Gm8805	processed_pseudogene	1	0.395101	-0.966062	3.26767	-0.295642	0.767503
ENSMUSG00000025945	Crygf	protein_coding	1	0
ENSMUSG00000081623	Gm8809	processed_pseudogene	1	0
ENSMUSG00000083242	Gm15659	processed_pseudogene	1	0
ENSMUSG00000083289	Gm8812	processed_pseudogene	1	0.0402534	0.392887	3.34986	0.117285	0.906634
ENSMUSG00000015222	Map2	protein_coding	1	5682	-0.267681	0.141065	-1.89757	0.057753	0.118757
ENSMUSG00000088850	Gm24729	snoRNA	1	0
ENSMUSG00000073656	Gm10558	lncRNA	1	1.21881	0.431993	2.38474	0.181149	0.856251	0.906035
ENSMUSG00000065694	Gm25411	snRNA	1	0
ENSMUSG00000055567	Unc80	protein_coding	1	3368.69	-0.94136	0.117125	-8.03724	9.18822e-16	1.47427e-14
ENSMUSG00000103375	Gm37181	TEC	1	2.24881	0.784531	1.53016	0.512713	0.608152	0.72156
ENSMUSG00000026005	Rpe	protein_coding	1	288.691	0.477503	0.199885	2.38889	0.0168995	0.0415565
ENSMUSG00000026004	Kansl1l	protein_coding	1	73.426	-0.165334	0.31062	-0.53227	0.594539	0.71008
ENSMUSG00000102559	Gm37570	TEC	1	5.59273	-1.36393	0.923219	-1.47736	0.139579	0.242159
ENSMUSG00000102374	Gm38387	TEC	1	18.932	1.61915	0.829333	1.95235	0.0508969	0.106668
ENSMUSG00000102776	Gm38162	TEC	1	1.49181	1.37869	2.1001	0.656487	0.511511	0.63817
ENSMUSG00000082057	Gm15789	processed_pseudogene	1	1.919	0.268474	1.27721	0.210203	0.833509	0.889661
ENSMUSG00000103706	6820402A03Rik	TEC	1	1.02556	0.639768	2.31122	0.27681	0.781926	0.852531
ENSMUSG00000103756	Gm37285	TEC	1	0.204328	-1.10345	3.28118	-0.336298	0.736646
ENSMUSG00000103382	Gm37755	TEC	1	2.55183	1.80109	1.423	1.2657	0.20562	0.326757
ENSMUSG00000103553	Gm38218	TEC	1	3.987	0.304035	1.38203	0.219992	0.825877	0.884084
ENSMUSG00000026003	Acadl	protein_coding	1	1077.14	-0.21451	0.114312	-1.87653	0.0605824	0.123506
ENSMUSG00000082769	Gm15793	processed_pseudogene	1	0
ENSMUSG00000089420	Gm27934	snRNA	1	0
ENSMUSG00000077328	Gm25832	snoRNA	1	0
ENSMUSG00000061816	Myl1	protein_coding	1	0.511641	-1.20653	3.26179	-0.369897	0.711459
ENSMUSG00000094191	Rpl31-ps14	processed_pseudogene	1	0.135333	-0.65083	3.29981	-0.197233	0.843646
ENSMUSG00000082212	Gm15826	processed_pseudogene	1	0
ENSMUSG00000026000	Lancl1	protein_coding	1	2563.9	-0.654257	0.109818	-5.95765	2.55888e-09	2.20435e-08
ENSMUSG00000025991	Cps1	protein_coding	1	0.899676	0.647559	2.30819	0.280548	0.779057
ENSMUSG00000086204	Gm15668	lncRNA	1	0
ENSMUSG00000077745	Gm26342	snoRNA	1	0
ENSMUSG00000082473	Kif22-ps	processed_pseudogene	1	0
ENSMUSG00000095282	Gm22548	miRNA	1	0
ENSMUSG00000085075	Gm15669	lncRNA	1	0
ENSMUSG00000104395	Gm37957	TEC	1	0
ENSMUSG00000096031	Gm23189	miRNA	1	0
ENSMUSG00000087329	Gm15671	lncRNA	1	0
ENSMUSG00000062209	Erbb4	protein_coding	1	115.642	0.0412902	0.310264	0.133081	0.89413	0.932441
ENSMUSG00000102449	Gm37100	TEC	1	0
ENSMUSG00000083795	Gm15670	processed_pseudogene	1	0
ENSMUSG00000080539	Gm25542	snRNA	1	0
ENSMUSG00000103307	Gm19335	TEC	1	0
ENSMUSG00000104508	Gm37735	TEC	1	0
ENSMUSG00000103642	Gm37769	TEC	1	0.108844	-0.391358	3.31322	-0.11812	0.905972
ENSMUSG00000103809	Gm37061	TEC	1	0
ENSMUSG00000087514	Gm16076	lncRNA	1	0
ENSMUSG00000084332	Gm8840	processed_pseudogene	1	0.0544218	0.341478	3.34856	0.101977	0.918775
ENSMUSG00000101387	Pced1c-ps	processed_pseudogene	1	0
ENSMUSG00000099804	Gm28497	lncRNA	1	0
ENSMUSG00000100354	Gm29113	lncRNA	1	0
ENSMUSG00000101156	Gm29114	lncRNA	1	0
ENSMUSG00000025997	Ikzf2	protein_coding	1	71.673	2.29393	0.308761	7.42945	1.09046e-13	1.47052e-12
ENSMUSG00000100815	Gm29112	lncRNA	1	0
ENSMUSG00000099954	Gm28112	lncRNA	1	0.905335	-0.0159837	2.74484	-0.00582319	0.995354
ENSMUSG00000103402	Gm37930	TEC	1	0
ENSMUSG00000053153	Spag16	protein_coding	1	2.87679	2.62432	1.50891	1.73921	0.0819977	0.158341
ENSMUSG00000089345	Gm22665	misc_RNA	1	0
ENSMUSG00000080524	Gm23879	snRNA	1	0
ENSMUSG00000101730	Gm28580	unprocessed_pseudogene	1	0.149502	-0.751449	3.29518	-0.228045	0.819611
ENSMUSG00000103052	Gm38272	TEC	1	0
ENSMUSG00000104287	Gm37456	TEC	1	0
ENSMUSG00000075952	Gm23422	snRNA	1	0
ENSMUSG00000045648	Vwc2l	protein_coding	1	226.566	-1.21083	0.213757	-5.66452	1.47434e-08	1.14993e-07
ENSMUSG00000026196	Bard1	protein_coding	1	52.6417	0.128891	0.352849	0.365285	0.714898	0.805029
ENSMUSG00000089965	Gm16236	processed_pseudogene	1	0
ENSMUSG00000101551	Gm8870	processed_pseudogene	1	2.09945	1.49872	1.67409	0.895242	0.370658	0.507225
ENSMUSG00000050296	Abca12	protein_coding	1	5.09813	-1.8468	1.02559	-1.80072	0.0717475	0.142039
ENSMUSG00000101617	Gm6947	processed_pseudogene	1	0
ENSMUSG00000026192	Atic	protein_coding	1	911.806	-0.608142	0.157197	-3.86865	0.000109439	0.000459143
ENSMUSG00000026193	Fn1	protein_coding	1	748.442	3.72722	0.215173	17.3219	3.2135e-67	3.36352e-65
ENSMUSG00000073652	Apol7d	lncRNA	1	0.412864	-0.804617	2.86065	-0.28127	0.778503
ENSMUSG00000101834	Gm5829	processed_pseudogene	1	0.560984	-0.078253	2.63833	-0.0296601	0.976338
ENSMUSG00000100319	Gm5256	processed_pseudogene	1	0.279312	-0.65014	3.29984	-0.197021	0.843811
ENSMUSG00000102689	Gm37217	TEC	1	0
ENSMUSG00000099707	Gm8883	lncRNA	1	0
ENSMUSG00000101211	Gm28818	lncRNA	1	0.298599	-1.54461	3.26763	-0.472701	0.636426
ENSMUSG00000101848	4933417E11Rik	lncRNA	1	5.3407	0.545807	0.924577	0.590332	0.554968	0.677625
ENSMUSG00000101764	4930556G22Rik	lncRNA	1	0
ENSMUSG00000059483	Gm5528	processed_pseudogene	1	1.13835	0.482288	1.85837	0.259522	0.795233	0.861875
ENSMUSG00000101496	Gm8885	processed_pseudogene	1	0.229867	0.467195	3.33049	0.140278	0.88844
ENSMUSG00000102123	Gm4319	lncRNA	1	1.14335	0.993652	2.25524	0.440597	0.659505	0.762427
ENSMUSG00000039395	Mreg	protein_coding	1	323.416	0.225828	0.171893	1.31377	0.188923	0.305976
ENSMUSG00000094655	Gm25360	snRNA	1	0
ENSMUSG00000097131	D230017M19Rik	lncRNA	1	109.829	0.193561	0.316159	0.612225	0.540389	0.664337
ENSMUSG00000094050	Gm23472	snRNA	1	0
ENSMUSG00000093956	Gm24497	snRNA	1	0.440703	1.96674	3.32377	0.591719	0.554038
ENSMUSG00000093843	Gm25939	snRNA	1	0.386281	2.71977	3.32771	0.81731	0.413751
ENSMUSG00000026189	Pecr	protein_coding	1	70.9448	-0.1306	0.356385	-0.366456	0.714025	0.804417
ENSMUSG00000026188	Tmem169	protein_coding	1	289.913	-0.223629	0.135466	-1.65081	0.0987777	0.184153
ENSMUSG00000026187	Xrcc5	protein_coding	1	396.966	0.230358	0.189389	1.21632	0.223863	0.348241
ENSMUSG00000039372	March4	protein_coding	1	123.034	-0.628027	0.204528	-3.07061	0.00213622	0.00672491
ENSMUSG00000085812	Gm15843	processed_pseudogene	1	1.33727	3.54841	2.33948	1.51675	0.12933	0.22814
ENSMUSG00000039354	Smarcal1	protein_coding	1	522.427	-1.25495	0.156162	-8.0362	9.26706e-16	1.48339e-14
ENSMUSG00000039342	Ankar	protein_coding	1	0.768551	3.54309	3.29338	1.07582	0.282007
ENSMUSG00000046330	Rpl37a	protein_coding	1	532.285	1.63608	0.217001	7.53951	4.71728e-14	6.64531e-13
ENSMUSG00000039323	Igfbp2	protein_coding	1	268.875	0.651683	0.26301	2.47778	0.0132201	0.0335839
ENSMUSG00000026185	Igfbp5	protein_coding	1	777.522	1.07114	0.183328	5.84278	5.13368e-09	4.25197e-08
ENSMUSG00000101968	1700027A15Rik	lncRNA	1	0.501293	-0.0994394	3.06171	-0.0324784	0.974091
ENSMUSG00000026182	Tnp1	protein_coding	1	0
ENSMUSG00000102266	Gm38106	TEC	1	0
ENSMUSG00000101112	Gm29185	lncRNA	1	0
ENSMUSG00000100697	Gm29184	processed_pseudogene	1	0
ENSMUSG00000099877	Pinc	lncRNA	1	0.12076	-0.539628	3.30529	-0.163262	0.870312
ENSMUSG00000098697	Gm27315	misc_RNA	1	0
ENSMUSG00000101812	D530049I02Rik	lncRNA	1	0.0544218	0.341478	3.34856	0.101977	0.918775
ENSMUSG00000100044	Gm9553	processed_pseudogene	1	0
ENSMUSG00000100444	C530043A13Rik	lncRNA	1	0.0548263	0.341478	3.34856	0.101977	0.918775
ENSMUSG00000100429	Gm29186	lncRNA	1	0
ENSMUSG00000100301	6030407O03Rik	lncRNA	1	8.49156	-0.505278	1.09634	-0.460878	0.644886	0.749948
ENSMUSG00000101344	Gm29183	lncRNA	1	3.93058	2.34406	1.34403	1.74405	0.0811504	0.157048
ENSMUSG00000088666	Gm25329	rRNA	1	0
ENSMUSG00000098504	Mir6351	miRNA	1	0
ENSMUSG00000055322	Tns1	protein_coding	1	7433.32	-0.322772	0.0952764	-3.38774	0.000704704	0.0024905
ENSMUSG00000061815	Rufy4	protein_coding	1	44.661	0.151983	0.385185	0.394573	0.693158	0.787808
ENSMUSG00000026180	Cxcr2	protein_coding	1	42.4789	8.59914	1.07776	7.97874	1.47836e-15	2.33133e-14
ENSMUSG00000048480	Cxcr1	protein_coding	1	0.905534	3.66746	3.28794	1.11543	0.264667
ENSMUSG00000087820	Mir1928	miRNA	1	0
ENSMUSG00000094768	Gm25524	snRNA	1	0
ENSMUSG00000006304	Arpc2	protein_coding	1	2535.18	-0.13223	0.141088	-0.937221	0.348645	0.485421
ENSMUSG00000064272	Gpbar1	protein_coding	1	0
ENSMUSG00000006299	Aamp	protein_coding	1	3045.05	0.22797	0.135119	1.68718	0.0915691	0.173396
ENSMUSG00000101503	Gm28364	lncRNA	1	0
ENSMUSG00000026179	Pnkd	protein_coding	1	8907.58	-0.518711	0.120147	-4.31731	1.57942e-05	7.7404e-05
ENSMUSG00000103013	Gm37503	TEC	1	1.10605	0.999849	2.02768	0.4931	0.621942	0.732364
ENSMUSG00000006301	Tmbim1	protein_coding	1	408.132	1.3818	0.210604	6.56115	5.33962e-11	5.49214e-10
ENSMUSG00000099931	Gm29358	lncRNA	1	0
ENSMUSG00000103403	Gm37931	TEC	1	1.06351	0.810295	2.25863	0.358755	0.719778	0.808555
ENSMUSG00000073650	Catip	protein_coding	1	13.1702	1.73702	0.647659	2.682	0.00731837	0.0199582
ENSMUSG00000026177	Slc11a1	protein_coding	1	242.442	5.69998	0.263708	21.6148	1.30424e-103	2.6347e-101
ENSMUSG00000026176	Ctdsp1	protein_coding	1	231.506	1.98106	0.210762	9.39951	5.48176e-21	1.24145e-19
ENSMUSG00000065468	Mir26b	miRNA	1	0.12876	1.67158	3.35247	0.49861	0.618054
ENSMUSG00000026175	Vil1	protein_coding	1	7.07228	0.132158	1.21834	0.108474	0.91362	0.944671
ENSMUSG00000033364	Usp37	protein_coding	1	210.031	0.0767779	0.231481	0.331681	0.74013	0.822527
ENSMUSG00000103227	Gm37733	TEC	1	0.603689	2.33824	3.34433	0.699167	0.484448
ENSMUSG00000026174	Cnot9	protein_coding	1	359.566	0.166945	0.142886	1.16838	0.242653	0.370453
ENSMUSG00000026173	Plcd4	protein_coding	1	260.786	-0.804444	0.184276	-4.36543	1.26874e-05	6.32991e-05
ENSMUSG00000026135	Zfp142	protein_coding	1	181.209	-1.54114	0.193866	-7.94951	1.87247e-15	2.92995e-14
ENSMUSG00000093155	Gm25035	miRNA	1	0
ENSMUSG00000026172	Bcs1l	protein_coding	1	264.677	-0.807498	0.184385	-4.37942	1.18995e-05	5.97518e-05
ENSMUSG00000026171	Rnf25	protein_coding	1	539.221	0.512952	0.152357	3.36679	0.000760492	0.00266714
ENSMUSG00000033276	Stk36	protein_coding	1	40.0999	-0.260777	0.477108	-0.546579	0.584668	0.702047
ENSMUSG00000033257	Ttll4	protein_coding	1	153.171	0.746027	0.18695	3.99052	6.59284e-05	0.00028821
ENSMUSG00000026170	Cyp27a1	protein_coding	1	307.352	0.589348	0.258719	2.27794	0.02273	0.0537353
ENSMUSG00000006542	Prkag3	protein_coding	1	15.0999	0.472886	0.663965	0.712214	0.476332	0.607051
ENSMUSG00000098351	Gm27507	misc_RNA	1	0
ENSMUSG00000033227	Wnt6	protein_coding	1	48.1798	0.941212	0.284059	3.31343	0.000921578	0.00317314
ENSMUSG00000099472	Gm29539	lncRNA	1	0.482709	1.41073	3.14205	0.448983	0.653444
ENSMUSG00000026167	Wnt10a	protein_coding	1	58.8286	-1.47123	0.464325	-3.16852	0.00153215	0.00498967
ENSMUSG00000089964	Gm16582	lncRNA	1	0.0402534	0.392887	3.34986	0.117285	0.906634
ENSMUSG00000090071	Cdk5r2	protein_coding	1	4719.07	-0.520041	0.130167	-3.99518	6.46457e-05	0.000283277
ENSMUSG00000055197	Fev	protein_coding	1	2.74206	1.35057	1.36566	0.988945	0.32269	0.459125
ENSMUSG00000006546	Cryba2	protein_coding	1	43.6921	0.111163	0.410439	0.27084	0.786514	0.855797
ENSMUSG00000065616	Mir375	miRNA	1	0
ENSMUSG00000047021	Cfap65	protein_coding	1	23.3202	0.464729	0.531391	0.874553	0.381817	0.518841
ENSMUSG00000089653	Gm15841	lncRNA	1	0
ENSMUSG00000006538	Ihh	protein_coding	1	6.30395	1.20497	1.01071	1.1922	0.233184	0.359037
ENSMUSG00000103145	Gm37744	TEC	1	1.69114	1.63303	1.68447	0.969462	0.332315	0.469021
ENSMUSG00000026162	Nhej1	protein_coding	1	72.1169	0.0654107	0.242148	0.270127	0.787062	0.855948
ENSMUSG00000026205	Slc23a3	protein_coding	1	1.16289	4.17577	3.09029	1.35125	0.176615	0.290703
ENSMUSG00000033159	Cnppd1	protein_coding	1	429.851	1.09543	0.134725	8.13083	4.2635e-16	7.08864e-15
ENSMUSG00000049339	Retreg2	protein_coding	1	2931.73	-0.134105	0.117206	-1.14418	0.252549	0.381695
ENSMUSG00000026197	Zfand2b	protein_coding	1	274.204	-0.275253	0.265084	-1.03836	0.299102	0.433627
ENSMUSG00000026198	Abcb6	protein_coding	1	28.9381	0.682451	0.374423	1.82268	0.0683524	0.136428
ENSMUSG00000099519	Gm29253	lncRNA	1	0
ENSMUSG00000033124	Atg9a	protein_coding	1	491.279	-1.90962	0.27101	-7.04631	1.83722e-12	2.18445e-11
ENSMUSG00000026199	Ankzf1	protein_coding	1	192.235	0.871144	0.162611	5.35724	8.45039e-08	5.96875e-07
ENSMUSG00000026200	Glb1l	protein_coding	1	39.3742	0.464304	0.418343	1.10986	0.267058	0.398525
ENSMUSG00000099204	Gm27943	miRNA	1	0
ENSMUSG00000026201	Stk16	protein_coding	1	1091.2	0.130344	0.144	0.905171	0.365375	0.502173
ENSMUSG00000026202	Tuba4a	protein_coding	1	9695.8	-0.761884	0.103685	-7.34808	2.01068e-13	2.63239e-12
ENSMUSG00000096094	A630095N17Rik	protein_coding	1	0.964561	-3.13615	2.34257	-1.33877	0.180647	0.296109
ENSMUSG00000026203	Dnajb2	protein_coding	1	3617.7	-0.160016	0.085599	-1.86937	0.0615708	0.125143
ENSMUSG00000026204	Ptprn	protein_coding	1	7267.64	-0.608078	0.113238	-5.3699	7.8781e-08	5.59387e-07
ENSMUSG00000101840	Gm28294	lncRNA	1	0.813684	1.70051	2.6861	0.633078	0.526682
ENSMUSG00000033061	Resp18	protein_coding	1	1538.79	-0.546219	0.193395	-2.82436	0.00473744	0.0136423
ENSMUSG00000100556	Gm28902	lncRNA	1	1.26408	2.67451	2.14754	1.24538	0.21299	0.33565
ENSMUSG00000026209	Dnpep	protein_coding	1	564.342	-0.21038	0.130313	-1.61442	0.106437	0.195521
ENSMUSG00000026208	Des	protein_coding	1	41.0249	2.75158	0.418528	6.57443	4.88388e-11	5.0362e-10
ENSMUSG00000085653	Gm15179	lncRNA	1	0
ENSMUSG00000026207	Speg	protein_coding	1	253.721	0.0504558	0.182958	0.275779	0.782718	0.85321
ENSMUSG00000086053	Gm15178	lncRNA	1	0
ENSMUSG00000033021	Gmppa	protein_coding	1	422.321	0.305735	0.141895	2.15465	0.0311891	0.0704991
ENSMUSG00000033007	Asic4	protein_coding	1	23.4894	-0.757443	0.683198	-1.10867	0.267571	0.399026
ENSMUSG00000102605	Gm37264	TEC	1	9.13934	-0.873765	0.96073	-0.90948	0.363097	0.499824
ENSMUSG00000032997	Chpf	protein_coding	1	4047.33	-0.0402106	0.0945699	-0.425194	0.670695	0.770338
ENSMUSG00000026211	Obsl1	protein_coding	1	320.527	-0.603445	0.124114	-4.862	1.16204e-06	6.93275e-06
ENSMUSG00000051703	Tmem198	protein_coding	1	462.418	-0.193026	0.18339	-1.05255	0.292549	0.426915
ENSMUSG00000032968	Inha	protein_coding	1	149.27	0.172881	0.174164	0.99263	0.32089	0.457305
ENSMUSG00000082745	Gm15181	unprocessed_pseudogene	1	0.0950797	-0.260969	3.32084	-0.0785851	0.937363
ENSMUSG00000026213	Stk11ip	protein_coding	1	323.977	0.285051	0.191139	1.49133	0.135874	0.237132
ENSMUSG00000082059	Gm15183	processed_pseudogene	1	0
ENSMUSG00000006576	Slc4a3	protein_coding	1	3357.73	-0.282632	0.123875	-2.28159	0.0225136	0.0533175
ENSMUSG00000083244	Gm15180	processed_pseudogene	1	0
ENSMUSG00000082528	Gm15182	processed_pseudogene	1	0
ENSMUSG00000082012	Gm5257	processed_pseudogene	1	0.383428	1.88962	3.33217	0.567084	0.570657
ENSMUSG00000099996	Gm29065	lncRNA	1	0
ENSMUSG00000101763	Gm29068	processed_pseudogene	1	0
ENSMUSG00000100827	Gm29069	lncRNA	1	0
ENSMUSG00000100553	Gm17751	lncRNA	1	0.492684	2.18225	3.12434	0.698468	0.484885
ENSMUSG00000098611	Mir6343	miRNA	1	0
ENSMUSG00000100534	Gm816	lncRNA	1	1.01612	-3.1678	2.0648	-1.53419	0.124984	0.222136
ENSMUSG00000102904	Gm38265	TEC	1	0
ENSMUSG00000089326	Gm25974	rRNA	1	0
ENSMUSG00000026235	Epha4	protein_coding	1	212.949	-0.186435	0.152732	-1.22067	0.22221	0.34647
ENSMUSG00000099141	Mir6352	miRNA	1	0
ENSMUSG00000101849	Gm28386	lncRNA	1	5.54312	0.598532	0.999677	0.598725	0.549356	0.672905
ENSMUSG00000101506	Gm28385	processed_pseudogene	1	0
ENSMUSG00000065215	Gm26263	snRNA	1	0
ENSMUSG00000102052	Gm28387	lncRNA	1	0
ENSMUSG00000004872	Pax3	protein_coding	1	3.67614	1.48685	1.08921	1.36507	0.17223	0.285253
ENSMUSG00000032908	Sgpp2	protein_coding	1	1355.79	-0.821043	0.129168	-6.35641	2.06519e-10	1.99707e-09
ENSMUSG00000099561	Gm28410	lncRNA	1	0
ENSMUSG00000102945	Gm37884	TEC	1	0
ENSMUSG00000026245	Farsb	protein_coding	1	1121.21	-0.107741	0.113017	-0.953316	0.34043	0.477219
ENSMUSG00000101798	Gm28995	unprocessed_pseudogene	1	0
ENSMUSG00000104018	4833412K13Rik	TEC	1	2.44082	0.539105	1.82336	0.295665	0.767486	0.842379
ENSMUSG00000090486	BC035947	protein_coding	1	80.5266	-0.513643	0.219665	-2.3383	0.0193719	0.0467765
ENSMUSG00000012187	Mogat1	protein_coding	1	18.5856	-0.826278	0.526142	-1.57045	0.116311	0.210105
ENSMUSG00000099364	5730419F03Rik	lncRNA	1	0.164479	-0.850462	3.29091	-0.258427	0.796077
ENSMUSG00000100562	Gm29611	lncRNA	1	0.108844	-0.391358	3.31322	-0.11812	0.905972
ENSMUSG00000032883	Acsl3	protein_coding	1	737.777	0.22841	0.130931	1.74451	0.0810709	0.156929
ENSMUSG00000079470	Utp14b	protein_coding	1	102.602	0.54176	0.240318	2.25435	0.0241744	0.056666
ENSMUSG00000099377	Gm6159	processed_pseudogene	1	0.22489	0.341478	3.34856	0.101977	0.918775
ENSMUSG00000099706	Gm29536	lncRNA	1	0.298721	2.33824	3.34433	0.699167	0.484448
ENSMUSG00000047330	Kcne4	protein_coding	1	20.0295	1.05623	0.768855	1.37377	0.169515	0.281539
ENSMUSG00000101324	Gm29187	lncRNA	1	0
ENSMUSG00000072978	Gm5830	processed_pseudogene	1	0.175587	-0.944059	3.28712	-0.287199	0.77396
ENSMUSG00000050711	Scg2	protein_coding	1	3184.72	-0.101643	0.106543	-0.954016	0.340076	0.476875
ENSMUSG00000099562	Gm19027	processed_pseudogene	1	0.189614	0.96996	3.34986	0.289552	0.772159
ENSMUSG00000077782	Gm24160	snoRNA	1	0
ENSMUSG00000054702	Ap1s3	protein_coding	1	8.07603	2.46199	0.749666	3.28412	0.00102302	0.00348735
ENSMUSG00000102235	Gm37886	TEC	1	0
ENSMUSG00000073643	Wdfy1	protein_coding	1	763.742	0.342596	0.206027	1.66287	0.096339	0.18051
ENSMUSG00000104497	Gm10555	TEC	1	0.637695	2.52774	3.30054	0.765856	0.443762
ENSMUSG00000026248	Mrpl44	protein_coding	1	668.401	0.0572568	0.116019	0.493511	0.621652	0.732159
ENSMUSG00000026249	Serpine2	protein_coding	1	558.823	1.14372	0.217478	5.25905	1.44805e-07	9.89245e-07
ENSMUSG00000067106	Gm5529	processed_pseudogene	1	0.39652	0.319956	3.31416	0.096542	0.92309
ENSMUSG00000100397	Gm28071	processed_pseudogene	1	0.299408	-1.54757	3.26755	-0.473617	0.635773
ENSMUSG00000099753	Gm28058	processed_pseudogene	1	0
ENSMUSG00000096297	Gm23934	snRNA	1	0.0402534	0.392887	3.34986	0.117285	0.906634
ENSMUSG00000102518	Gm38339	TEC	1	0.301845	1.67158	3.35247	0.49861	0.618054
ENSMUSG00000099552	9830004L10Rik	lncRNA	1	0
ENSMUSG00000043230	Fam124b	protein_coding	1	0.652267	2.47645	3.27331	0.756557	0.449315
ENSMUSG00000101257	2310015K22Rik	lncRNA	1	0
ENSMUSG00000103404	Gm37932	TEC	1	0
ENSMUSG00000004364	Cul3	protein_coding	1	1781.2	-0.726174	0.141112	-5.14608	2.65986e-07	1.74341e-06
ENSMUSG00000103076	Gm37902	TEC	1	1.32127	1.52675	1.89978	0.803644	0.421602	0.556871
ENSMUSG00000103525	Gm37262	TEC	1	0.603689	2.33824	3.34433	0.699167	0.484448
ENSMUSG00000101722	Gm29125	lncRNA	1	1.46967	1.97987	1.88688	1.04928	0.294048	0.428486
ENSMUSG00000090637	Gm6189	processed_pseudogene	1	0
ENSMUSG00000101483	1700016L21Rik	lncRNA	1	0.14936	1.67158	3.35247	0.49861	0.618054
ENSMUSG00000038608	Dock10	protein_coding	1	372.558	1.62848	0.151205	10.7701	4.76643e-27	1.46332e-25
ENSMUSG00000103192	Gm37645	TEC	1	0.448081	2.87578	3.31984	0.866241	0.386358
ENSMUSG00000104488	Gm38062	TEC	1	0.676523	1.90254	2.84741	0.668166	0.504028
ENSMUSG00000102721	A630081D01Rik	TEC	1	2.3322	4.28722	2.12038	2.02192	0.043185	0.092846
ENSMUSG00000099949	Gm29124	processed_pseudogene	1	0.108844	-0.391358	3.31322	-0.11812	0.905972
ENSMUSG00000099918	Gm28066	processed_pseudogene	1	0
ENSMUSG00000054976	Nyap2	protein_coding	1	513.462	-0.617479	0.136378	-4.5277	5.96287e-06	3.17742e-05
ENSMUSG00000104029	Gm37210	TEC	1	0
ENSMUSG00000101986	Gm6198	processed_pseudogene	1	0.265144	-0.454974	3.30972	-0.137466	0.890663
ENSMUSG00000087008	Gm5530	processed_pseudogene	1	0
ENSMUSG00000100561	Gm7516	processed_pseudogene	1	0
ENSMUSG00000103571	Gm37114	TEC	1	0
ENSMUSG00000098797	Mir6344	miRNA	1	0
ENSMUSG00000055980	Irs1	protein_coding	1	88.3598	-1.35339	0.343746	-3.93717	8.24468e-05	0.000354137
ENSMUSG00000022591	Gm9747	protein_coding	1	0
ENSMUSG00000026142	Rhbdd1	protein_coding	1	145.727	0.306425	0.223377	1.37178	0.170131	0.282307
ENSMUSG00000104493	Gm19552	TEC	1	0
ENSMUSG00000100786	Gm28940	lncRNA	1	0
ENSMUSG00000096779	Gm22112	miRNA	1	0
ENSMUSG00000067158	Col4a4	protein_coding	1	10.5154	2.13715	0.949393	2.25107	0.0243812	0.0571108
ENSMUSG00000079465	Col4a3	protein_coding	1	8.55327	0.180056	0.950572	0.189419	0.849765	0.901438
ENSMUSG00000065055	n-R5s213	rRNA	1	0.0402534	0.392887	3.34986	0.117285	0.906634
ENSMUSG00000097564	C430014B12Rik	lncRNA	1	4.1796	0.87673	1.07799	0.8133	0.416046	0.551761
ENSMUSG00000026150	Mff	protein_coding	1	2768.16	-0.346888	0.0974501	-3.55964	0.00037136	0.00139258
ENSMUSG00000101450	Gm28941	lncRNA	1	2.21771	-1.35973	1.37625	-0.987993	0.323156	0.45959
ENSMUSG00000026149	Tm4sf20	protein_coding	1	0.14936	1.67158	3.35247	0.49861	0.618054
ENSMUSG00000099771	Gm19257	processed_pseudogene	1	0
ENSMUSG00000102280	Gm36999	TEC	1	1.06598	4.05145	3.16967	1.27819	0.201182	0.321322
ENSMUSG00000100170	Gm28942	lncRNA	1	0.290722	2.44838	3.34114	0.732797	0.463682
ENSMUSG00000100744	Gm17764	processed_pseudogene	1	0.461131	2.90624	3.3184	0.875796	0.381141
ENSMUSG00000093782	Gm22396	miRNA	1	0
ENSMUSG00000026159	Agfg1	protein_coding	1	1395.17	-0.518924	0.130687	-3.97074	7.16512e-05	0.000311074
ENSMUSG00000101784	Gm7553	processed_pseudogene	1	0.244581	-1.31365	3.27423	-0.401208	0.688267
ENSMUSG00000038496	Slc19a3	protein_coding	1	8.39504	-0.769198	1.05799	-0.72704	0.467202	0.599006
ENSMUSG00000100432	Gm7539	processed_pseudogene	1	0.0548263	0.341478	3.34856	0.101977	0.918775
ENSMUSG00000100190	Krtap28-10	protein_coding	1	0.135333	-0.65083	3.29981	-0.197233	0.843646
ENSMUSG00000104423	A030005K14Rik	protein_coding	1	0
ENSMUSG00000101315	Krtap28-13	protein_coding	1	0
ENSMUSG00000099691	Gm29518	processed_pseudogene	1	0
ENSMUSG00000026166	Ccl20	protein_coding	1	0
ENSMUSG00000101173	Gm29519	processed_pseudogene	1	0
ENSMUSG00000053161	Daw1	protein_coding	1	3.1687	1.15504	1.27258	0.907642	0.364067	0.500859
ENSMUSG00000101896	Gm6244	processed_pseudogene	1	0.15371	1.67158	3.35247	0.49861	0.618054
ENSMUSG00000084443	n-R5s214	rRNA	1	0
ENSMUSG00000026163	Sphkap	protein_coding	1	1079.49	-0.498264	0.131179	-3.79835	0.000145664	0.000594343
ENSMUSG00000079140	Gm6374	processed_pseudogene	1	0.169014	0.96996	3.34986	0.289552	0.772159
ENSMUSG00000104374	Gm37517	TEC	1	0
ENSMUSG00000104219	Gm37989	TEC	1	0
ENSMUSG00000100580	4933436I20Rik	lncRNA	1	0.15371	1.67158	3.35247	0.49861	0.618054
ENSMUSG00000094946	Gm25754	miRNA	1	0
ENSMUSG00000077736	Gm24555	snoRNA	1	0
ENSMUSG00000045658	Pid1	protein_coding	1	1223.22	0.0024196	0.100209	0.0241455	0.980737	0.987482
ENSMUSG00000102750	Gm37058	TEC	1	2.5236	3.63406	2.37816	1.5281	0.126489	0.22414
ENSMUSG00000101934	Gm18304	processed_pseudogene	1	0
ENSMUSG00000098851	Mir6353	miRNA	1	0
ENSMUSG00000036766	Dner	protein_coding	1	2045.71	-1.08596	0.12432	-8.73522	2.43185e-18	4.76025e-17
ENSMUSG00000104396	Gm37959	TEC	1	0
ENSMUSG00000102481	Gm37925	TEC	1	0.569867	2.3137	3.30728	0.699579	0.48419
ENSMUSG00000093254	Mir5126	miRNA	1	0
ENSMUSG00000026219	Trip12	protein_coding	1	1220.76	-0.0904656	0.130251	-0.694546	0.48734	0.616801
ENSMUSG00000103505	Gm38374	TEC	1	1.39292	2.96165	2.12835	1.39152	0.164067	0.2745
ENSMUSG00000104503	Gm37738	TEC	1	1.52595	4.48756	2.5203	1.78056	0.074984	0.147163
ENSMUSG00000073633	Fbxo36	protein_coding	1	65.9501	-0.0384867	0.279485	-0.137706	0.890473	0.930116
ENSMUSG00000026220	Slc16a14	protein_coding	1	41.58	-2.03566	0.363752	-5.5963	2.18981e-08	1.67435e-07
ENSMUSG00000096802	Gm15433	processed_pseudogene	1	0
ENSMUSG00000099693	Gm29284	unprocessed_pseudogene	1	0
ENSMUSG00000052477	C130026I21Rik	protein_coding	1	0
ENSMUSG00000064281	Rpl19-ps1	processed_pseudogene	1	1.71013	3.97197	2.20721	1.79954	0.0719329	0.142295
ENSMUSG00000098842	Gm27907	miRNA	1	0
ENSMUSG00000061852	Gm7582	unprocessed_pseudogene	1	0.768551	3.54309	3.29338	1.07582	0.282007
ENSMUSG00000089976	Gm2389	unprocessed_pseudogene	1	0
ENSMUSG00000101279	Gm18342	unprocessed_pseudogene	1	0.387629	2.76165	3.32552	0.83044	0.40629
ENSMUSG00000089844	A530032D15Rik	protein_coding	1	1.90579	4.07528	1.93692	2.104	0.0353785	0.0784072
ENSMUSG00000073631	Gm10553	lncRNA	1	0
ENSMUSG00000072109	A530040E14Rik	lncRNA	1	6.31702	6.53365	1.32773	4.92093	8.61325e-07	5.25827e-06
ENSMUSG00000090128	Gm16038	unprocessed_pseudogene	1	0
ENSMUSG00000089716	Gm6264	transcribed_unprocessed_pseudogene	1	0
ENSMUSG00000079457	Gm7609	transcribed_unprocessed_pseudogene	1	0
ENSMUSG00000090252	Gm16028	lncRNA	1	0
ENSMUSG00000079455	Gm16026	transcribed_unprocessed_pseudogene	1	0
ENSMUSG00000091199	Gm2619	transcribed_unprocessed_pseudogene	1	0
ENSMUSG00000089652	Gm16025	lncRNA	1	0
ENSMUSG00000089937	Gm7281	unprocessed_pseudogene	1	0
ENSMUSG00000096292	Gm2666	processed_pseudogene	1	0.298721	2.33824	3.34433	0.699167	0.484448
ENSMUSG00000101751	Gm2427	unprocessed_pseudogene	1	0.0548263	0.341478	3.34856	0.101977	0.918775
ENSMUSG00000089714	Gm16092	lncRNA	1	0
ENSMUSG00000090186	Gm7592	unprocessed_pseudogene	1	0.387629	2.76165	3.32552	0.83044	0.40629
ENSMUSG00000094127	G530012D18Rik	protein_coding	1	0
ENSMUSG00000070034	Sp110	protein_coding	1	66.1471	6.9089	0.599632	11.5219	1.02331e-30	3.68481e-29
ENSMUSG00000090103	Gm16094	lncRNA	1	0
ENSMUSG00000070031	Sp140	protein_coding	1	43.9622	7.11874	0.794071	8.96486	3.10671e-19	6.43678e-18
ENSMUSG00000073628	Gm10552	lncRNA	1	0
ENSMUSG00000090246	Gm17017	lncRNA	1	2.13841	4.20216	1.97078	2.13223	0.032988	0.0738874
ENSMUSG00000026222	Sp100	protein_coding	1	192.624	5.335	0.305023	17.4905	1.69336e-68	1.8004e-66
ENSMUSG00000064414	n-R5s215	rRNA	1	0
ENSMUSG00000052760	A630001G21Rik	protein_coding	1	87.3712	5.6371	0.385502	14.6228	2.01059e-48	1.3187e-46
ENSMUSG00000098634	Mir8096	miRNA	1	0
ENSMUSG00000094834	Gm25472	miRNA	1	0
ENSMUSG00000100217	9930111H07Rik	lncRNA	1	0.12076	-0.539628	3.30529	-0.163262	0.870312
ENSMUSG00000092932	Gm22906	misc_RNA	1	0
ENSMUSG00000036707	Cab39	protein_coding	1	6428.55	-0.724676	0.0821708	-8.81915	1.15334e-18	2.31827e-17
ENSMUSG00000026223	Itm2c	protein_coding	1	5016.48	0.364984	0.115637	3.15629	0.0015979	0.00518125
ENSMUSG00000026224	4933407L21Rik	protein_coding	1	6.90197	0.0668562	0.933542	0.0716156	0.942908	0.963705
ENSMUSG00000099767	Gm28884	lncRNA	1	9.02572	0.659709	0.738914	0.892809	0.37196	0.508352
ENSMUSG00000049608	Gpr55	protein_coding	1	25.8736	2.94695	0.572739	5.14536	2.67008e-07	1.74954e-06
ENSMUSG00000100108	Gm28100	lncRNA	1	1.25003	0.411897	1.76097	0.233904	0.81506	0.875939
ENSMUSG00000099342	Gm18180	processed_pseudogene	1	3.95755	-0.0419407	1.21616	-0.0344861	0.972489	0.982116
ENSMUSG00000026226	Spata3	protein_coding	1	3.90343	1.08908	1.49562	0.728178	0.466504	0.598492
ENSMUSG00000026227	2810459M11Rik	protein_coding	1	116.42	-0.165519	0.22557	-0.733781	0.463082	0.595349
ENSMUSG00000026229	Psmd1	protein_coding	1	1811.51	-0.645959	0.141349	-4.56996	4.87814e-06	2.6405e-05
ENSMUSG00000077274	Gm22786	snoRNA	1	0
ENSMUSG00000026228	Htr2b	protein_coding	1	4.96416	3.75487	1.19193	3.15024	0.00163138	0.0052754
ENSMUSG00000103272	Gm37914	TEC	1	0.388156	-1.6061	3.26604	-0.491758	0.622891
ENSMUSG00000094638	Gm21972	protein_coding	1	0.135333	-0.65083	3.29981	-0.197233	0.843646
ENSMUSG00000062590	Armc9	protein_coding	1	431.161	-0.413907	0.114974	-3.60001	0.000318205	0.00121291
ENSMUSG00000087538	Gm16341	lncRNA	1	0.0402534	0.392887	3.34986	0.117285	0.906634
ENSMUSG00000079445	B3gnt7	protein_coding	1	26.1392	1.53041	0.504595	3.03295	0.00242176	0.00750798
ENSMUSG00000099644	Gm28626	lncRNA	1	0
ENSMUSG00000091806	Gm5258	processed_pseudogene	1	0
ENSMUSG00000101853	Gm28627	processed_pseudogene	1	0
ENSMUSG00000026234	Ncl	protein_coding	1	2916.14	0.367027	0.0709921	5.16997	2.34132e-07	1.54584e-06
ENSMUSG00000064837	Snora75	snoRNA	1	0
ENSMUSG00000064696	Gm24148	snoRNA	1	0.0402534	0.392887	3.34986	0.117285	0.906634
ENSMUSG00000064823	Snord82	snoRNA	1	0
ENSMUSG00000073627	C130036L24Rik	lncRNA	1	50.3229	0.749409	0.318502	2.35292	0.0186267	0.0451986
ENSMUSG00000026237	Nmur1	protein_coding	1	11.2787	-0.531978	0.733487	-0.725272	0.468285	0.599976
ENSMUSG00000036574	Tex44	protein_coding	1	0
ENSMUSG00000101328	Rpl30-ps6	processed_pseudogene	1	0
ENSMUSG00000026238	Ptma	protein_coding	1	168.396	1.43398	0.163113	8.79133	1.47797e-18	2.94442e-17
ENSMUSG00000026239	Pde6d	protein_coding	1	764.51	-0.100773	0.128048	-0.786994	0.431286	0.566218
ENSMUSG00000102927	Gm37152	TEC	1	0
ENSMUSG00000026240	Cops7b	protein_coding	1	631.108	0.0892767	0.13047	0.684272	0.493803	0.622329
ENSMUSG00000084468	Gm22955	miRNA	1	0
ENSMUSG00000103609	Gm37022	TEC	1	0.289043	-0.0737584	3.29981	-0.0223523	0.982167
ENSMUSG00000026241	Nppc	protein_coding	1	40.5751	0.507742	0.397193	1.27833	0.201134	0.321322
ENSMUSG00000053333	Dis3l2	protein_coding	1	272.509	0.045446	0.171501	0.26499	0.791017	0.858827
ENSMUSG00000100225	Gm29097	processed_pseudogene	1	0.0402534	0.392887	3.34986	0.117285	0.906634
ENSMUSG00000100768	Gm29055	lncRNA	1	0
ENSMUSG00000104121	Gm37485	TEC	1	0.0402534	0.392887	3.34986	0.117285	0.906634
ENSMUSG00000102383	Gm38142	TEC	1	0.30742	2.33824	3.34433	0.699167	0.484448
ENSMUSG00000104400	Gm38010	TEC	1	0.872165	3.76719	3.28388	1.14718	0.251309
ENSMUSG00000102293	Gm37541	TEC	1	0
ENSMUSG00000102649	Gm38021	TEC	1	0.652267	2.47645	3.27331	0.756557	0.449315
ENSMUSG00000084106	Gm6136	processed_pseudogene	1	3.32587	0.833284	1.23423	0.675145	0.499583	0.627422
ENSMUSG00000102571	Gm37967	TEC	1	0.15371	1.67158	3.35247	0.49861	0.618054
ENSMUSG00000099401	Gm28375	lncRNA	1	0
ENSMUSG00000102956	Gm37017	TEC	1	0.0402534	0.392887	3.34986	0.117285	0.906634
ENSMUSG00000103984	Gm37447	TEC	1	0.942541	-0.500548	2.30596	-0.217067	0.828156	0.885538
ENSMUSG00000101940	Akp-ps1	transcribed_unprocessed_pseudogene	1	0
ENSMUSG00000101625	Gm29371	lncRNA	1	0
ENSMUSG00000026246	Alppl2	protein_coding	1	0.109653	-0.39842	3.31282	-0.120266	0.904273
ENSMUSG00000079440	Alpi	protein_coding	1	0.516286	-2.23447	2.96367	-0.753951	0.450878
ENSMUSG00000100940	Gm29372	processed_pseudogene	1	0
ENSMUSG00000036500	Akp3	protein_coding	1	2.05273	-4.0997	1.76131	-2.32764	0.0199313	0.0479725
ENSMUSG00000099839	Gm29374	lncRNA	1	29.3988	-0.203358	0.487753	-0.416929	0.67673	0.774874
ENSMUSG00000026247	Ecel1	protein_coding	1	4280.59	-0.598108	0.155999	-3.83406	0.000126046	0.000521772
ENSMUSG00000036480	Prss56	protein_coding	1	15.0278	0.197927	0.612981	0.322893	0.746776	0.827426
ENSMUSG00000026251	Chrnd	protein_coding	1	0
ENSMUSG00000026253	Chrng	protein_coding	1	0.581443	3.24285	3.30418	0.981437	0.326378
ENSMUSG00000026254	Eif4e2	protein_coding	1	1424.68	0.0972537	0.116957	0.831535	0.405671	0.54239
ENSMUSG00000088318	Gm26187	snRNA	1	0.217687	-1.17183	3.27881	-0.357394	0.720797
ENSMUSG00000026255	Efhd1	protein_coding	1	120.323	0.35141	0.219928	1.59784	0.110079	0.200732
ENSMUSG00000089821	Efhd1os	lncRNA	1	0
ENSMUSG00000048000	Gigyf2	protein_coding	1	803.053	-0.319907	0.102359	-3.12535	0.00177593	0.00568731
ENSMUSG00000095281	Gm22549	snRNA	1	0.386281	2.71977	3.32771	0.81731	0.413751
ENSMUSG00000079436	Kcnj13	protein_coding	1	1.26074	-2.68167	1.81408	-1.47825	0.139341	0.241866
ENSMUSG00000089613	Gm23504	snRNA	1	0
ENSMUSG00000026258	Snorc	protein_coding	1	0.28443	-1.49089	3.26908	-0.45606	0.648347
ENSMUSG00000026259	Ngef	protein_coding	1	417.746	-0.0365065	0.223027	-0.163686	0.869978	0.915817
ENSMUSG00000079434	Neu2	protein_coding	1	7.95511	0.614968	0.79424	0.774284	0.438763	0.573203
ENSMUSG00000091123	Gm17181	processed_pseudogene	1	0
ENSMUSG00000090994	Gm6153	processed_pseudogene	1	0.0805069	-0.109876	3.33049	-0.032991	0.973682
ENSMUSG00000026288	Inpp5d	protein_coding	1	264.599	4.99677	0.2328	21.4638	3.39671e-102	6.59779e-100
ENSMUSG00000026289	Atg16l1	protein_coding	1	686.01	0.0868829	0.107265	0.809982	0.41795	0.553677
ENSMUSG00000087968	Gm25395	scaRNA	1	6.91539	3.01531	2.79839	1.07752	0.28125	0.414408
ENSMUSG00000089281	Scarna6	scaRNA	1	0.983866	-1.0287	2.10489	-0.488717	0.625042	0.734514
ENSMUSG00000056055	Sag	protein_coding	1	8.79499	0.652698	0.772436	0.844986	0.398118	0.53484
ENSMUSG00000070738	Dgkd	protein_coding	1	1110.66	-0.145035	0.104842	-1.38337	0.166553	0.277716
ENSMUSG00000101942	Gm19582	lncRNA	1	9.73679	1.68511	0.988473	1.70476	0.0882395	0.168274
ENSMUSG00000103996	4833421G17Rik	TEC	1	0
ENSMUSG00000103591	Gm38365	TEC	1	1.42547	1.76785	2.39587	0.737875	0.46059	0.593203
ENSMUSG00000005501	Usp40	protein_coding	1	178.116	1.22905	0.154548	7.95252	1.82751e-15	2.86404e-14
ENSMUSG00000095942	Gm25198	miRNA	1	0
ENSMUSG00000084021	Gm5832	processed_pseudogene	1	0
ENSMUSG00000083478	Gm15375	unprocessed_pseudogene	1	0
ENSMUSG00000090165	Ugt1a10	protein_coding	1	0
ENSMUSG00000092220	Gm20528	lncRNA	1	0
ENSMUSG00000090175	Ugt1a9	protein_coding	1	0
ENSMUSG00000089675	Ugt1a8	protein_coding	1	0
ENSMUSG00000090124	Ugt1a7c	protein_coding	1	5.63996	4.34711	1.391	3.12516	0.0017771	0.00568924
ENSMUSG00000082837	Gm15373	unprocessed_pseudogene	1	0
ENSMUSG00000090145	Ugt1a6b	protein_coding	1	0.614841	3.26107	3.3035	0.987155	0.323567
ENSMUSG00000084195	Gm15372	unprocessed_pseudogene	1	0.14936	1.67158	3.35247	0.49861	0.618054
ENSMUSG00000081261	Gm15370	unprocessed_pseudogene	1	0
ENSMUSG00000054545	Ugt1a6a	protein_coding	1	2.68119	5.36006	1.91664	2.79659	0.0051645	0.0147148
ENSMUSG00000081602	Gm15369	unprocessed_pseudogene	1	1.84124	4.83199	2.73744	1.76515	0.0775387	0.151295
ENSMUSG00000082513	Gm15374	unprocessed_pseudogene	1	0.108844	-0.391358	3.31322	-0.11812	0.905972
ENSMUSG00000082677	Gm15371	unprocessed_pseudogene	1	0
ENSMUSG00000089943	Ugt1a5	protein_coding	1	0.603689	2.33824	3.34433	0.699167	0.484448
ENSMUSG00000081488	Gm15368	unprocessed_pseudogene	1	0
ENSMUSG00000083277	Gm15376	unprocessed_pseudogene	1	0
ENSMUSG00000090171	Ugt1a2	protein_coding	1	0
ENSMUSG00000081984	Dnajb3	protein_coding	1	25.0967	0.757584	0.424072	1.78645	0.074026	0.14569
ENSMUSG00000089960	Ugt1a1	protein_coding	1	0.0544218	0.341478	3.34856	0.101977	0.918775
ENSMUSG00000079429	Mroh2a	protein_coding	1	56.5784	0.312675	0.376896	0.829607	0.406761	0.543487
ENSMUSG00000044783	Hjurp	protein_coding	1	537.497	-0.96524	0.168589	-5.7254	1.03192e-08	8.20382e-08
ENSMUSG00000036251	Trpm8	protein_coding	1	2.64225	-0.943536	1.32913	-0.709889	0.477773	0.608121
ENSMUSG00000085420	4930453O03Rik	lncRNA	1	0
ENSMUSG00000026295	Spp2	protein_coding	1	46.0838	0.332679	0.327104	1.01704	0.309133	0.444311
ENSMUSG00000099553	Gm29538	lncRNA	1	0.163265	-0.842885	3.29123	-0.2561	0.797873
ENSMUSG00000100908	Gm28888	lncRNA	1	0
ENSMUSG00000062310	Glrp1	protein_coding	1	8.05638	4.40029	1.0011	4.39547	1.10532e-05	5.58774e-05
ENSMUSG00000100798	Gm19589	lncRNA	1	0.243772	-1.31011	3.27434	-0.400116	0.689071
ENSMUSG00000104057	Gm38130	TEC	1	0
ENSMUSG00000100367	Gm29336	lncRNA	1	0
ENSMUSG00000049866	Arl4c	protein_coding	1	2977.41	-0.0565518	0.107616	-0.525496	0.599239	0.71413
ENSMUSG00000101736	Gm29335	processed_pseudogene	1	0.12876	1.67158	3.35247	0.49861	0.618054
ENSMUSG00000097398	Platr5	lncRNA	1	0.514561	0.0571796	3.05672	0.0187062	0.985075
ENSMUSG00000099848	Gm29337	lncRNA	1	0
ENSMUSG00000101333	Gm4753	processed_pseudogene	1	0
ENSMUSG00000099378	1700067G17Rik	lncRNA	1	0.0548263	0.341478	3.34856	0.101977	0.918775
ENSMUSG00000099544	Gm18699	processed_pseudogene	1	0
ENSMUSG00000036206	Sh3bp4	protein_coding	1	220.156	-0.119887	0.150583	-0.796152	0.425944	0.560992
ENSMUSG00000102700	Gm38312	TEC	1	0.12876	1.67158	3.35247	0.49861	0.618054
ENSMUSG00000102083	Gm5259	processed_pseudogene	1	0
ENSMUSG00000101288	Gm28342	lncRNA	1	0
ENSMUSG00000099938	C030007H22Rik	lncRNA	1	0.0402534	0.392887	3.34986	0.117285	0.906634
ENSMUSG00000055013	Agap1	protein_coding	1	1645.46	-0.122313	0.0978102	-1.25051	0.211113	0.333492
ENSMUSG00000104114	Gm37297	TEC	1	3.24331	4.00472	1.73962	2.30207	0.0213312	0.0508271
ENSMUSG00000088371	Gm25180	rRNA	1	0
ENSMUSG00000101662	Gm28499	lncRNA	1	0.971692	2.75621	2.99806	0.919332	0.357922	0.494453
ENSMUSG00000102009	4933400F21Rik	lncRNA	1	0.905534	3.66746	3.28794	1.11543	0.264667
ENSMUSG00000088775	Gm26037	misc_RNA	1	0
ENSMUSG00000103252	Gm37521	TEC	1	0.603689	2.33824	3.34433	0.699167	0.484448
ENSMUSG00000034486	Gbx2	protein_coding	1	26.4337	-0.00543518	0.368273	-0.0147585	0.988225	0.992572
ENSMUSG00000092627	D130058E05Rik	lncRNA	1	28.3443	-0.22149	0.640295	-0.345919	0.729404	0.814806
ENSMUSG00000067081	Asb18	protein_coding	1	33.3235	-1.26898	0.537469	-2.36102	0.0182246	0.0443721
ENSMUSG00000026301	Iqca	protein_coding	1	2.56869	1.73067	1.89372	0.913899	0.36077	0.497299
ENSMUSG00000100850	4930434B07Rik	lncRNA	1	0.0805069	-0.109876	3.33049	-0.032991	0.973682
ENSMUSG00000044337	Ackr3	protein_coding	1	71.0785	0.0701932	0.277996	0.252498	0.800656	0.86534
ENSMUSG00000104087	Gm38277	TEC	1	0
ENSMUSG00000101951	Gm28721	lncRNA	1	0.0946752	-0.257112	3.32108	-0.0774184	0.938291
ENSMUSG00000101028	Gm28723	lncRNA	1	5.25982	1.51031	1.11687	1.35228	0.176286	0.290493
ENSMUSG00000098368	Gm27648	rRNA	1	0
ENSMUSG00000101997	Gm28722	lncRNA	1	0.108844	-0.391358	3.31322	-0.11812	0.905972
ENSMUSG00000103292	Gm35048	TEC	1	1.56052	1.77434	2.2964	0.772663	0.439722	0.574234
ENSMUSG00000034432	Cops8	protein_coding	1	2394.18	-0.0387808	0.0774298	-0.500851	0.616476	0.728356
ENSMUSG00000056128	Gm9991	lncRNA	1	0.0402534	0.392887	3.34986	0.117285	0.906634
ENSMUSG00000048126	Col6a3	protein_coding	1	70.6848	0.814143	0.256185	3.17795	0.00148318	0.00484112
ENSMUSG00000103061	Gm36970	TEC	1	0
ENSMUSG00000103978	4930474B08Rik	TEC	1	0
ENSMUSG00000026303	Mlph	protein_coding	1	19.5396	2.99137	0.592635	5.04757	4.47469e-07	2.84256e-06
ENSMUSG00000090550	Prlh	protein_coding	1	0
ENSMUSG00000026304	Rab17	protein_coding	1	0.134929	-0.647939	3.29995	-0.196348	0.844338
ENSMUSG00000100791	Gm28199	lncRNA	1	0.63627	2.49024	3.28763	0.757458	0.448776
ENSMUSG00000026305	Lrrfip1	protein_coding	1	894.628	-0.140933	0.124424	-1.13268	0.257347	0.387267
ENSMUSG00000070732	Rbm44	protein_coding	1	1.21502	3.43387	2.36659	1.45098	0.146786	0.251802
ENSMUSG00000100018	Gm7776	processed_pseudogene	1	1.84904	2.83835	1.57572	1.80131	0.0716546	0.141871
ENSMUSG00000034353	Ramp1	protein_coding	1	352.571	0.95477	0.232309	4.10992	3.95798e-05	0.000181181
ENSMUSG00000034343	Ube2f	protein_coding	1	996.028	-0.0435875	0.091623	-0.475726	0.634269	0.742044
ENSMUSG00000083064	Gm7785	processed_pseudogene	1	22.1346	0.584795	0.472072	1.23879	0.215425	0.338477
ENSMUSG00000097285	Gm26683	lncRNA	1	3.03345	1.27911	1.09534	1.16778	0.242897	0.37063
ENSMUSG00000026307	Scly	protein_coding	1	465.779	0.237286	0.160953	1.47425	0.140414	0.243255
ENSMUSG00000090322	Gm17090	lncRNA	1	0.454796	0.507533	3.21141	0.15804	0.874425
ENSMUSG00000049515	Espnl	protein_coding	1	2.44108	-3.69339	1.47204	-2.50903	0.0121063	0.0310866
ENSMUSG00000026308	Klhl30	protein_coding	1	5.18782	-1.63285	1.08595	-1.50361	0.132681	0.232684
ENSMUSG00000047443	Erfe	protein_coding	1	2.37019	3.73825	1.69037	2.21149	0.0270016	0.0622955
ENSMUSG00000026309	Ilkap	protein_coding	1	665.451	0.607034	0.106673	5.69061	1.26589e-08	9.97321e-08
ENSMUSG00000100253	1700020N18Rik	lncRNA	1	0.109653	-0.39842	3.31282	-0.120266	0.904273
ENSMUSG00000067071	Hes6	protein_coding	1	168.752	0.943705	0.250606	3.7657	0.000166085	0.000671017
ENSMUSG00000055866	Per2	protein_coding	1	140.306	0.551344	0.223513	2.46672	0.0136357	0.034501
ENSMUSG00000101911	Gm28381	processed_pseudogene	1	0
ENSMUSG00000100151	Gm28382	lncRNA	1	0
ENSMUSG00000101958	Gm19085	processed_pseudogene	1	0
ENSMUSG00000034292	Traf3ip1	protein_coding	1	309.493	-0.345172	0.180779	-1.90936	0.0562159	0.116057
ENSMUSG00000026311	Asb1	protein_coding	1	882.44	-0.448058	0.114879	-3.90026	9.60914e-05	0.000407632
ENSMUSG00000101705	Gm28380	lncRNA	1	0
ENSMUSG00000100980	Gm29100	lncRNA	1	0.28443	-1.49089	3.26908	-0.45606	0.648347
ENSMUSG00000007805	Twist2	protein_coding	1	0.974698	0.795738	2.56087	0.310729	0.756006	0.83413
ENSMUSG00000101414	Gm29101	lncRNA	1	0
ENSMUSG00000102745	Gm37600	TEC	1	0.0548263	0.341478	3.34856	0.101977	0.918775
ENSMUSG00000026313	Hdac4	protein_coding	1	524.998	-0.0563281	0.160972	-0.349926	0.726394	0.812868
ENSMUSG00000103101	Gm37048	TEC	1	0
ENSMUSG00000096941	Gm26720	lncRNA	1	0
ENSMUSG00000102565	Gm37036	TEC	1	0
ENSMUSG00000101265	Gm29099	lncRNA	1	0
ENSMUSG00000101522	Gm7837	processed_pseudogene	1	0
ENSMUSG00000026260	Ndufa10	protein_coding	1	4247.92	-0.548729	0.141856	-3.86822	0.000109634	0.000459772
ENSMUSG00000098288	Mir6900	miRNA	1	0
ENSMUSG00000067064	Olfr1416	protein_coding	1	0
ENSMUSG00000057464	Olfr1415	protein_coding	1	0
ENSMUSG00000042849	Olfr1414	protein_coding	1	0.304347	-0.366987	3.28712	-0.111644	0.911106
ENSMUSG00000097001	1700054K02Rik	lncRNA	1	0
ENSMUSG00000058904	Olfr1413	protein_coding	1	0
ENSMUSG00000099363	Gm28478	unprocessed_pseudogene	1	0
ENSMUSG00000046300	Olfr1412	protein_coding	1	0
ENSMUSG00000062497	Olfr1411	protein_coding	1	0
ENSMUSG00000063583	Olfr1410	protein_coding	1	0
ENSMUSG00000061616	Olfr12	protein_coding	1	0.12076	-0.539628	3.30529	-0.163262	0.870312
ENSMUSG00000073616	Cops9	protein_coding	1	2539.86	1.0772	0.198982	5.41356	6.17848e-08	4.44169e-07
ENSMUSG00000044055	Otos	protein_coding	1	18.7242	-0.263212	0.557926	-0.471769	0.637092	0.744097
ENSMUSG00000100546	Gm29483	lncRNA	1	247.873	-0.0647291	0.248938	-0.260021	0.794848	0.86163
ENSMUSG00000099665	Gm29482	lncRNA	1	0
ENSMUSG00000100781	Gm29481	lncRNA	1	0
ENSMUSG00000034220	Gpc1	protein_coding	1	7513.79	-0.555919	0.135335	-4.10772	3.9958e-05	0.000182705
ENSMUSG00000101995	Gm29480	lncRNA	1	5.1916	0.876082	0.858253	1.02077	0.307362	0.442447
ENSMUSG00000065470	Mir149	miRNA	1	0.454899	-1.9286	2.74889	-0.701592	0.482934
ENSMUSG00000034212	Ankmy1	protein_coding	1	5.87311	-1.34952	0.889375	-1.51738	0.129172	0.227964
ENSMUSG00000047067	Dusp28	protein_coding	1	736.23	0.221357	0.125082	1.7697	0.0767764	0.150112
ENSMUSG00000097251	5033417F24Rik	lncRNA	1	40.025	-0.0701872	0.333857	-0.210231	0.833487	0.889661
ENSMUSG00000026269	Rnpepl1	protein_coding	1	374.409	1.05786	0.160199	6.60337	4.01916e-11	4.20461e-10
ENSMUSG00000100632	9430060I03Rik	lncRNA	1	1.9806	-2.19413	1.45142	-1.51171	0.130609	0.229788
ENSMUSG00000026270	Capn10	protein_coding	1	834.548	-0.173517	0.111648	-1.55415	0.120149	0.215554
ENSMUSG00000026271	Gpr35	protein_coding	1	83.4587	6.67808	0.54316	12.2949	9.65315e-35	4.07957e-33
ENSMUSG00000100021	Gm18697	processed_pseudogene	1	0.746801	3.50599	3.29506	1.06402	0.287322
ENSMUSG00000045091	Aqp12	protein_coding	1	0.448081	2.87578	3.31984	0.866241	0.386358
ENSMUSG00000014602	Kif1a	protein_coding	1	9871.27	-0.720293	0.092921	-7.75168	9.06863e-15	1.35499e-13
ENSMUSG00000101378	Gm28086	lncRNA	1	5.31891	-0.541775	1.09852	-0.493188	0.62188	0.732342
ENSMUSG00000026272	Agxt	protein_coding	1	0
ENSMUSG00000034159	Mab21l4	protein_coding	1	1.47285	-2.0849	1.98896	-1.04823	0.294531	0.428939
ENSMUSG00000084989	Crocc2	protein_coding	1	16.9018	1.21835	0.742258	1.64141	0.100712	0.187165
ENSMUSG00000047793	Sned1	protein_coding	1	83.6233	-1.66144	0.247881	-6.70255	2.04818e-11	2.20786e-10
ENSMUSG00000098997	Mir6901	miRNA	1	0
ENSMUSG00000026273	Mterf4	protein_coding	1	211.788	0.173861	0.168284	1.03315	0.301536	0.436435
ENSMUSG00000101172	Gm28535	lncRNA	1	1.57658	-0.194097	1.83909	-0.10554	0.915948	0.946012
ENSMUSG00000100351	Gm7867	processed_pseudogene	1	0.678351	3.42856	3.29758	1.03972	0.298469
ENSMUSG00000026274	Pask	protein_coding	1	57.8441	0.0812601	0.450262	0.180473	0.856781	0.906312
ENSMUSG00000026275	Ppp1r7	protein_coding	1	1369.54	-0.400713	0.102327	-3.91601	9.00277e-05	0.000383762
ENSMUSG00000098689	Mir6345	miRNA	1	0
ENSMUSG00000064389	Gm26446	snRNA	1	0.135333	-0.65083	3.29981	-0.197233	0.843646
ENSMUSG00000034107	Ano7	protein_coding	1	47.2068	0.0586876	0.308676	0.190127	0.84921	0.901087
ENSMUSG00000034088	Hdlbp	protein_coding	1	5094.37	-0.902697	0.107928	-8.36384	6.07075e-17	1.07764e-15
ENSMUSG00000090489	Gm17415	processed_pseudogene	1	0.322724	1.617	3.3423	0.483799	0.628528
ENSMUSG00000026276	Sept2	protein_coding	1	509.906	1.18433	0.151669	7.80864	5.7808e-15	8.75396e-14
ENSMUSG00000034066	Farp2	protein_coding	1	131.638	-1.42969	0.243187	-5.87898	4.12797e-09	3.45011e-08
ENSMUSG00000103854	Gm37250	TEC	1	0
ENSMUSG00000026277	Stk25	protein_coding	1	2444.39	0.307759	0.0985973	3.12138	0.00180007	0.0057564
ENSMUSG00000100927	Gm28536	lncRNA	1	1.47439	-1.58138	1.87894	-0.841634	0.399993	0.536573
ENSMUSG00000026278	Bok	protein_coding	1	414.673	0.00586656	0.141954	0.0413273	0.967035	0.978806
ENSMUSG00000026279	Thap4	protein_coding	1	353.406	0.0167048	0.173151	0.0964753	0.923143	0.951159
ENSMUSG00000101952	Gm10550	lncRNA	1	0
ENSMUSG00000026280	Atg4b	protein_coding	1	1819.88	-0.450828	0.105242	-4.28374	1.83781e-05	8.90943e-05
ENSMUSG00000026281	Dtymk	protein_coding	1	498.104	0.542743	0.128592	4.22065	2.43594e-05	0.00011554
ENSMUSG00000026283	Ing5	protein_coding	1	139.055	0.588886	0.203769	2.88997	0.00385284	0.0113739
ENSMUSG00000088961	Gm22089	snRNA	1	0.108844	-0.391358	3.31322	-0.11812	0.905972
ENSMUSG00000073609	D2hgdh	protein_coding	1	82.7759	-0.289661	0.293184	-0.987986	0.323159	0.45959
ENSMUSG00000094651	Gal3st2	protein_coding	1	1.29621	2.74285	2.16748	1.26546	0.205708	0.32687
ENSMUSG00000101660	Gm18666	unprocessed_pseudogene	1	0
ENSMUSG00000093805	Gal3st2b	protein_coding	1	0
ENSMUSG00000099624	Gm7889	unprocessed_pseudogene	1	0
ENSMUSG00000073608	Gal3st2c	protein_coding	1	1.00093	3.97261	2.81453	1.41147	0.158107	0.266469
ENSMUSG00000034000	Neu4	protein_coding	1	76.3999	0.844268	0.320083	2.63765	0.00834827	0.0224379
ENSMUSG00000026285	Pdcd1	protein_coding	1	26.7753	7.25955	1.03233	7.03221	2.03281e-12	2.41274e-11
ENSMUSG00000100990	Gm7891	processed_pseudogene	1	0
ENSMUSG00000100347	Gm7895	processed_pseudogene	1	0.25875	-1.37521	3.27237	-0.420248	0.674304
ENSMUSG00000077413	Gm23389	snoRNA	1	0
ENSMUSG00000100518	4930440C22Rik	lncRNA	1	0.0805069	-0.109876	3.33049	-0.032991	0.973682
ENSMUSG00000089310	Gm23181	snoRNA	1	0
ENSMUSG00000099592	Gm5264	processed_pseudogene	1	0.411651	-0.794759	3.27247	-0.242862	0.808112
ENSMUSG00000051185	Fam174a	protein_coding	1	1509.91	0.237642	0.106479	2.23181	0.0256276	0.0595746
ENSMUSG00000103973	BC055308	TEC	1	0.747147	-0.342738	2.47102	-0.138703	0.889685
ENSMUSG00000081051	Gm15427	processed_pseudogene	1	9.85571	2.61295	0.812797	3.21476	0.00130555	0.00433489
ENSMUSG00000040710	St8sia4	protein_coding	1	90.1828	0.373765	0.209137	1.78718	0.0739082	0.145476
ENSMUSG00000103197	Gm37642	TEC	1	0
ENSMUSG00000100777	4930598F16Rik	lncRNA	1	0
ENSMUSG00000102718	Gm37761	TEC	1	0
ENSMUSG00000095955	Gm22360	snRNA	1	0.0544218	0.341478	3.34856	0.101977	0.918775
ENSMUSG00000100062	1700063A18Rik	lncRNA	1	0
ENSMUSG00000080345	Gm24586	miRNA	1	0
ENSMUSG00000096585	Gm22917	miRNA	1	0
ENSMUSG00000102658	Gm37076	TEC	1	0.603689	2.33824	3.34433	0.699167	0.484448
ENSMUSG00000100336	Gm29601	lncRNA	1	0
ENSMUSG00000100589	4930533P14Rik	lncRNA	1	0
ENSMUSG00000095610	Gm26245	snRNA	1	0
ENSMUSG00000100362	Gm1833	processed_pseudogene	1	0
ENSMUSG00000077255	Gm26078	snoRNA	1	0
ENSMUSG00000040693	Slco4c1	protein_coding	1	13.6582	0.633508	0.893852	0.708739	0.478486	0.608761
ENSMUSG00000097814	Panct2	lncRNA	1	12.5398	0.190619	0.574859	0.331592	0.740197	0.822527
ENSMUSG00000045463	Slco6b1	transcribed_unprocessed_pseudogene	1	0
ENSMUSG00000097480	Gm9499	processed_pseudogene	1	1.08289	-1.69134	1.8212	-0.928695	0.353047	0.489829
ENSMUSG00000100454	Gm28901	lncRNA	1	0
ENSMUSG00000044757	Gm6430	processed_pseudogene	1	0.0402534	0.392887	3.34986	0.117285	0.906634
ENSMUSG00000026331	Slco6c1	protein_coding	1	1.17967	1.09722	2.81373	0.389951	0.696573	0.79031
ENSMUSG00000100484	Gm7133	unprocessed_pseudogene	1	0
ENSMUSG00000101348	Gm7135	transcribed_unprocessed_pseudogene	1	0
ENSMUSG00000103179	Gm37171	TEC	1	0
ENSMUSG00000044768	D1Ertd622e	protein_coding	1	631.385	0.147773	0.105528	1.40032	0.161418	0.271015
ENSMUSG00000040648	Ppip5k2	protein_coding	1	1413.39	-0.743661	0.122676	-6.062	1.34436e-09	1.19112e-08
ENSMUSG00000026333	Gin1	protein_coding	1	106.339	0.117224	0.323827	0.361995	0.717355	0.80673
ENSMUSG00000026335	Pam	protein_coding	1	1528.19	-0.368488	0.106645	-3.45527	0.000549741	0.00198771
ENSMUSG00000104140	Gm37140	TEC	1	0.14936	1.67158	3.35247	0.49861	0.618054
ENSMUSG00000089169	Gm25413	misc_RNA	1	0
ENSMUSG00000089782	Gm3531	processed_pseudogene	1	20.4411	0.730227	0.482059	1.51481	0.129821	0.228661
ENSMUSG00000089706	B230216N24Rik	lncRNA	1	33.9327	0.855349	0.373809	2.2882	0.0221261	0.0525167
ENSMUSG00000096085	Gm24465	snRNA	1	0
ENSMUSG00000100182	1810006J02Rik	lncRNA	1	1.22911	3.41577	2.44218	1.39866	0.161916	0.271673
ENSMUSG00000100711	Gm29461	lncRNA	1	0
ENSMUSG00000097608	Gm7952	processed_pseudogene	1	1.58457	-0.587412	1.45817	-0.402841	0.687065	0.782997
ENSMUSG00000099634	Gm29462	processed_pseudogene	1	1.45329	-0.042455	1.69727	-0.0250137	0.980044	0.987196
ENSMUSG00000026336	Slco6d1	protein_coding	1	0
ENSMUSG00000089791	Gm3555	processed_pseudogene	1	3.00599	-1.44182	1.40681	-1.02489	0.305416	0.440567
ENSMUSG00000096193	Gm26134	miRNA	1	0
ENSMUSG00000100009	Gm7967	lncRNA	1	3.01403	0.745349	1.31332	0.567532	0.570353	0.690646
ENSMUSG00000099686	Gm29460	processed_pseudogene	1	0.313576	-1.59911	3.26622	-0.489591	0.624423
ENSMUSG00000087804	Gm23434	snRNA	1	0
ENSMUSG00000099453	Gm18248	processed_pseudogene	1	0
ENSMUSG00000067028	Cntnap5b	protein_coding	1	54.5982	-1.28796	0.465162	-2.76884	0.00562568	0.0158721
ENSMUSG00000082431	Prdx2-ps1	processed_pseudogene	1	3.57349	-0.203935	1.05214	-0.193829	0.84631	0.899048
ENSMUSG00000104104	Gm37877	TEC	1	0.22489	0.341478	3.34856	0.101977	0.918775
ENSMUSG00000100662	Gm19029	processed_pseudogene	1	0.12876	1.67158	3.35247	0.49861	0.618054
ENSMUSG00000087883	Gm23602	snoRNA	1	0
ENSMUSG00000099835	Gm29668	processed_pseudogene	1	3.09962	-0.79641	1.15927	-0.686994	0.492087	0.620786
ENSMUSG00000100794	Gm29667	processed_pseudogene	1	0.433107	0.269381	3.22873	0.0834324	0.933508
ENSMUSG00000099427	Gm18700	processed_pseudogene	1	0
ENSMUSG00000099892	Gm18185	processed_pseudogene	1	0
ENSMUSG00000100977	Gm29334	processed_pseudogene	1	0
ENSMUSG00000077039	Gm25537	miRNA	1	0
ENSMUSG00000100684	Gm20268	lncRNA	1	0
ENSMUSG00000100088	Gm28801	processed_pseudogene	1	0
ENSMUSG00000100222	Psmb6-ps2	processed_pseudogene	1	0.878863	-0.328034	1.94321	-0.168811	0.865946
ENSMUSG00000100065	Gm18969	processed_pseudogene	1	0
ENSMUSG00000100349	Gm28188	processed_pseudogene	1	0.0544218	0.341478	3.34856	0.101977	0.918775
ENSMUSG00000099375	Gm28187	lncRNA	1	3.01256	4.22843	1.74141	2.42817	0.0151753	0.0378606
ENSMUSG00000077295	Gm24122	snoRNA	1	0
ENSMUSG00000099770	Gm28623	unprocessed_pseudogene	1	0
ENSMUSG00000088510	Gm23036	snoRNA	1	0
ENSMUSG00000101890	Gm3116	unprocessed_pseudogene	1	0
ENSMUSG00000099989	Gm20281	processed_pseudogene	1	0
ENSMUSG00000087908	Gm22034	snoRNA	1	0
ENSMUSG00000100955	Gm18728	unprocessed_pseudogene	1	0
ENSMUSG00000088594	Gm23965	snoRNA	1	0
ENSMUSG00000099469	Gm29141	unprocessed_pseudogene	1	0.108844	-0.391358	3.31322	-0.11812	0.905972
ENSMUSG00000102325	Gm37789	TEC	1	0
ENSMUSG00000101297	Gm18447	processed_pseudogene	1	0
ENSMUSG00000100059	Gm29140	processed_pseudogene	1	0
ENSMUSG00000088161	Gm23537	misc_RNA	1	0
ENSMUSG00000099464	Gm5260	processed_pseudogene	1	0.0805069	-0.109876	3.33049	-0.032991	0.973682
ENSMUSG00000100935	Gm29592	unprocessed_pseudogene	1	0
ENSMUSG00000099801	Gm29011	processed_pseudogene	1	0
ENSMUSG00000050840	Cdh20	protein_coding	1	253.976	-0.548903	0.171548	-3.19971	0.00137566	0.00453931
ENSMUSG00000103991	Gm38031	TEC	1	0.481781	-1.17644	2.69666	-0.436257	0.66265
ENSMUSG00000084704	n-R5s216	rRNA	1	0
ENSMUSG00000103060	Gm36969	TEC	1	2.32918	4.36678	2.12446	2.05547	0.0398332	0.0866914
ENSMUSG00000089866	Gm15699	lncRNA	1	0
ENSMUSG00000099669	Gm29012	lncRNA	1	0
ENSMUSG00000099702	Gm29013	unprocessed_pseudogene	1	0.22489	0.341478	3.34856	0.101977	0.918775
ENSMUSG00000047496	Rnf152	protein_coding	1	238.725	0.102713	0.176579	0.581683	0.56078	0.68247
ENSMUSG00000099582	Gm29014	processed_pseudogene	1	0
ENSMUSG00000097482	Gm17634	lncRNA	1	21.9047	0.197098	0.449147	0.438827	0.660787	0.76334
ENSMUSG00000101214	Gm28403	lncRNA	1	0
ENSMUSG00000067017	Gm3608	pseudogene	1	2.25554	-0.82375	1.53811	-0.535558	0.592264	0.708116
ENSMUSG00000056536	Pign	protein_coding	1	159.184	0.62039	0.194263	3.19357	0.00140527	0.00462269
ENSMUSG00000100672	Gm28404	lncRNA	1	0
ENSMUSG00000101219	Gm20302	processed_pseudogene	1	0
ENSMUSG00000076999	Gm22426	miRNA	1	0
ENSMUSG00000101656	Gm8004	processed_pseudogene	1	0
ENSMUSG00000026319	Relch	protein_coding	1	732.33	-0.687215	0.15291	-4.49424	6.98182e-06	3.67742e-05
ENSMUSG00000104044	Gm37566	TEC	1	1.52037	4.45779	2.51741	1.77078	0.0765969	0.149848
ENSMUSG00000101330	Gm10193	processed_pseudogene	1	0
ENSMUSG00000026321	Tnfrsf11a	protein_coding	1	76.8878	0.18612	0.235481	0.790383	0.429304	0.56424
ENSMUSG00000102690	Gm37779	TEC	1	0
ENSMUSG00000089206	Gm26214	snRNA	1	0
ENSMUSG00000099448	Gm18801	processed_pseudogene	1	0
ENSMUSG00000099843	Gm7160	lncRNA	1	41.848	0.349206	0.41251	0.84654	0.397251	0.53403
ENSMUSG00000038866	Zcchc2	protein_coding	1	368.865	-0.0264626	0.137632	-0.19227	0.84753	0.900061
ENSMUSG00000102501	Gm37372	TEC	1	1.17466	2.70984	2.19056	1.23706	0.216066	0.339247
ENSMUSG00000097612	Gm26509	processed_pseudogene	1	3.01109	0.00511123	1.30735	0.00390961	0.996881	0.997735
ENSMUSG00000101583	Gm20753	lncRNA	1	1.92177	-4.08446	1.66546	-2.45246	0.0141885	0.0357072
ENSMUSG00000044340	Phlpp1	protein_coding	1	455.656	-0.537854	0.189545	-2.83761	0.00454529	0.0131452
ENSMUSG00000103291	Gm38235	TEC	1	2.79751	4.58725	1.66393	2.75688	0.00583555	0.0163841
ENSMUSG00000100247	A530053M12Rik	lncRNA	1	1.34655	-3.6116	2.09589	-1.72319	0.0848549	0.162942
ENSMUSG00000099604	Gm6651	processed_pseudogene	1	0
ENSMUSG00000057329	Bcl2	protein_coding	1	471.688	0.321591	0.116116	2.76956	0.00561315	0.0158456
ENSMUSG00000054006	D630008O14Rik	lncRNA	1	0
ENSMUSG00000098344	Mir3473f	miRNA	1	0
ENSMUSG00000103348	Gm37053	TEC	1	0.955744	3.04552	2.92538	1.04107	0.297843	0.432454
ENSMUSG00000009905	Kdsr	protein_coding	1	357.493	-0.0512592	0.128486	-0.398949	0.689931	0.785465
ENSMUSG00000009907	Vps4b	protein_coding	1	1080.9	-0.359925	0.115842	-3.10704	0.00188972	0.00601926
ENSMUSG00000067006	Serpinb5	protein_coding	1	6.9687	0.712402	1.10752	0.643241	0.520068	0.646039
ENSMUSG00000083613	Pou2f3-rs1	processed_pseudogene	1	0
ENSMUSG00000059956	Serpinb12	protein_coding	1	4.25382	0.717328	1.14698	0.625405	0.531705	0.6567
ENSMUSG00000048775	Serpinb13	protein_coding	1	0
ENSMUSG00000084228	Gm8080	unprocessed_pseudogene	1	0
ENSMUSG00000044594	Serpinb3a	protein_coding	1	0.298721	2.33824	3.34433	0.699167	0.484448
ENSMUSG00000058017	Serpinb3d	protein_coding	1	0
ENSMUSG00000083884	Gm15388	processed_pseudogene	1	0
ENSMUSG00000073602	Serpinb3b	protein_coding	1	0
ENSMUSG00000080729	Gm8084	unprocessed_pseudogene	1	0
ENSMUSG00000081114	Gm15390	processed_pseudogene	1	0
ENSMUSG00000073601	Serpinb3c	protein_coding	1	0
ENSMUSG00000084189	Gm8089	unprocessed_pseudogene	1	0.0402534	0.392887	3.34986	0.117285	0.906634
ENSMUSG00000026327	Serpinb11	protein_coding	1	0
ENSMUSG00000087210	Gm15391	lncRNA	1	0
ENSMUSG00000067001	Serpinb7	protein_coding	1	1.6136	-0.343352	1.96857	-0.174418	0.861537	0.909474
ENSMUSG00000089278	Gm24553	snoRNA	1	0
ENSMUSG00000062345	Serpinb2	protein_coding	1	2.25915	5.01874	2.31719	2.16588	0.0303206	0.0688673
ENSMUSG00000092572	Serpinb10	polymorphic_pseudogene	1	0.0548263	0.341478	3.34856	0.101977	0.918775
ENSMUSG00000026315	Serpinb8	protein_coding	1	18.112	1.5148	0.884427	1.71275	0.0867582	0.165841
ENSMUSG00000086161	Gm15389	lncRNA	1	0
ENSMUSG00000096241	Gm24267	snRNA	1	0
ENSMUSG00000077237	Gm22438	snoRNA	1	0
ENSMUSG00000100457	D830032E09Rik	lncRNA	1	0.14936	1.67158	3.35247	0.49861	0.618054
ENSMUSG00000101477	Gm18448	processed_pseudogene	1	0
ENSMUSG00000099484	Gm28282	processed_pseudogene	1	0
ENSMUSG00000100041	Gm5702	processed_pseudogene	1	0.183587	0.918548	3.34856	0.274311	0.783845
ENSMUSG00000104478	Gm38212	TEC	1	0
ENSMUSG00000101231	Gm28283	processed_pseudogene	1	0
ENSMUSG00000101097	Gm6679	processed_pseudogene	1	0.0548263	0.341478	3.34856	0.101977	0.918775
ENSMUSG00000100831	Gm17847	processed_pseudogene	1	0
ENSMUSG00000100884	Gm28281	processed_pseudogene	1	0
ENSMUSG00000089037	Gm22159	snoRNA	1	0
ENSMUSG00000084741	Gm25293	misc_RNA	1	0
ENSMUSG00000100025	Gm8141	processed_pseudogene	1	0.984566	-1.51724	1.94234	-0.781138	0.434721	0.569396
ENSMUSG00000026312	Cdh7	protein_coding	1	171.55	-0.695249	0.220997	-3.14597	0.00165538	0.00534533
ENSMUSG00000100290	Gm18552	processed_pseudogene	1	0
ENSMUSG00000100758	Gm3332	processed_pseudogene	1	0
ENSMUSG00000099926	Gm6693	processed_pseudogene	1	0
ENSMUSG00000047216	Cdh19	protein_coding	1	69.553	1.22121	0.3009	4.05852	4.93838e-05	0.000221936
ENSMUSG00000102788	Gm38255	TEC	1	0.836923	-1.99329	2.02464	-0.984512	0.324864
ENSMUSG00000102160	Gm36944	TEC	1	0.405191	-1.91015	3.20646	-0.595721	0.551362
ENSMUSG00000101253	Gm29088	lncRNA	1	0.0950797	-0.260969	3.32084	-0.0785851	0.937363
ENSMUSG00000101846	Gm19927	processed_pseudogene	1	0
ENSMUSG00000100555	Gm8173	processed_pseudogene	1	0.279717	-0.655146	3.29961	-0.198553	0.842613
ENSMUSG00000102728	Gm37934	TEC	1	0
ENSMUSG00000038702	Dsel	protein_coding	1	127.37	0.526412	0.247288	2.12874	0.0332754	0.0744019
ENSMUSG00000101875	Gm6028	processed_pseudogene	1	0.484536	3.02506	3.31302	0.91308	0.3612
ENSMUSG00000099732	Gm17752	processed_pseudogene	1	0
ENSMUSG00000101220	Gm6717	processed_pseudogene	1	0.0544218	0.341478	3.34856	0.101977	0.918775
ENSMUSG00000100020	Gm19086	processed_pseudogene	1	0
ENSMUSG00000101054	Gm18406	processed_pseudogene	1	1.69436	-0.70856	1.90713	-0.371532	0.710241	0.801586
ENSMUSG00000088691	Gm22331	snoRNA	1	0
ENSMUSG00000099884	Gm8204	processed_pseudogene	1	0
ENSMUSG00000100304	Gm28190	processed_pseudogene	1	0
ENSMUSG00000101453	Gm28189	lncRNA	1	0
ENSMUSG00000102105	Gm17946	processed_pseudogene	1	0
ENSMUSG00000099943	Gm18181	processed_pseudogene	1	0
ENSMUSG00000084546	Gm24937	snoRNA	1	0
ENSMUSG00000097648	9330185C12Rik	lncRNA	1	0.569867	2.3137	3.30728	0.699579	0.48419
ENSMUSG00000101687	Gm4854	processed_pseudogene	1	0.0402534	0.392887	3.34986	0.117285	0.906634
ENSMUSG00000100515	Gm17916	transcribed_processed_pseudogene	1	3.527	-0.554812	1.30368	-0.425573	0.670419	0.770109
ENSMUSG00000070695	Cntnap5a	protein_coding	1	280.931	-0.923916	0.182639	-5.0587	4.22127e-07	2.68918e-06
ENSMUSG00000092948	Gm23393	miRNA	1	0
ENSMUSG00000102033	Gm28263	processed_pseudogene	1	0
ENSMUSG00000094429	Gm19965	protein_coding	1	0
ENSMUSG00000101154	Gm17777	processed_pseudogene	1	0
ENSMUSG00000065865	Gm24030	snRNA	1	0
ENSMUSG00000098815	Gm27785	miRNA	1	0
ENSMUSG00000101573	Gm28361	processed_pseudogene	1	0
ENSMUSG00000101373	Zfp813-ps	processed_pseudogene	1	0
ENSMUSG00000099615	Gm28362	unprocessed_pseudogene	1	0
ENSMUSG00000100265	Gm28363	protein_coding	1	0
ENSMUSG00000100527	Gm28359	unprocessed_pseudogene	1	0
ENSMUSG00000099571	Gm18182	unprocessed_pseudogene	1	0
ENSMUSG00000101303	B020011L13Rik	protein_coding	1	0
ENSMUSG00000100305	Gm28360	protein_coding	1	0
ENSMUSG00000099534	Gm28169	processed_pseudogene	1	0.108844	-0.391358	3.31322	-0.11812	0.905972
ENSMUSG00000100886	Gm7195	unprocessed_pseudogene	1	0
ENSMUSG00000101415	Gm28168	protein_coding	1	0
ENSMUSG00000100617	Gm7145	protein_coding	1	0
ENSMUSG00000100703	Gm28358	transcribed_unprocessed_pseudogene	1	0
ENSMUSG00000100177	Gm29489	unprocessed_pseudogene	1	0
ENSMUSG00000101363	Gm29490	processed_pseudogene	1	0
ENSMUSG00000101590	Gm29104	unprocessed_pseudogene	1	0
ENSMUSG00000102030	Gm29106	protein_coding	1	0.733239	-1.73575	2.41106	-0.719912	0.471579
ENSMUSG00000099870	Gm7200	processed_pseudogene	1	0
ENSMUSG00000026374	Tsn	protein_coding	1	1479.32	-0.0136096	0.118446	-0.114901	0.908523	0.941329
ENSMUSG00000026377	Nifk	protein_coding	1	392.221	0.108013	0.160896	0.671327	0.502012	0.62986
ENSMUSG00000099936	Gm28867	lncRNA	1	1.54342	-0.19989	1.84708	-0.108219	0.913822	0.944831
ENSMUSG00000064302	Clasp1	protein_coding	1	2639.3	-0.690667	0.110188	-6.26806	3.65566e-10	3.45245e-09
ENSMUSG00000077257	Gm26080	snoRNA	1	0
ENSMUSG00000080542	Gm22710	snRNA	1	0
ENSMUSG00000100770	Gm28466	processed_pseudogene	1	0
ENSMUSG00000026380	Tfcp2l1	protein_coding	1	22.8101	1.36456	0.599174	2.27739	0.0227627	0.0538
ENSMUSG00000089601	Gm22094	rRNA	1	0
ENSMUSG00000101624	Gm28882	processed_pseudogene	1	0
ENSMUSG00000088363	Gm23497	snRNA	1	0
ENSMUSG00000100040	Gm28467	processed_pseudogene	1	0
ENSMUSG00000048402	Gli2	protein_coding	1	39.4059	1.30744	0.45652	2.86393	0.00418422	0.0122193
ENSMUSG00000098273	Mir6346	miRNA	1	0
ENSMUSG00000097408	Gm26831	lncRNA	1	0.466323	-0.27339	3.29091	-0.0830742	0.933793
ENSMUSG00000096939	Gm8321	processed_pseudogene	1	0.680445	1.58027	2.93804	0.537866	0.59067
ENSMUSG00000100767	Gm3508	processed_pseudogene	1	0
ENSMUSG00000099860	Gm29456	lncRNA	1	0.0548263	0.341478	3.34856	0.101977	0.918775
ENSMUSG00000101179	Gm29455	lncRNA	1	3.17437	-0.132998	1.17772	-0.112928	0.910087	0.942272
ENSMUSG00000037035	Inhbb	protein_coding	1	174.932	-0.662513	0.185363	-3.57413	0.00035139	0.00132508
ENSMUSG00000004451	Ralb	protein_coding	1	869.749	0.305682	0.125897	2.42802	0.0151815	0.0378713
ENSMUSG00000101437	Gm29454	processed_pseudogene	1	0.0402534	0.392887	3.34986	0.117285	0.906634
ENSMUSG00000098447	Gm27184	lncRNA	1	4.46345	2.29767	1.62791	1.41143	0.158119	0.266469
ENSMUSG00000098923	Tmem185b	protein_coding	1	1.90045	-1.15648	1.4054	-0.822882	0.410575	0.546926
ENSMUSG00000101731	3830432H09Rik	lncRNA	1	1.1216	0.959159	2.26357	0.423736	0.671758	0.771296
ENSMUSG00000084505	Gm25322	snRNA	1	0
ENSMUSG00000026383	Epb41l5	protein_coding	1	80.8598	-0.650128	0.384145	-1.6924	0.0905691	0.171695
ENSMUSG00000102687	Gm37219	TEC	1	0
ENSMUSG00000026384	Ptpn4	protein_coding	1	1028.1	-0.218422	0.167875	-1.3011	0.193225	0.311769
ENSMUSG00000091876	Gm3851	processed_pseudogene	1	0
ENSMUSG00000103146	Gm37745	TEC	1	0.301845	1.67158	3.35247	0.49861	0.618054
ENSMUSG00000100436	Gm29657	processed_pseudogene	1	0
ENSMUSG00000090277	Gm8338	processed_pseudogene	1	0
ENSMUSG00000100042	Gm29658	processed_pseudogene	1	0
ENSMUSG00000100636	Gm3551	processed_pseudogene	1	0.87528	-1.20644	2.29955	-0.524642	0.599832
ENSMUSG00000101224	Gm28209	lncRNA	1	0.265144	-0.454974	3.30972	-0.137466	0.890663
ENSMUSG00000036975	Tmem177	protein_coding	1	214.8	-0.222334	0.15361	-1.4474	0.147786	0.253194
ENSMUSG00000036962	Cfap221	protein_coding	1	0.31892	-0.450054	3.28395	-0.137047	0.890994
ENSMUSG00000092245	Gm17973	processed_pseudogene	1	0
ENSMUSG00000026387	Sctr	protein_coding	1	3.00648	1.36887	1.53843	0.88978	0.373584	0.510124
ENSMUSG00000050777	Tmem37	protein_coding	1	27.4751	3.49831	0.529399	6.60808	3.89326e-11	4.08136e-10
ENSMUSG00000026385	Dbi	protein_coding	1	1309.49	1.28939	0.145	8.89238	5.98121e-19	1.21884e-17
ENSMUSG00000026388	3110009E18Rik	protein_coding	1	17.032	0.319482	0.552093	0.578675	0.562809	0.684308
ENSMUSG00000026389	Steap3	protein_coding	1	46.6732	1.24935	0.390256	3.20136	0.00136781	0.00451636
ENSMUSG00000036907	C1ql2	protein_coding	1	278.479	-1.0218	0.212289	-4.81327	1.48478e-06	8.74464e-06
ENSMUSG00000101275	1700012E03Rik	lncRNA	1	0
ENSMUSG00000026390	Marco	protein_coding	1	61.6829	3.61384	0.776769	4.6524	3.281e-06	1.8284e-05
ENSMUSG00000058665	En1	protein_coding	1	29.4698	0.253308	0.3867	0.65505	0.512436	0.638994
ENSMUSG00000099957	2610027F03Rik	lncRNA	1	0
ENSMUSG00000101386	Gm29346	lncRNA	1	0.14936	1.67158	3.35247	0.49861	0.618054
ENSMUSG00000101922	Gm29345	lncRNA	1	0.744852	-2.76841	2.53279	-1.09303	0.274381
ENSMUSG00000100761	Gm29344	processed_pseudogene	1	0
ENSMUSG00000099336	Gm29348	lncRNA	1	0.0544218	0.341478	3.34856	0.101977	0.918775
ENSMUSG00000100979	Gm29347	lncRNA	1	0.0402534	0.392887	3.34986	0.117285	0.906634
ENSMUSG00000102360	Gm37043	TEC	1	0
ENSMUSG00000097881	Celrr	lncRNA	1	6.22625	0.928919	0.69746	1.33186	0.182907	0.298891
ENSMUSG00000101700	Gm29359	lncRNA	1	0
ENSMUSG00000104332	Gm38283	TEC	1	0
ENSMUSG00000003721	Insig2	protein_coding	1	1056.99	-0.0191129	0.107506	-0.177785	0.858892	0.907784
ENSMUSG00000104253	Gm37174	TEC	1	12.2976	1.06256	0.635115	1.67303	0.0943221	0.177527
ENSMUSG00000101791	2210011K15Rik	lncRNA	1	0.0548263	0.341478	3.34856	0.101977	0.918775
ENSMUSG00000026339	Ccdc93	protein_coding	1	341.87	-0.041754	0.139115	-0.30014	0.76407	0.839933
ENSMUSG00000085857	Gm15392	lncRNA	1	0
ENSMUSG00000083582	Gm15393	processed_pseudogene	1	0.149906	-0.754145	3.29506	-0.228871	0.818969
ENSMUSG00000050534	Htr5b	protein_coding	1	2.11098	1.58243	1.94051	0.815472	0.414802	0.550843
ENSMUSG00000081130	Gm8217	processed_pseudogene	1	0.0544218	0.341478	3.34856	0.101977	0.918775
ENSMUSG00000001674	Ddx18	protein_coding	1	76.9703	-0.15351	0.263051	-0.583577	0.559505	0.681534
ENSMUSG00000102006	Gm28591	processed_pseudogene	1	0
ENSMUSG00000102488	Gm37920	TEC	1	0
ENSMUSG00000083584	Gm15394	processed_pseudogene	1	0
ENSMUSG00000100913	Gm8392	processed_pseudogene	1	0.585787	0.611025	2.58716	0.236176	0.813296
ENSMUSG00000099960	Gm28590	lncRNA	1	0
ENSMUSG00000089274	Gm24547	snRNA	1	0
ENSMUSG00000103263	Gm36982	TEC	1	0
ENSMUSG00000089190	Gm25771	snoRNA	1	0
ENSMUSG00000099451	Gm29192	processed_pseudogene	1	0
ENSMUSG00000104180	Gm37970	TEC	1	0
ENSMUSG00000100762	Gm8403	processed_pseudogene	1	0
ENSMUSG00000100405	Gm28911	processed_pseudogene	1	0.0548263	0.341478	3.34856	0.101977	0.918775
ENSMUSG00000100525	Gm20058	processed_pseudogene	1	0
ENSMUSG00000101495	Gm28912	processed_pseudogene	1	0
ENSMUSG00000036815	Dpp10	protein_coding	1	786.716	-0.71451	0.135581	-5.26998	1.36437e-07	9.33974e-07
ENSMUSG00000102801	Gm37478	TEC	1	1.08048	-0.0247959	2.84757	-0.00870774	0.993052	0.995418
ENSMUSG00000102681	Gm37221	TEC	1	0.0402534	0.392887	3.34986	0.117285	0.906634
ENSMUSG00000077472	Gm24791	snoRNA	1	0
ENSMUSG00000104410	Gm37066	TEC	1	0
ENSMUSG00000102521	Gm37781	TEC	1	0
ENSMUSG00000104205	Gm37396	TEC	1	0
ENSMUSG00000102902	Gm38263	TEC	1	0
ENSMUSG00000101985	Gm28929	processed_pseudogene	1	0
ENSMUSG00000101994	Gm18875	processed_pseudogene	1	0
ENSMUSG00000102940	Gm37551	TEC	1	0.135333	-0.65083	3.29981	-0.197233	0.843646
ENSMUSG00000103914	Gm38073	TEC	1	0
ENSMUSG00000065340	Gm25578	snRNA	1	0
ENSMUSG00000100851	Gm28928	lncRNA	1	9.32498	-3.08538	0.891442	-3.46111	0.000537958	0.00195034
ENSMUSG00000101006	Gm28299	processed_pseudogene	1	0
ENSMUSG00000102240	Gm37717	TEC	1	0
ENSMUSG00000099574	1700121L03Rik	lncRNA	1	1.53362	0.643913	1.85191	0.347701	0.728064	0.813835
ENSMUSG00000026341	Actr3	protein_coding	1	1553.09	0.452356	0.124542	3.63215	0.00028107	0.00108291
ENSMUSG00000102063	Gm28706	lncRNA	1	0
ENSMUSG00000026342	Slc35f5	protein_coding	1	155.563	-0.166936	0.240469	-0.694209	0.487551	0.616894
ENSMUSG00000101015	Gm18444	processed_pseudogene	1	0
ENSMUSG00000026343	Gpr39	protein_coding	1	2.30292	3.12202	1.63707	1.90708	0.0565101	0.116581
ENSMUSG00000026344	Lypd1	protein_coding	1	201.428	-0.873683	0.177889	-4.9114	9.04296e-07	5.49569e-06
ENSMUSG00000049690	Nckap5	protein_coding	1	22.5005	0.0888679	0.754828	0.117733	0.90628	0.939982
ENSMUSG00000104519	Gm37161	TEC	1	1.20314	3.48476	2.74835	1.26794	0.204818	0.325866
ENSMUSG00000102723	Gm37936	TEC	1	0
ENSMUSG00000103824	Gm38177	TEC	1	0
ENSMUSG00000101600	4930599A14Rik	lncRNA	1	0.0548263	0.341478	3.34856	0.101977	0.918775
ENSMUSG00000101385	Gm5261	processed_pseudogene	1	0
ENSMUSG00000036155	Mgat5	protein_coding	1	978.043	-0.297958	0.0913954	-3.2601	0.00111372	0.00375721
ENSMUSG00000104039	Gm37772	TEC	1	0
ENSMUSG00000104378	Gm37510	TEC	1	0.905534	3.66746	3.28794	1.11543	0.264667
ENSMUSG00000099471	Gm8451	processed_pseudogene	1	0.0544218	0.341478	3.34856	0.101977	0.918775
ENSMUSG00000065687	Gm23734	snoRNA	1	0
ENSMUSG00000103390	Gm38301	TEC	1	0
ENSMUSG00000026347	Tmem163	protein_coding	1	72.4143	-0.343316	0.278509	-1.23269	0.21769	0.341081
ENSMUSG00000026348	Acmsd	protein_coding	1	0.18935	-1.02274	3.28411	-0.311422	0.75548
ENSMUSG00000102014	2900009J06Rik	lncRNA	1	8.50173	-0.479635	0.689123	-0.696008	0.486424	0.616035
ENSMUSG00000026349	Ccnt2	protein_coding	1	612.308	0.797297	0.126945	6.28066	3.37147e-10	3.20052e-09
ENSMUSG00000051590	Map3k19	protein_coding	1	10.3857	1.71522	0.740983	2.31479	0.0206247	0.0493882
ENSMUSG00000036104	Rab3gap1	protein_coding	1	1083.37	-0.243583	0.114896	-2.12004	0.034003	0.0757828
ENSMUSG00000036086	Zranb3	protein_coding	1	69.6663	-0.346655	0.279518	-1.24019	0.214905	0.337871
ENSMUSG00000099760	Gm28800	lncRNA	1	1.67755	1.02216	2.01278	0.507832	0.611571	0.724128
ENSMUSG00000104164	Gm38248	TEC	1	0.382571	-1.83145	3.26073	-0.561669	0.574342
[truncated: 40,412 more rows]
