# Supplementary material for: MicroRNA-92a–CPEB3 axis protects neurons against inflammatory neurodegeneration
Source: Sci Adv. 2023 Nov 24;9(47):eadi6855. doi: 10.1126/sciadv.adi6855 (PMC10672163; doi:10.1126/sciadv.adi6855)
Supplement: Supplementary file 2 — Tables S1 to S7 [file sciadv.adi6855_tables_s1_to_s7.zip › adi6855_Table_S3.xlsx]

## Sheet: Sheet1
ensembl_gene_id	external_gene_name	gene_biotype	chromosome_name	baseMean	log2FoldChange	lfcSE	stat	pvalue	padj
ENSMUSG00000000001	Gnai3	protein_coding	3	650.925	0.150369	0.201254	0.747162	0.454966	0.999616
ENSMUSG00000000003	Pbsn	protein_coding	X	0
ENSMUSG00000000028	Cdc45	protein_coding	16	31.5498	0.178001	0.318495	0.558884	0.576241	0.999616
ENSMUSG00000000031	H19	lncRNA	7	29.7119	1.06722	0.718579	1.48518	0.137496	0.999616
ENSMUSG00000000037	Scml2	protein_coding	X	5.62456	0.972365	0.862	1.12803	0.259306
ENSMUSG00000000049	Apoh	protein_coding	11	3.92256	0.344548	0.937857	0.367379	0.713337
ENSMUSG00000000056	Narf	protein_coding	11	2103.24	-0.252476	0.249959	-1.01007	0.312462	0.999616
ENSMUSG00000000058	Cav2	protein_coding	6	380.004	-0.259864	0.317468	-0.818551	0.413043	0.999616
ENSMUSG00000000078	Klf6	protein_coding	13	1212.58	-0.103604	0.213649	-0.484927	0.627728	0.999616
ENSMUSG00000000085	Scmh1	protein_coding	4	1234.96	-0.0458721	0.108603	-0.422385	0.672744	0.999616
ENSMUSG00000000088	Cox5a	protein_coding	9	2048.17	0.189727	0.142832	1.32832	0.184072	0.999616
ENSMUSG00000000093	Tbx2	protein_coding	11	34.7468	0.957081	0.639217	1.49727	0.134323	0.999616
ENSMUSG00000000094	Tbx4	protein_coding	11	0.553395	-1.12288	2.1538	-0.521347	0.602125
ENSMUSG00000000103	Zfy2	protein_coding	Y	0
ENSMUSG00000000120	Ngfr	protein_coding	11	29.4463	0.0832252	0.306987	0.271103	0.786312	0.999616
ENSMUSG00000000125	Wnt3	protein_coding	11	9.25186	-0.211817	0.506873	-0.417891	0.676027	0.999616
ENSMUSG00000000126	Wnt9a	protein_coding	11	211.773	-0.235752	0.253358	-0.930511	0.352107	0.999616
ENSMUSG00000000127	Fer	protein_coding	17	362.231	0.0899762	0.171202	0.525556	0.599197	0.999616
ENSMUSG00000000131	Xpo6	protein_coding	7	2949.54	-0.0316416	0.101729	-0.311038	0.755771	0.999616
ENSMUSG00000000134	Tfe3	protein_coding	X	1089.16	-0.140913	0.0971745	-1.4501	0.14703	0.999616
ENSMUSG00000000142	Axin2	protein_coding	11	148.326	-0.280148	0.171045	-1.63786	0.101451	0.999616
ENSMUSG00000000148	Brat1	protein_coding	5	751.264	-0.00184889	0.170836	-0.0108226	0.991365	0.999616
ENSMUSG00000000149	Gna12	protein_coding	5	1142.46	-0.000878171	0.18961	-0.00463145	0.996305	0.999762
ENSMUSG00000000154	Slc22a18	protein_coding	7	2.52173	-0.794342	1.1069	-0.71763	0.472986
ENSMUSG00000000157	Itgb2l	protein_coding	16	0.234988	-1.2836	3.52562	-0.364078	0.7158
ENSMUSG00000000159	Igsf5	protein_coding	16	0
ENSMUSG00000000167	Pih1d2	protein_coding	9	17.3011	-0.103291	0.514855	-0.200622	0.840994	0.999616
ENSMUSG00000000168	Dlat	protein_coding	9	3056.03	0.033669	0.114003	0.295335	0.767738	0.999616
ENSMUSG00000000171	Sdhd	protein_coding	9	1517.5	0.0222684	0.118407	0.188067	0.850824	0.999616
ENSMUSG00000000182	Fgf23	protein_coding	6	26.6208	-0.266443	0.342856	-0.777129	0.437082	0.999616
ENSMUSG00000000183	Fgf6	protein_coding	6	0
ENSMUSG00000000184	Ccnd2	protein_coding	6	3362.74	-0.117572	0.169116	-0.695215	0.486921	0.999616
ENSMUSG00000000194	Gpr107	protein_coding	2	1881.85	-0.00540677	0.104529	-0.0517252	0.958748	0.999616
ENSMUSG00000000197	Nalcn	protein_coding	14	2592.35	0.280425	0.256447	1.0935	0.274174	0.999616
ENSMUSG00000000202	Btbd17	protein_coding	11	6.36259	0.015334	0.663948	0.0230951	0.981574
ENSMUSG00000000204	Slfn4	protein_coding	11	0.705577	-2.83875	2.23621	-1.26945	0.204282
ENSMUSG00000000214	Th	protein_coding	7	67.4152	0.273311	0.304945	0.896263	0.370112	0.999616
ENSMUSG00000000215	Ins2	protein_coding	7	0.108068	-0.513791	3.53381	-0.145393	0.884401
ENSMUSG00000000216	Scnn1g	protein_coding	7	2.22477	-0.0713524	1.10306	-0.0646858	0.948424
ENSMUSG00000000223	Drp2	protein_coding	X	1052.82	0.310836	0.304476	1.02089	0.307307	0.999616
ENSMUSG00000000244	Tspan32	protein_coding	7	0.571436	-2.54241	2.02226	-1.25721	0.208678
ENSMUSG00000000247	Lhx2	protein_coding	2	840.885	0.0518094	0.170216	0.304375	0.760842	0.999616
ENSMUSG00000000248	Clec2g	protein_coding	6	0
ENSMUSG00000000253	Gmpr	protein_coding	13	490.848	-0.161245	0.110377	-1.46085	0.144055	0.999616
ENSMUSG00000000263	Glra1	protein_coding	11	26.1348	-0.360672	0.448443	-0.804277	0.421237	0.999616
ENSMUSG00000000266	Mid2	protein_coding	X	456.567	-0.0646011	0.280515	-0.230295	0.817863	0.999616
ENSMUSG00000000275	Trim25	protein_coding	11	7.94595	-0.171354	0.561834	-0.304991	0.760373
ENSMUSG00000000276	Dgke	protein_coding	11	2194.18	0.242276	0.0886334	2.73346	0.00626732	0.604202
ENSMUSG00000000278	Scpep1	protein_coding	11	867.05	-0.0979301	0.174893	-0.559943	0.575518	0.999616
ENSMUSG00000000282	Mnt	protein_coding	11	995.455	-0.177611	0.124563	-1.42587	0.153906	0.999616
ENSMUSG00000000290	Itgb2	protein_coding	10	2.90218	-0.345244	0.948125	-0.364133	0.715759
ENSMUSG00000000295	Hddc2	protein_coding	10	79.47	0.0450067	0.20159	0.223258	0.823335	0.999616
ENSMUSG00000000296	Tpd52l1	protein_coding	10	30.3817	-0.181515	0.353291	-0.513782	0.607404	0.999616
ENSMUSG00000000301	Pemt	protein_coding	11	31.3525	-0.180853	0.296795	-0.609354	0.54229	0.999616
ENSMUSG00000000303	Cdh1	protein_coding	8	2.57947	0.420581	1.20435	0.349217	0.726926
ENSMUSG00000000305	Cdh4	protein_coding	2	1785.15	0.170244	0.195252	0.871921	0.383252	0.999616
ENSMUSG00000000308	Ckmt1	protein_coding	2	2693.98	0.195502	0.197327	0.99075	0.321808	0.999616
ENSMUSG00000000317	Bcl6b	protein_coding	11	241.948	0.666057	0.265327	2.51033	0.0120619	0.747378
ENSMUSG00000000318	Clec10a	protein_coding	11	2.22503	0.818139	1.12736	0.725715	0.468013
ENSMUSG00000000320	Alox12	protein_coding	11	0.695467	-0.219122	2.1168	-0.103516	0.917554
ENSMUSG00000000325	Arvcf	protein_coding	16	850.889	-0.366547	0.241053	-1.52061	0.128358	0.999616
ENSMUSG00000000326	Comt	protein_coding	16	1294.83	0.0407721	0.125049	0.326048	0.744388	0.999616
ENSMUSG00000000339	Rtca	protein_coding	3	776.665	-0.0619662	0.116932	-0.529935	0.596157	0.999616
ENSMUSG00000000340	Dbt	protein_coding	3	502.804	0.265369	0.295876	0.896892	0.369777	0.999616
ENSMUSG00000000346	Dazap2	protein_coding	15	1449.44	0.012803	0.17275	0.074113	0.94092	0.999616
ENSMUSG00000000355	Mcts1	protein_coding	X	422	0.000411857	0.194291	0.00211979	0.998309	0.999762
ENSMUSG00000000359	Rem1	protein_coding	2	0.777872	3.17699	2.16371	1.4683	0.142022
ENSMUSG00000000365	Rnf17	protein_coding	14	20.8798	0.39514	0.457567	0.863568	0.387825	0.999616
ENSMUSG00000000374	Trappc10	protein_coding	10	2315.77	-0.0801352	0.0944255	-0.848661	0.39607	0.999616
ENSMUSG00000000378	Ccm2	protein_coding	11	744.357	-0.133407	0.103946	-1.28342	0.199344	0.999616
ENSMUSG00000000381	Wap	protein_coding	11	0.346975	-1.81806	2.72727	-0.666621	0.505014
ENSMUSG00000000384	Tbrg4	protein_coding	11	974.34	-0.0328811	0.106716	-0.308119	0.757992	0.999616
ENSMUSG00000000385	Tmprss2	protein_coding	16	0.318866	0.846043	2.83374	0.298561	0.765275
ENSMUSG00000000386	Mx1	polymorphic_pseudogene	16	1.74292	-1.90307	1.50878	-1.26133	0.20719
ENSMUSG00000000392	Fap	protein_coding	2	25.6465	0.577651	0.560206	1.03114	0.302475	0.999616
ENSMUSG00000000394	Gcg	protein_coding	2	1.04629	-0.262796	1.64494	-0.159761	0.87307
ENSMUSG00000000399	Ndufa9	protein_coding	6	1994.51	-0.0205057	0.125267	-0.163695	0.869971	0.999616
ENSMUSG00000000402	Egfl6	protein_coding	X	3.1806	0.582206	0.951377	0.611961	0.540564
ENSMUSG00000000409	Lck	protein_coding	4	95.3734	-0.443697	0.301812	-1.47011	0.141532	0.999616
ENSMUSG00000000411	Tssk3	protein_coding	4	1.85106	0.546783	1.25685	0.435043	0.663531
ENSMUSG00000000416	Cttnbp2	protein_coding	6	2237.11	-0.080852	0.229812	-0.351818	0.724974	0.999616
ENSMUSG00000000420	Galnt1	protein_coding	18	700.947	0.00852917	0.132346	0.064446	0.948615	0.999616
ENSMUSG00000000435	Myf5	protein_coding	10	0
ENSMUSG00000000439	Mkrn2	protein_coding	6	562.14	-0.0825628	0.172759	-0.477908	0.632716	0.999616
ENSMUSG00000000440	Pparg	protein_coding	6	94.963	0.0597161	0.230852	0.258677	0.795885	0.999616
ENSMUSG00000000441	Raf1	protein_coding	6	1952.02	-0.0102578	0.144456	-0.0710099	0.94339	0.999616
ENSMUSG00000000486	Sept1	protein_coding	7	4.23554	-0.0920189	0.826371	-0.111353	0.911336
ENSMUSG00000000489	Pdgfb	protein_coding	15	1468.79	-0.364829	0.232846	-1.56682	0.117156	0.999616
ENSMUSG00000000530	Acvrl1	protein_coding	15	25.7193	-0.273163	0.339721	-0.804079	0.421351	0.999616
ENSMUSG00000000531	Grasp	protein_coding	15	1623.01	-0.405113	0.404176	-1.00232	0.31619	0.999616
ENSMUSG00000000532	Acvr1b	protein_coding	15	4430.89	-0.0124994	0.104385	-0.119744	0.904686	0.999616
ENSMUSG00000000538	Tom1l2	protein_coding	11	3706.26	0.0117826	0.17853	0.0659979	0.947379	0.999616
ENSMUSG00000000544	Gpa33	protein_coding	1	0.232322	0.207543	3.53381	0.0587305	0.953167
ENSMUSG00000000552	Zfp385a	protein_coding	15	1192.89	0.00785932	0.0954421	0.0823464	0.934371	0.999616
ENSMUSG00000000555	Itga5	protein_coding	15	1306.1	0.0195152	0.629314	0.0310103	0.975261	0.999616
ENSMUSG00000000560	Gabra2	protein_coding	5	1956.55	0.0910558	0.191544	0.475378	0.634517	0.999616
ENSMUSG00000000561	Wdr77	protein_coding	3	1115.78	-0.0211804	0.0910804	-0.232547	0.816113	0.999616
ENSMUSG00000000562	Adora3	protein_coding	3	0.410929	-0.480114	3.23794	-0.148278	0.882124
ENSMUSG00000000563	Atp5f1	protein_coding	3	4286.24	0.0661882	0.124341	0.53231	0.594511	0.999616
ENSMUSG00000000567	Sox9	protein_coding	11	318.849	0.0330536	0.301406	0.109665	0.912675	0.999616
ENSMUSG00000000568	Hnrnpd	protein_coding	5	1761.94	0.0450046	0.134277	0.335162	0.737503	0.999616
ENSMUSG00000000579	Dynlt1c	protein_coding	17	45.2422	-0.530498	0.398388	-1.33161	0.182988	0.999616
ENSMUSG00000000581	C1d	protein_coding	11	466.218	0.0106715	0.145653	0.0732665	0.941594	0.999616
ENSMUSG00000000594	Gm2a	protein_coding	11	884.255	-0.0120839	0.165254	-0.0731233	0.941708	0.999616
ENSMUSG00000000600	Krit1	protein_coding	5	557.92	-0.0632651	0.163711	-0.386443	0.699168	0.999616
ENSMUSG00000000605	Clcn4	protein_coding	7	7139.44	0.153152	0.189364	0.808768	0.418649	0.999616
ENSMUSG00000000606	Vmn2r88	protein_coding	14	0
ENSMUSG00000000617	Grm6	protein_coding	11	0.365433	-0.486247	2.74852	-0.176912	0.859577
ENSMUSG00000000627	Sema4f	protein_coding	6	1108.81	-0.0534267	0.155478	-0.343628	0.731126	0.999616
ENSMUSG00000000628	Hk2	protein_coding	6	1482.1	-0.233393	0.282775	-0.825364	0.409165	0.999616
ENSMUSG00000000631	Myo18a	protein_coding	11	4269.57	0.0967224	0.162327	0.595849	0.551276	0.999616
ENSMUSG00000000632	Sez6	protein_coding	11	3666.98	0.410501	0.309772	1.32517	0.185114	0.999616
ENSMUSG00000000673	Haao	protein_coding	17	0.700229	-0.517124	2.03523	-0.254086	0.799429
ENSMUSG00000000682	Cd52	protein_coding	4	0.98926	-0.439068	1.96615	-0.223313	0.823292
ENSMUSG00000000686	Abhd15	protein_coding	11	8.04813	0.374476	0.772906	0.484504	0.628028
ENSMUSG00000000690	Hoxb6	protein_coding	11	0
ENSMUSG00000000693	Loxl3	protein_coding	6	6.39359	0.471124	0.658606	0.715334	0.474402
ENSMUSG00000000701	Tcl1b5	protein_coding	12	0
ENSMUSG00000000706	Btn1a1	protein_coding	13	6.58012	0.432648	0.719422	0.601383	0.547585
ENSMUSG00000000708	Kat2b	protein_coding	17	114.392	-0.0930549	0.315109	-0.29531	0.767757	0.999616
ENSMUSG00000000711	Rab5b	protein_coding	10	1871.8	-0.168333	0.11707	-1.43789	0.150466	0.999616
ENSMUSG00000000724	Cryba1	protein_coding	11	0
ENSMUSG00000000730	Dnmt3l	protein_coding	10	7.75999	-1.51905	0.574593	-2.6437	0.00820052
ENSMUSG00000000731	Aire	protein_coding	10	3.97526	-0.570562	0.909081	-0.627625	0.530249
ENSMUSG00000000732	Icosl	protein_coding	10	8.86858	-0.290618	0.580027	-0.501043	0.616341
ENSMUSG00000000738	Spg7	protein_coding	8	1136.11	0.167997	0.150269	1.11797	0.263579	0.999616
ENSMUSG00000000739	Sult5a1	protein_coding	8	1.47597	-0.836258	1.37153	-0.609724	0.542044
ENSMUSG00000000740	Rpl13	protein_coding	8	3859.31	-0.0221892	0.163277	-0.135899	0.891901	0.999616
ENSMUSG00000000743	Chmp1a	protein_coding	8	1812.63	-0.104851	0.124264	-0.843778	0.398793	0.999616
ENSMUSG00000000751	Rpa1	protein_coding	11	727.705	-0.281616	0.167924	-1.67705	0.0935333	0.999616
ENSMUSG00000000753	Serpinf1	protein_coding	11	239.201	-0.425074	0.322765	-1.31697	0.187847	0.999616
ENSMUSG00000000759	Tubgcp3	protein_coding	8	1116.33	-0.105672	0.175117	-0.603435	0.546219	0.999616
ENSMUSG00000000766	Oprm1	protein_coding	10	11.4013	-0.0165922	0.548428	-0.0302542	0.975864	0.999616
ENSMUSG00000000776	Polr3d	protein_coding	14	297.534	-0.0937785	0.149172	-0.628662	0.52957	0.999616
ENSMUSG00000000782	Tcf7	protein_coding	11	8.41304	-0.31899	0.668938	-0.476861	0.633461
ENSMUSG00000000787	Ddx3x	protein_coding	X	4064.13	0.0410189	0.255208	0.160727	0.872308	0.999616
ENSMUSG00000000791	Il12rb1	protein_coding	8	11.9284	0.206414	0.52094	0.396234	0.691933	0.999616
ENSMUSG00000000792	Slc5a5	protein_coding	8	305.412	-0.585148	0.16489	-3.54872	0.000387105	0.164019
ENSMUSG00000000794	Kcnn3	protein_coding	3	410.295	-0.883113	0.274766	-3.21405	0.00130876	0.319171
ENSMUSG00000000804	Usp32	protein_coding	11	2545.13	0.06151	0.0983925	0.625149	0.531873	0.999616
ENSMUSG00000000805	Car4	protein_coding	11	1719.2	-0.0723041	0.107991	-0.669539	0.503152	0.999616
ENSMUSG00000000811	Txnrd3	protein_coding	6	76.3507	-0.0472059	0.436669	-0.108105	0.913913	0.999616
ENSMUSG00000000817	Fasl	protein_coding	1	6.222	0.451003	0.684962	0.658434	0.510259
ENSMUSG00000000823	Zfp512b	protein_coding	2	1825.14	-0.0355902	0.108476	-0.328092	0.742842	0.999616
ENSMUSG00000000826	Dnajc5	protein_coding	2	10205.4	-0.0210316	0.119498	-0.176001	0.860294	0.999616
ENSMUSG00000000827	Tpd52l2	protein_coding	2	527.456	-0.127185	0.179056	-0.710307	0.477514	0.999616
ENSMUSG00000000838	Fmr1	protein_coding	X	1366.71	0.238906	0.279817	0.853795	0.393219	0.999616
ENSMUSG00000000861	Bcl11a	protein_coding	11	1324.06	0.213964	0.162191	1.31921	0.1871	0.999616
ENSMUSG00000000869	Il4	protein_coding	11	188.813	-0.140279	0.172305	-0.814129	0.415571	0.999616
ENSMUSG00000000876	Pxmp4	protein_coding	2	320.716	-0.0156828	0.181464	-0.0864238	0.93113	0.999616
ENSMUSG00000000881	Dlg3	protein_coding	X	4607.18	0.114805	0.142319	0.806679	0.419852	0.999616
ENSMUSG00000000884	Gnb1l	protein_coding	16	52.0628	0.0472648	0.326225	0.144884	0.884803	0.999616
ENSMUSG00000000889	Dbh	protein_coding	2	26.1867	-0.132329	0.451728	-0.29294	0.769568	0.999616
ENSMUSG00000000901	Mmp11	protein_coding	10	10.514	-0.788936	0.607618	-1.29841	0.194147	0.999616
ENSMUSG00000000902	Smarcb1	protein_coding	10	729.042	-0.196838	0.114803	-1.71457	0.0864245	0.999616
ENSMUSG00000000903	Vpreb3	protein_coding	10	2.91483	-1.08759	0.988731	-1.09998	0.27134
ENSMUSG00000000915	Hip1r	protein_coding	5	1972.35	-0.354272	0.265932	-1.33219	0.182798	0.999616
ENSMUSG00000000916	Nsun5	protein_coding	5	280.786	-0.125996	0.155408	-0.810746	0.417511	0.999616
ENSMUSG00000000934	Top1mt	protein_coding	15	294.258	0.0640177	0.180908	0.35387	0.723436	0.999616
ENSMUSG00000000938	Hoxa10	protein_coding	6	0.321248	1.76832	3.44652	0.513074	0.6079
ENSMUSG00000000942	Hoxa4	protein_coding	6	0.489687	0.317097	2.26535	0.139977	0.888678
ENSMUSG00000000948	Gm38393	protein_coding	7	344.358	0.152727	0.180917	0.844181	0.398568	0.999616
ENSMUSG00000000957	Mmp14	protein_coding	14	14.4797	0.616738	0.546451	1.12862	0.259056	0.999616
ENSMUSG00000000958	Slc7a7	protein_coding	14	14.0114	-0.59195	0.435077	-1.36056	0.173652	0.999616
ENSMUSG00000000959	Oxa1l	protein_coding	14	1117.48	0.105617	0.0993339	1.06325	0.287668	0.999616
ENSMUSG00000000976	Heatr6	protein_coding	11	449.173	-0.0410493	0.175744	-0.233574	0.815316	0.999616
ENSMUSG00000000982	Ccl3	protein_coding	11	1.11453	1.8171	2.01266	0.902836	0.366613
ENSMUSG00000000983	Wfdc18	protein_coding	11	4.47998	-0.46515	0.745	-0.624363	0.532389
ENSMUSG00000001014	Icam4	protein_coding	9	0
ENSMUSG00000001016	Ilf2	protein_coding	3	1037.16	-0.120025	0.149622	-0.802187	0.422445	0.999616
ENSMUSG00000001017	Chtop	protein_coding	3	3560.67	-0.0106083	0.0901587	-0.117662	0.906335	0.999616
ENSMUSG00000001018	Snapin	protein_coding	3	287.516	-0.0936834	0.184388	-0.508077	0.611399	0.999616
ENSMUSG00000001020	S100a4	protein_coding	3	1.05447	-0.828721	1.93072	-0.429228	0.667757
ENSMUSG00000001021	S100a3	protein_coding	3	5.15422	-0.418874	1.06161	-0.394565	0.693164
ENSMUSG00000001023	S100a5	protein_coding	3	0
ENSMUSG00000001025	S100a6	protein_coding	3	15.7827	1.31995	0.472245	2.79505	0.00518922	0.553738
ENSMUSG00000001027	Scn4a	protein_coding	11	1.26785	0.676865	1.41168	0.479474	0.631601
ENSMUSG00000001029	Icam2	protein_coding	11	1.06229	-0.620469	1.48699	-0.417267	0.676483
ENSMUSG00000001034	Mapk7	protein_coding	11	834.393	-0.083914	0.169157	-0.496072	0.619843	0.999616
ENSMUSG00000001036	Epn2	protein_coding	11	864.322	0.109511	0.130838	0.837	0.402592	0.999616
ENSMUSG00000001039	B9d1	protein_coding	11	133.493	-0.466264	0.192272	-2.42502	0.0153076	0.800894
ENSMUSG00000001052	Sec24b	protein_coding	3	1201.42	-0.0169462	0.128772	-0.131599	0.895301	0.999616
ENSMUSG00000001053	N4bp3	protein_coding	11	137.042	-0.12399	0.364208	-0.340439	0.733526	0.999616
ENSMUSG00000001054	Rmnd5b	protein_coding	11	899.004	-0.0425215	0.1102	-0.385858	0.699601	0.999616
ENSMUSG00000001056	Nhp2	protein_coding	11	341.865	0.019115	0.171117	0.111707	0.911055	0.999616
ENSMUSG00000001062	Vps9d1	protein_coding	8	1071.36	0.0391684	0.109501	0.357701	0.720567	0.999616
ENSMUSG00000001065	Zfp276	protein_coding	8	388.629	-0.16983	0.167947	-1.01121	0.311914	0.999616
ENSMUSG00000001076	C1ql4	protein_coding	15	0.820069	-0.251344	1.98787	-0.126439	0.899385
ENSMUSG00000001082	Mfsd10	protein_coding	5	504.467	-0.115158	0.181576	-0.634213	0.525942	0.999616
ENSMUSG00000001089	Luzp1	protein_coding	4	2591.74	0.0779584	0.107893	0.722555	0.469954	0.999616
ENSMUSG00000001095	Slc13a2	protein_coding	11	0
ENSMUSG00000001098	Kctd10	protein_coding	5	260.072	0.261332	0.168668	1.54939	0.121288	0.999616
ENSMUSG00000001100	Poldip2	protein_coding	11	1285.9	-0.0660748	0.132096	-0.500201	0.616934	0.999616
ENSMUSG00000001103	Sebox	protein_coding	11	20.8867	0.263362	0.365278	0.720991	0.470915	0.999616
ENSMUSG00000001105	Ift20	protein_coding	11	637.367	0.141938	0.170887	0.830594	0.406203	0.999616
ENSMUSG00000001119	Col6a1	protein_coding	10	570.687	-0.409358	0.271325	-1.50873	0.131367	0.999616
ENSMUSG00000001120	Pcbp3	protein_coding	10	969.189	-0.275047	0.12239	-2.24729	0.0246212	0.909975
ENSMUSG00000001123	Lgals9	protein_coding	11	2.81054	0.322484	0.910557	0.354161	0.723218
ENSMUSG00000001127	Araf	protein_coding	X	2197.94	0.0389956	0.10105	0.385904	0.699567	0.999616
ENSMUSG00000001128	Cfp	protein_coding	X	158.709	-0.191517	0.255589	-0.749317	0.453666	0.999616
ENSMUSG00000001131	Timp1	protein_coding	X	7.13427	0.366924	1.1021	0.332933	0.739185
ENSMUSG00000001134	Uxt	protein_coding	X	34.2132	0.0567687	0.338104	0.167903	0.866659	0.999616
ENSMUSG00000001138	Cnnm3	protein_coding	1	266.847	0.0358191	0.202997	0.176451	0.859939	0.999616
ENSMUSG00000001143	Lman2l	protein_coding	1	902.012	0.0747773	0.121328	0.616326	0.537679	0.999616
ENSMUSG00000001150	Mcm3ap	protein_coding	10	1515.34	0.196894	0.152351	1.29237	0.196229	0.999616
ENSMUSG00000001151	Pcnt	protein_coding	10	270.034	0.0648844	0.208613	0.311028	0.755779	0.999616
ENSMUSG00000001155	Ftcd	protein_coding	10	0.274651	1.76919	3.51292	0.503626	0.614524
ENSMUSG00000001156	Mxd1	protein_coding	6	202.321	-0.385028	0.181376	-2.12282	0.0337691	0.999616
ENSMUSG00000001157	Gmcl1	protein_coding	6	704.079	0.0557376	0.152985	0.364334	0.715608	0.999616
ENSMUSG00000001158	Snrnp27	protein_coding	6	269.484	0.0997937	0.194921	0.511971	0.608672	0.999616
ENSMUSG00000001166	Oas1c	protein_coding	5	36.7053	-0.061709	0.550411	-0.112114	0.910733	0.999616
ENSMUSG00000001168	Oas1h	protein_coding	5	0
ENSMUSG00000001173	Ocrl	protein_coding	X	1122.6	-0.0515692	0.103671	-0.497431	0.618885	0.999616
ENSMUSG00000001175	Calm1	protein_coding	12	54088.8	0.380457	0.214097	1.77703	0.0755634	0.999616
ENSMUSG00000001211	Agpat3	protein_coding	10	5618.44	0.117289	0.191412	0.612761	0.540035	0.999616
ENSMUSG00000001225	Slc26a3	protein_coding	12	3.67184	1.35745	0.849079	1.59873	0.10988
ENSMUSG00000001227	Sema6b	protein_coding	17	4884	0.00425722	0.162835	0.0261444	0.979142	0.999616
ENSMUSG00000001228	Uhrf1	protein_coding	17	6.42789	-0.0666157	0.915141	-0.0727929	0.941971
ENSMUSG00000001229	Dpp9	protein_coding	17	1342.33	-0.0342577	0.126756	-0.270265	0.786956	0.999616
ENSMUSG00000001240	Ramp2	protein_coding	11	28.8548	0.315373	0.345574	0.912605	0.36145	0.999616
ENSMUSG00000001247	Lsr	protein_coding	7	4.47247	-0.790634	0.74183	-1.06579	0.286519
ENSMUSG00000001248	Gramd1a	protein_coding	7	6566.48	-0.129816	0.103782	-1.25086	0.210986	0.999616
ENSMUSG00000001249	Hpn	protein_coding	7	56.1556	0.026611	0.325413	0.0817761	0.934825	0.999616
ENSMUSG00000001260	Gabrg1	protein_coding	5	527.933	0.267474	0.660817	0.404762	0.685653	0.999616
ENSMUSG00000001270	Ckb	protein_coding	12	15348.1	0.151725	0.175704	0.863529	0.387846	0.999616
ENSMUSG00000001280	Sp1	protein_coding	15	379.615	-0.0598241	0.231326	-0.258613	0.795934	0.999616
ENSMUSG00000001281	Itgb7	protein_coding	15	51.5702	-0.524201	0.667094	-0.785799	0.431985	0.999616
ENSMUSG00000001285	Myg1	protein_coding	15	281.54	0.081238	0.122909	0.660962	0.508637	0.999616
ENSMUSG00000001288	Rarg	protein_coding	15	107.209	0.190489	0.293681	0.648626	0.51658	0.999616
ENSMUSG00000001289	Pfdn5	protein_coding	15	766.336	0.0409335	0.167304	0.244665	0.806716	0.999616
ENSMUSG00000001300	Efnb2	protein_coding	8	1859.31	0.312853	0.292538	1.06944	0.28487	0.999616
ENSMUSG00000001305	Rrp15	protein_coding	1	116.683	-0.143713	0.287464	-0.499934	0.617121	0.999616
ENSMUSG00000001313	Rnd2	protein_coding	11	651.862	-0.133673	0.124762	-1.07142	0.283981	0.999616
ENSMUSG00000001323	Srr	protein_coding	11	1106.03	0.0669423	0.145481	0.460144	0.645413	0.999616
ENSMUSG00000001333	Sync	protein_coding	4	2.3876	-0.602042	1.00816	-0.597167	0.550396
ENSMUSG00000001334	Fndc5	protein_coding	4	467.766	0.118153	0.191073	0.618366	0.536334	0.999616
ENSMUSG00000001348	Acp5	protein_coding	9	12.6874	-0.587414	0.585504	-1.00326	0.315734	0.999616
ENSMUSG00000001349	Cnn1	protein_coding	9	7.10512	-0.75721	0.779002	-0.972025	0.331038
ENSMUSG00000001366	Fbxo9	protein_coding	9	1390.39	0.0954268	0.166146	0.574354	0.565728	0.999616
ENSMUSG00000001376	Vps50	protein_coding	6	1036.74	0.117813	0.180921	0.651187	0.514926	0.999616
ENSMUSG00000001380	Hars	protein_coding	18	2043.01	-0.106094	0.123814	-0.856879	0.391512	0.999616
ENSMUSG00000001383	Zmat2	protein_coding	18	1600.82	0.0817522	0.181347	0.450806	0.652129	0.999616
ENSMUSG00000001403	Ube2c	protein_coding	2	7.91176	-0.298819	0.590216	-0.506287	0.612655
ENSMUSG00000001415	Smg5	protein_coding	3	2401.51	-0.0685609	0.102566	-0.668454	0.503844	0.999616
ENSMUSG00000001416	Cct3	protein_coding	3	1960.8	0.0132345	0.109444	0.120925	0.903751	0.999616
ENSMUSG00000001418	Glmp	protein_coding	3	737.33	-0.151057	0.150312	-1.00495	0.31492	0.999616
ENSMUSG00000001419	Mef2d	protein_coding	3	4722.59	0.0016839	0.0791938	0.021263	0.983036	0.999616
ENSMUSG00000001420	Tmem79	protein_coding	3	6.20662	-0.669187	0.716365	-0.934142	0.35023
ENSMUSG00000001424	Snd1	protein_coding	6	1929.83	0.0560243	0.159589	0.351054	0.725548	0.999616
ENSMUSG00000001435	Col18a1	protein_coding	10	133.806	0.436607	0.380674	1.14693	0.25141	0.999616
ENSMUSG00000001436	Slc19a1	protein_coding	10	371.952	-0.140835	0.195122	-0.721779	0.47043	0.999616
ENSMUSG00000001440	Kpnb1	protein_coding	11	4226.08	-0.0188731	0.0997538	-0.189197	0.849938	0.999616
ENSMUSG00000001441	Npepps	protein_coding	11	2702.4	0.0235337	0.144536	0.162822	0.870659	0.999616
ENSMUSG00000001444	Tbx21	protein_coding	11	2.38424	0.0610735	1.40373	0.0435081	0.965297
ENSMUSG00000001445	Mrpl10	protein_coding	11	777.579	-0.145876	0.153632	-0.949519	0.342357	0.999616
ENSMUSG00000001467	Cyp51	protein_coding	5	4778.05	0.24908	0.307888	0.808997	0.418517	0.999616
ENSMUSG00000001472	Tcf25	protein_coding	8	12598.1	-0.0275596	0.146905	-0.187601	0.851189	0.999616
ENSMUSG00000001473	Tubb6	protein_coding	18	118.615	-0.481223	0.244226	-1.9704	0.0487921	0.999616
ENSMUSG00000001482	Def8	protein_coding	8	1020.62	-0.00236365	0.130858	-0.0180627	0.985589	0.999616
ENSMUSG00000001493	Meox1	protein_coding	11	6.11729	0.0247459	0.676065	0.0366028	0.970802
ENSMUSG00000001494	Sost	protein_coding	11	2.87704	0.0800084	0.982677	0.0814188	0.935109
ENSMUSG00000001496	Nkx2-1	protein_coding	12	1.69801	-1.7297	1.60546	-1.07739	0.281307
ENSMUSG00000001497	Pax9	protein_coding	12	0.210797	1.5637	3.52138	0.444057	0.657001
ENSMUSG00000001504	Irx2	protein_coding	13	3.40847	1.47867	1.15019	1.28558	0.19859
ENSMUSG00000001506	Col1a1	protein_coding	11	50.4863	3.28225	1.45202	2.26047
ENSMUSG00000001507	Itga3	protein_coding	11	4292.8	0.0744065	0.387184	0.192173	0.847606	0.999616
ENSMUSG00000001508	Sgca	protein_coding	11	6.41625	0.72801	0.704667	1.03313	0.301545
ENSMUSG00000001510	Dlx3	protein_coding	11	13.3971	-0.305612	0.448753	-0.681026	0.495855	0.999616
ENSMUSG00000001517	Foxm1	protein_coding	6	20.9338	0.106541	0.386866	0.275394	0.783014	0.999616
ENSMUSG00000001518	Itfg2	protein_coding	6	224.673	-0.122626	0.161584	-0.758904	0.44791	0.999616
ENSMUSG00000001520	Nrip2	protein_coding	6	229.469	-0.394548	0.174717	-2.25821	0.0239328	0.9083
ENSMUSG00000001521	Tulp3	protein_coding	6	404.059	-0.134716	0.170227	-0.79139	0.428717	0.999616
ENSMUSG00000001524	Gtf2h4	protein_coding	17	222.216	-0.186074	0.291785	-0.637709	0.523663	0.999616
ENSMUSG00000001525	Tubb5	protein_coding	17	8948.74	0.413985	0.16574	2.4978	0.0124966	0.755285
ENSMUSG00000001542	Ell2	protein_coding	13	1960.83	0.43896	0.275051	1.59592	0.110506	0.999616
ENSMUSG00000001552	Jup	protein_coding	11	671.07	-0.0847681	0.269672	-0.314338	0.753265	0.999616
ENSMUSG00000001555	Fkbp10	protein_coding	11	11.5775	0.292854	0.540785	0.541536	0.588138	0.999616
ENSMUSG00000001558	Klhl10	protein_coding	11	9.80015	-0.0629393	0.874497	-0.0719721	0.942624	0.999616
ENSMUSG00000001566	Mnx1	protein_coding	5	6.79429	0.732592	0.905582	0.808973	0.41853
ENSMUSG00000001569	Nom1	protein_coding	5	417.261	0.039446	0.159903	0.246686	0.805151	0.999616
ENSMUSG00000001576	Ergic1	protein_coding	17	5044.78	0.056239	0.0930014	0.604711	0.545371	0.999616
ENSMUSG00000001583	Tnk1	protein_coding	11	3.78878	-0.286141	1.06013	-0.269912	0.787228
ENSMUSG00000001588	Acap1	protein_coding	11	1.35737	-0.645059	1.58805	-0.406196	0.684599
ENSMUSG00000001604	Tcea3	protein_coding	4	0.935998	0.185613	1.69064	0.109789	0.912577
ENSMUSG00000001622	Csn3	protein_coding	5	7.43417	0.1694	0.746581	0.226901	0.820501
ENSMUSG00000001627	Ifrd1	protein_coding	12	6082.55	0.658694	0.353233	1.86476	0.0622152	0.999616
ENSMUSG00000001630	Stk38l	protein_coding	6	515.534	0.199047	0.271593	0.732887	0.463627	0.999616
ENSMUSG00000001632	Brpf1	protein_coding	6	677.839	-0.191348	0.123921	-1.54411	0.122562	0.999616
ENSMUSG00000001642	Akr1b3	protein_coding	6	412.796	0.0549907	0.156247	0.351948	0.724877	0.999616
ENSMUSG00000001655	Hoxc13	protein_coding	15	1.60631	3.39216	1.73164	1.95893	0.0501215
ENSMUSG00000001656	Hoxc11	protein_coding	15	0
ENSMUSG00000001657	Hoxc8	protein_coding	15	1.0482	1.89652	2.25554	0.840829	0.400444
ENSMUSG00000001661	Hoxc6	protein_coding	15	0.388132	-0.614603	3.31678	-0.185301	0.852993
ENSMUSG00000001663	Gstt1	protein_coding	10	2.42067	2.16799	1.70664	1.27033	0.203968
ENSMUSG00000001665	Gstt3	protein_coding	10	0.381372	-1.93839	3.27439	-0.591986	0.55386
ENSMUSG00000001666	Ddt	protein_coding	10	84.9964	-0.128625	0.243271	-0.52873	0.596993	0.999616
ENSMUSG00000001670	Tat	protein_coding	8	0
ENSMUSG00000001672	Marveld3	protein_coding	8	2.37701	-1.58791	1.2975	-1.22382	0.221018
ENSMUSG00000001674	Ddx18	protein_coding	1	333.157	0.0565009	0.185831	0.304044	0.761094	0.999616
ENSMUSG00000001687	Ubl3	protein_coding	5	3070.47	0.114362	0.11004	1.03927	0.298677	0.999616
ENSMUSG00000001700	Gramd3	protein_coding	18	9.79148	0.00390431	0.818288	0.00477131	0.996193	0.999762
ENSMUSG00000001707	Eef1e1	protein_coding	13	265.655	-0.0475247	0.220767	-0.215271	0.829556	0.999616
ENSMUSG00000001729	Akt1	protein_coding	12	2113.03	-0.0574691	0.120238	-0.47796	0.632679	0.999616
ENSMUSG00000001739	Cldn15	protein_coding	5	5.72577	-0.653487	0.701827	-0.931123	0.35179
ENSMUSG00000001741	Il16	protein_coding	7	155.825	-0.0395168	0.229105	-0.172483	0.863058	0.999616
ENSMUSG00000001750	Tcirg1	protein_coding	19	279.598	0.102931	0.267193	0.385229	0.700068	0.999616
ENSMUSG00000001751	Naglu	protein_coding	11	286.83	-0.10563	0.287279	-0.367692	0.713103	0.999616
ENSMUSG00000001755	Coasy	protein_coding	11	772.09	-0.0772933	0.111779	-0.691482	0.489263	0.999616
ENSMUSG00000001761	Smo	protein_coding	6	16.8279	0.372803	0.380304	0.980278	0.326949	0.999616
ENSMUSG00000001763	Tspan33	protein_coding	6	298.209	0.299214	0.227379	1.31593	0.188198	0.999616
ENSMUSG00000001767	Crnkl1	protein_coding	2	243.361	0.0761617	0.167865	0.453708	0.650039	0.999616
ENSMUSG00000001768	Rin2	protein_coding	2	43.1935	0.0885086	0.285913	0.309564	0.756892	0.999616
ENSMUSG00000001773	Folh1	protein_coding	7	0
ENSMUSG00000001774	Chordc1	protein_coding	9	689.171	-0.133562	0.135599	-0.98498	0.324634	0.999616
ENSMUSG00000001783	Rtcb	protein_coding	10	1207.23	-0.159112	0.0961401	-1.655	0.0979245	0.999616
ENSMUSG00000001785	Pwp1	protein_coding	10	360.708	-0.00842027	0.28469	-0.029577	0.976404	0.999616
ENSMUSG00000001786	Fbxo7	protein_coding	10	432.683	0.000180093	0.156562	0.0011503	0.999082	0.999813
ENSMUSG00000001794	Capns1	protein_coding	7	2701.6	-0.093388	0.0912357	-1.02359	0.306029	0.999616
ENSMUSG00000001802	Lrp3	protein_coding	7	2807.87	-0.037518	0.217774	-0.17228	0.863218	0.999616
ENSMUSG00000001804	Dsg4	protein_coding	18	0
ENSMUSG00000001815	Evx2	protein_coding	2	0.231221	0.207543	3.53381	0.0587305	0.953167
ENSMUSG00000001819	Hoxd13	protein_coding	2	0.710951	1.15617	2.89028	0.400018	0.689143
ENSMUSG00000001823	Hoxd12	protein_coding	2	0
ENSMUSG00000001827	Folr1	protein_coding	7	6.3007	1.71035	0.929578	1.83992	0.0657801
ENSMUSG00000001829	Clpb	protein_coding	7	1028.77	0.0752853	0.146322	0.514518	0.60689	0.999616
ENSMUSG00000001833	Sept7	protein_coding	9	6234.24	0.0788756	0.217282	0.36301	0.716597	0.999616
ENSMUSG00000001844	Zdhhc4	protein_coding	5	561.214	-0.033414	0.1341	-0.249172	0.803228	0.999616
ENSMUSG00000001847	Rac1	protein_coding	5	4501.72	0.116076	0.136765	0.848729	0.396032	0.999616
ENSMUSG00000001855	Nup214	protein_coding	2	902.227	-0.0703507	0.135543	-0.519029	0.603741	0.999616
ENSMUSG00000001864	Aif1l	protein_coding	2	0.78429	1.20515	2.32257	0.518887	0.60384
ENSMUSG00000001865	Cpa3	protein_coding	3	1.52551	-0.106507	1.31232	-0.0811593	0.935315
ENSMUSG00000001870	Ltbp1	protein_coding	17	141.154	-0.162878	0.362727	-0.449036	0.653406	0.999616
ENSMUSG00000001891	Ugp2	protein_coding	11	610.34	-0.00804691	0.13957	-0.0576548	0.954024	0.999616
ENSMUSG00000001901	Kcnh6	protein_coding	11	52.7687	-0.317637	0.26342	-1.20582	0.227887	0.999616
ENSMUSG00000001909	Trmt1	protein_coding	8	1262.03	-0.0419181	0.147145	-0.284877	0.775738	0.999616
ENSMUSG00000001910	Nacc1	protein_coding	8	3126.89	0.0726227	0.0987028	0.735771	0.46187	0.999616
ENSMUSG00000001911	Nfix	protein_coding	8	5875.58	0.135056	0.239726	0.563376	0.573179	0.999616
ENSMUSG00000001918	Slc1a5	protein_coding	7	82.9701	-0.41434	0.512503	-0.808463	0.418824	0.999616
ENSMUSG00000001924	Uba1	protein_coding	X	9923.91	0.0554664	0.109502	0.506532	0.612483	0.999616
ENSMUSG00000001930	Vwf	protein_coding	6	2.892	0.451245	1.17732	0.38328	0.701512
ENSMUSG00000001942	Siae	protein_coding	9	293.42	0.459074	0.201944	2.27327	0.0230099	0.9083
ENSMUSG00000001943	Vsig2	protein_coding	9	803.704	0.682922	0.294837	2.31627	0.0205435	0.898695
ENSMUSG00000001946	Esam	protein_coding	9	87.6917	0.603725	0.364681	1.65549	0.0978256	0.999616
ENSMUSG00000001948	Spa17	protein_coding	9	20.5242	0.499599	0.512111	0.975568	0.329279	0.999616
ENSMUSG00000001962	Fam50a	protein_coding	X	565.753	-0.0650779	0.102472	-0.635083	0.525374	0.999616
ENSMUSG00000001964	Emd	protein_coding	X	1172.91	0.0279882	0.246027	0.113761	0.909427	0.999616
ENSMUSG00000001983	Taco1	protein_coding	11	164.664	-0.0207456	0.241691	-0.0858351	0.931597	0.999616
ENSMUSG00000001985	Grik3	protein_coding	4	1250.53	-0.0164487	0.12308	-0.133642	0.893685	0.999616
ENSMUSG00000001986	Gria3	protein_coding	X	5054.77	0.609003	0.240928	2.52774	0.0114798	0.746047
ENSMUSG00000001988	Npas1	protein_coding	7	221.091	-0.0745822	0.139489	-0.534682	0.59287	0.999616
ENSMUSG00000001995	Sipa1l2	protein_coding	8	3258.8	-0.0838413	0.246337	-0.340353	0.733591	0.999616
ENSMUSG00000001998	Ap4e1	protein_coding	2	311.545	-0.106682	0.211238	-0.505031	0.613537	0.999616
ENSMUSG00000001999	Blvra	protein_coding	2	211.885	-0.0438087	0.158274	-0.27679	0.781941	0.999616
ENSMUSG00000002006	Pdzd4	protein_coding	X	2480.52	-0.0728531	0.159164	-0.457725	0.64715	0.999616
ENSMUSG00000002007	Srpk3	protein_coding	X	11.6817	0.268579	0.540606	0.496812	0.619322	0.999616
ENSMUSG00000002010	Idh3g	protein_coding	X	1665.78	0.0257476	0.134021	0.192116	0.847651	0.999616
ENSMUSG00000002012	Pnck	protein_coding	X	813.231	-0.104091	0.185966	-0.559732	0.575662	0.999616
ENSMUSG00000002014	Ssr4	protein_coding	X	982.616	-0.0216285	0.17689	-0.122271	0.902685	0.999616
ENSMUSG00000002015	Bcap31	protein_coding	X	1251.42	-0.0480407	0.119466	-0.402129	0.687589	0.999616
ENSMUSG00000002017	Fam98a	protein_coding	17	1200.75	-0.0073507	0.109245	-0.0672862	0.946354	0.999616
ENSMUSG00000002020	Ltbp2	protein_coding	12	15.0132	1.19688	0.634775	1.88551	0.0593606	0.999616
ENSMUSG00000002028	Kmt2a	protein_coding	9	1666.87	-0.0581883	0.141275	-0.411879	0.680428	0.999616
ENSMUSG00000002031	Ift46	protein_coding	9	211.224	0.0452977	0.203027	0.223112	0.823448	0.999616
ENSMUSG00000002032	Tmem25	protein_coding	9	2392.49	-0.0397165	0.127529	-0.311432	0.755472	0.999616
ENSMUSG00000002033	Cd3g	protein_coding	9	0.321248	1.76832	3.44652	0.513074	0.6079
ENSMUSG00000002043	Trappc6a	protein_coding	7	156.132	0.0233624	0.198222	0.11786	0.906179	0.999616
ENSMUSG00000002052	Supt6	protein_coding	11	4668.25	0.114426	0.115537	0.990378	0.321989	0.999616
ENSMUSG00000002055	Spag5	protein_coding	11	23.0903	0.236771	0.432522	0.547419	0.584091	0.999616
ENSMUSG00000002057	Foxn1	protein_coding	11	0.0865434	0.928881	3.53381	0.262855	0.792662
ENSMUSG00000002058	Unc119	protein_coding	11	194.615	-0.134415	0.239339	-0.561609	0.574382	0.999616
ENSMUSG00000002059	Rab34	protein_coding	11	447.867	-0.182697	0.138785	-1.31641	0.188037	0.999616
ENSMUSG00000002064	Sdf2	protein_coding	11	585.006	-0.0172479	0.174493	-0.0988454	0.921261	0.999616
ENSMUSG00000002068	Ccne1	protein_coding	7	391.553	0.234373	0.296481	0.790516	0.429227	0.999616
ENSMUSG00000002076	Hsf2bp	protein_coding	17	10.072	-0.100557	0.466337	-0.215631	0.829275	0.999616
ENSMUSG00000002083	Bbc3	protein_coding	7	374.038	-0.0732944	0.786359	-0.0932073	0.925739	0.999616
ENSMUSG00000002100	Mybpc3	protein_coding	2	29.7319	-1.24411	0.687843	-1.80871	0.070496	0.999616
ENSMUSG00000002102	Psmc3	protein_coding	2	1466.19	-0.00822217	0.173949	-0.0472678	0.9623	0.999616
ENSMUSG00000002103	Acp2	protein_coding	2	1331.31	0.0997286	0.169525	0.588283	0.556342	0.999616
ENSMUSG00000002104	Rapsn	protein_coding	2	3.35515	-0.387059	0.808758	-0.478584	0.632235
ENSMUSG00000002105	Slc39a13	protein_coding	2	352.691	-0.0285998	0.156874	-0.182311	0.855338	0.999616
ENSMUSG00000002107	Celf2	protein_coding	2	8637.25	0.179921	0.100067	1.79801	0.0721749	0.999616
ENSMUSG00000002108	Nr1h3	protein_coding	2	24.1673	0.00269989	0.480991	0.00561318	0.995521	0.999762
ENSMUSG00000002109	Ddb2	protein_coding	2	159.83	-0.0452961	0.269921	-0.167812	0.866731	0.999616
ENSMUSG00000002111	Spi1	protein_coding	2	1.08356	-0.384205	1.69818	-0.226245	0.821011
ENSMUSG00000002129	Sf3a1	protein_coding	11	1684.45	0.107084	0.112261	0.953889	0.34014	0.999616
ENSMUSG00000002147	Stat6	protein_coding	10	262.256	-0.123266	0.228161	-0.540259	0.589019	0.999616
ENSMUSG00000002190	Clgn	protein_coding	8	169.68	0.270332	0.184482	1.46536	0.142823	0.999616
ENSMUSG00000002204	Napsa	protein_coding	7	14.66	0.036772	0.60556	0.0607239	0.951579	0.999616
ENSMUSG00000002205	Vrk3	protein_coding	7	316.271	0.0540598	0.155157	0.348419	0.727525	0.999616
ENSMUSG00000002210	Smg9	protein_coding	7	800.569	0.0218348	0.153369	0.142367	0.88679	0.999616
ENSMUSG00000002221	Paxip1	protein_coding	5	1030.34	-0.079148	0.105593	-0.749557	0.453522	0.999616
ENSMUSG00000002222	Rmnd5a	protein_coding	6	2274.61	0.0316588	0.135712	0.233279	0.815545	0.999616
ENSMUSG00000002227	Mov10	protein_coding	3	146.851	-0.126406	0.270808	-0.466772	0.640663	0.999616
ENSMUSG00000002228	Ppm1j	protein_coding	3	117.888	-0.0134483	0.451388	-0.0297932	0.976232	0.999616
ENSMUSG00000002233	Rhoc	protein_coding	3	131.832	-0.537495	0.279483	-1.92317	0.0544585	0.999616
ENSMUSG00000002240	Prr27	protein_coding	5	0
ENSMUSG00000002249	Tead3	protein_coding	17	12.1844	-0.47219	0.751836	-0.628049	0.529972	0.999616
ENSMUSG00000002250	Ppard	protein_coding	17	1630.46	-0.0238993	0.187537	-0.127438	0.898594	0.999616
ENSMUSG00000002257	Def6	protein_coding	17	32.2958	0.035108	0.414668	0.0846655	0.932527	0.999616
ENSMUSG00000002265	Peg3	protein_coding	7	5909.48	-0.130798	0.190557	-0.686397	0.492463	0.999616
ENSMUSG00000002266	Zim1	protein_coding	7	30.8491	-0.290869	0.396403	-0.733771	0.463088	0.999616
ENSMUSG00000002274	Metrn	protein_coding	17	4.58325	-2.51245	0.983453	-2.55472	0.0106273
ENSMUSG00000002279	Lmf1	protein_coding	17	423.418	-0.0115318	0.156157	-0.0738475	0.941132	0.999616
ENSMUSG00000002280	Narfl	protein_coding	17	438.077	-0.148977	0.145761	-1.02206	0.306752	0.999616
ENSMUSG00000002289	Angptl4	protein_coding	17	7.66409	0.339336	0.681124	0.498199	0.618344
ENSMUSG00000002297	Dbf4	protein_coding	5	77.6194	0.331953	0.24413	1.35974	0.173913	0.999616
ENSMUSG00000002307	Daxx	protein_coding	17	403.915	-0.112767	0.128937	-0.874595	0.381794	0.999616
ENSMUSG00000002308	Cd320	protein_coding	17	124.767	-0.23868	0.276504	-0.863208	0.388023	0.999616
ENSMUSG00000002319	Ipo4	protein_coding	14	2958.42	-0.0337822	0.130149	-0.259567	0.795198	0.999616
ENSMUSG00000002320	Tm9sf1	protein_coding	14	768.284	0.0310961	0.130586	0.238127	0.811783	0.999616
ENSMUSG00000002324	Rec8	protein_coding	14	123.061	-0.0277437	0.342689	-0.080959	0.935475	0.999616
ENSMUSG00000002325	Irf9	protein_coding	14	173.52	-0.017489	0.178395	-0.0980349	0.921905	0.999616
ENSMUSG00000002326	Gmpr2	protein_coding	14	275.021	-0.094209	0.148249	-0.635479	0.525116	0.999616
ENSMUSG00000002329	Mdp1	protein_coding	14	511.547	-0.11566	0.116979	-0.988729	0.322796	0.999616
ENSMUSG00000002332	Dhrs1	protein_coding	14	525.874	-0.119179	0.138904	-0.857993	0.390896	0.999616
ENSMUSG00000002341	Ncan	protein_coding	8	10222.4	0.250117	0.134082	1.8654	0.0621259	0.999616
ENSMUSG00000002342	Tmem161a	protein_coding	8	905.706	-0.0655158	0.153773	-0.426054	0.670068	0.999616
ENSMUSG00000002343	Armc6	protein_coding	8	573.121	-0.0292566	0.130098	-0.224881	0.822072	0.999616
ENSMUSG00000002345	Borcs8	protein_coding	8	357.358	0.0318809	0.155586	0.204908	0.837644	0.999616
ENSMUSG00000002346	Slc25a42	protein_coding	8	1256.98	-0.122355	0.111897	-1.09347	0.274189	0.999616
ENSMUSG00000002365	Snx9	protein_coding	17	138.888	0.209977	0.20568	1.02089	0.307305	0.999616
ENSMUSG00000002372	Ranbp3	protein_coding	17	1412.67	0.0424172	0.112938	0.375581	0.707228	0.999616
ENSMUSG00000002379	Ndufa11	protein_coding	17	1003.86	0.113724	0.153514	0.740804	0.458812	0.999616
ENSMUSG00000002384	Bmp8b	protein_coding	4	8.71098	-0.616871	0.662298	-0.93141	0.351642
ENSMUSG00000002393	Nr2f6	protein_coding	8	291.475	-0.137938	0.231694	-0.595344	0.551614	0.999616
ENSMUSG00000002395	Use1	protein_coding	8	463.819	0.00359385	0.153976	0.0233404	0.981379	0.999616
ENSMUSG00000002396	Ocel1	protein_coding	8	471.485	0.145442	0.239279	0.607833	0.543298	0.999616
ENSMUSG00000002409	Dyrk1b	protein_coding	7	346.319	-0.201271	0.126996	-1.58487	0.112996	0.999616
ENSMUSG00000002413	Braf	protein_coding	6	4084.63	-0.0271644	0.100795	-0.269501	0.787544	0.999616
ENSMUSG00000002416	Ndufb2	protein_coding	6	144.948	0.0359995	0.241385	0.149137	0.881445	0.999616
ENSMUSG00000002428	Hltf	protein_coding	3	300.966	-0.0606451	0.221899	-0.2733	0.784623	0.999616
ENSMUSG00000002455	Prpf6	protein_coding	2	1073.61	-0.0168034	0.0934748	-0.179764	0.857338	0.999616
ENSMUSG00000002458	Rgs19	protein_coding	2	199.024	-0.13582	0.184979	-0.734247	0.462798	0.999616
ENSMUSG00000002459	Rgs20	protein_coding	1	268.845	0.139098	0.186734	0.7449	0.456332	0.999616
ENSMUSG00000002475	Abhd3	protein_coding	18	259.872	0.12643	0.194561	0.649824	0.515806	0.999616
ENSMUSG00000002477	Snrpd1	protein_coding	18	349.249	0.206633	0.148746	1.38917	0.164781	0.999616
ENSMUSG00000002486	Tchp	protein_coding	5	151.964	-0.182338	0.235986	-0.772662	0.439723	0.999616
ENSMUSG00000002489	Tiam1	protein_coding	16	1823.23	-0.0535544	0.157308	-0.340444	0.733522	0.999616
ENSMUSG00000002496	Tsc2	protein_coding	17	2929.61	-0.0252737	0.175239	-0.144224	0.885323	0.999616
ENSMUSG00000002500	Rpl3l	protein_coding	17	7.26901	0.302155	0.776191	0.389279	0.69707
ENSMUSG00000002504	Slc9a3r2	protein_coding	17	497.585	-0.082894	0.102042	-0.812348	0.416592	0.999616
ENSMUSG00000002524	Puf60	protein_coding	15	1602.29	0.0741751	0.095167	0.779421	0.435732	0.999616
ENSMUSG00000002546	Golga2	protein_coding	2	1958.67	-0.108221	0.135461	-0.798912	0.424341	0.999616
ENSMUSG00000002550	Uck1	protein_coding	2	917.168	-0.0535684	0.12828	-0.417589	0.676248	0.999616
ENSMUSG00000002565	Scin	protein_coding	12	11.4928	0.52672	0.551631	0.954841	0.339658	0.999616
ENSMUSG00000002578	Ikzf4	protein_coding	10	230.236	-0.118457	0.298275	-0.39714	0.691264	0.999616
ENSMUSG00000002580	Mien1	protein_coding	11	218.097	0.0090383	0.249629	0.0362069	0.971117	0.999616
ENSMUSG00000002588	Pon1	protein_coding	6	0.452841	-2.20649	3.11053	-0.70936	0.478101
ENSMUSG00000002602	Axl	protein_coding	7	9.93952	0.953304	0.617481	1.54386	0.122623	0.999616
ENSMUSG00000002603	Tgfb1	protein_coding	7	24.5923	-0.208072	0.441006	-0.471812	0.637061	0.999616
ENSMUSG00000002608	Ccdc97	protein_coding	7	651.902	-0.0722249	0.123869	-0.583073	0.559844	0.999616
ENSMUSG00000002617	Zfp40	protein_coding	17	219.72	-0.177748	0.186421	-0.953477	0.340348	0.999616
ENSMUSG00000002625	Akap8l	protein_coding	17	1566.35	0.0184802	0.185777	0.0994755	0.920761	0.999616
ENSMUSG00000002633	Shh	protein_coding	5	186.753	0.224205	0.229674	0.976188	0.328971	0.999616
ENSMUSG00000002635	Pdcd2l	protein_coding	7	237.792	-0.0180296	0.140213	-0.128586	0.897685	0.999616
ENSMUSG00000002658	Gtf2f1	protein_coding	17	904.995	-0.127427	0.0969732	-1.31404	0.188832	0.999616
ENSMUSG00000002660	Clpp	protein_coding	17	640.749	-0.0816626	0.113386	-0.72022	0.47139	0.999616
ENSMUSG00000002661	Alkbh7	protein_coding	17	94.1955	-0.328998	0.23136	-1.42202	0.155021	0.999616
ENSMUSG00000002664	Pspn	protein_coding	17	2.02029	-2.01913	1.33069	-1.51736	0.129176
ENSMUSG00000002668	Dennd1c	protein_coding	17	13.3536	0.0347879	0.569875	0.0610449	0.951323	0.999616
ENSMUSG00000002679	Med6	protein_coding	12	159.632	0.0498336	0.174395	0.285752	0.775068	0.999616
ENSMUSG00000002688	Prkd1	protein_coding	12	28.1564	-0.439786	0.548852	-0.801285	0.422967	0.999616
ENSMUSG00000002699	Lcp2	protein_coding	11	6.83831	0.98337	0.726301	1.35394	0.175755
ENSMUSG00000002718	Cse1l	protein_coding	2	1835.03	0.0910574	0.152519	0.597023	0.550492	0.999616
ENSMUSG00000002728	Naa20	protein_coding	2	649.815	0.00509722	0.118647	0.0429613	0.965732	0.999616
ENSMUSG00000002731	Prkra	protein_coding	2	195.304	-0.0294162	0.252046	-0.11671	0.90709	0.999616
ENSMUSG00000002732	Fkbp7	protein_coding	2	12.4616	0.176737	0.688998	0.256513	0.797555	0.999616
ENSMUSG00000002733	Plekha3	protein_coding	2	306.638	0.219695	0.1729	1.27065	0.203855	0.999616
ENSMUSG00000002741	Ykt6	protein_coding	11	1984.53	-0.080209	0.116877	-0.686266	0.492546	0.999616
ENSMUSG00000002748	Baz1b	protein_coding	5	1586.32	-0.0411182	0.143781	-0.285978	0.774895	0.999616
ENSMUSG00000002763	Pex6	protein_coding	17	1657.49	0.103507	0.200335	0.516668	0.605388	0.999616
ENSMUSG00000002767	Mrpl2	protein_coding	17	371.663	-0.000434517	0.18134	-0.00239614	0.998088	0.999762
ENSMUSG00000002768	Mea1	protein_coding	17	371.379	-0.105471	0.197789	-0.533249	0.593861	0.999616
ENSMUSG00000002769	Gnmt	protein_coding	17	16.1545	0.194534	0.495379	0.392698	0.694542	0.999616
ENSMUSG00000002771	Grin2d	protein_coding	7	795.677	0.0952076	0.135657	0.701828	0.482786	0.999616
ENSMUSG00000002778	Kdelr1	protein_coding	7	1256.79	0.0952125	0.157408	0.604878	0.54526	0.999616
ENSMUSG00000002781	Tmem143	protein_coding	7	361.571	-0.0494722	0.148657	-0.332795	0.739289	0.999616
ENSMUSG00000002791	Pdxk-ps	transcribed_unprocessed_pseudogene	17	4.01233	-0.426669	1.08037	-0.394927	0.692897
ENSMUSG00000002797	Ggct	protein_coding	6	219.494	0.102599	0.194342	0.527929	0.597549	0.999616
ENSMUSG00000002799	Jag2	protein_coding	12	1166.61	-0.140263	0.213446	-0.657139	0.511092	0.999616
ENSMUSG00000002803	Btbd6	protein_coding	12	944.729	0.181568	0.213552	0.850227	0.395199	0.999616
ENSMUSG00000002804	Nudt14	protein_coding	12	65.3437	-0.400427	0.343391	-1.1661	0.243575	0.999616
ENSMUSG00000002808	Epdr1	protein_coding	13	1339.35	0.113784	0.123134	0.924066	0.355452	0.999616
ENSMUSG00000002812	Flii	protein_coding	11	862.333	-0.151034	0.221472	-0.681958	0.495265	0.999616
ENSMUSG00000002814	Top3a	protein_coding	11	89.9601	-0.258826	0.239989	-1.07849	0.280815	0.999616
ENSMUSG00000002820	Atg4d	protein_coding	9	671.712	-0.108218	0.142409	-0.759907	0.44731	0.999616
ENSMUSG00000002825	Qtrt1	protein_coding	9	237.195	-0.0678233	0.178957	-0.378993	0.704693	0.999616
ENSMUSG00000002831	Plin4	protein_coding	17	5.12502	0.396884	0.864292	0.459201	0.64609
ENSMUSG00000002833	Hdgfl2	protein_coding	17	1316.01	-0.00312386	0.110513	-0.0282669	0.977449	0.999616
ENSMUSG00000002835	Chaf1a	protein_coding	17	46.4233	0.0405916	0.355118	0.114304	0.908997	0.999616
ENSMUSG00000002844	Adprh	protein_coding	16	1569.25	-0.123904	0.155489	-0.796865	0.42553	0.999616
ENSMUSG00000002845	Tmem39a	protein_coding	16	149.188	0.0315363	0.185831	0.169704	0.865243	0.999616
ENSMUSG00000002846	Timmdc1	protein_coding	16	317.255	-0.224468	0.218682	-1.02646	0.304674	0.999616
ENSMUSG00000002847	Pla1a	protein_coding	16	0.117494	-0.513791	3.53381	-0.145393	0.884401
ENSMUSG00000002870	Mcm2	protein_coding	6	151.678	-0.263662	0.256758	-1.02689	0.304473	0.999616
ENSMUSG00000002871	Tpra1	protein_coding	6	552.71	-0.318846	0.226523	-1.40756	0.15926	0.999616
ENSMUSG00000002881	Nab1	protein_coding	1	632.23	-0.158344	0.127497	-1.24194	0.214257	0.999616
ENSMUSG00000002885	Adgre5	protein_coding	8	41.5742	-0.626677	0.368729	-1.69956	0.0892137	0.999616
ENSMUSG00000002897	Il17ra	protein_coding	6	136.555	-0.176376	0.258183	-0.683143	0.494516	0.999616
ENSMUSG00000002900	Lamb1	protein_coding	12	973.763	0.359677	0.176	2.04361	0.0409917	0.999616
ENSMUSG00000002908	Kcnn1	protein_coding	8	817.586	-0.351944	0.191354	-1.83923	0.065881	0.999616
ENSMUSG00000002910	Arrdc2	protein_coding	8	294.103	-0.196652	0.219773	-0.894796	0.370896	0.999616
ENSMUSG00000002930	Ppp1r17	protein_coding	6	0.846943	-2.24786	1.98252	-1.13384	0.256862
ENSMUSG00000002944	Cd36	protein_coding	5	8.73813	1.22654	0.734514	1.66987	0.0949447
ENSMUSG00000002948	Map2k7	protein_coding	8	1210.83	-0.0122351	0.114924	-0.106463	0.915215	0.999616
ENSMUSG00000002949	Timm44	protein_coding	8	1090.36	-0.0233223	0.116475	-0.200234	0.841297	0.999616
ENSMUSG00000002957	Ap2a2	protein_coding	7	8974.33	-0.122797	0.0886799	-1.38472	0.166138	0.999616
ENSMUSG00000002963	Pnkp	protein_coding	7	755.887	-0.0377803	0.118679	-0.318341	0.750226	0.999616
ENSMUSG00000002968	Med25	protein_coding	7	1500.79	-0.0484379	0.162627	-0.297848	0.765819	0.999616
ENSMUSG00000002980	Bcam	protein_coding	7	523.392	-0.77455	0.439513	-1.76229	0.07802	0.999616
ENSMUSG00000002981	Clptm1	protein_coding	7	6104.96	0.0275144	0.158218	0.173902	0.861942	0.999616
ENSMUSG00000002983	Relb	protein_coding	7	238.356	-0.360194	0.285683	-1.26082	0.207375	0.999616
ENSMUSG00000002984	Tomm40	protein_coding	7	1618.38	-0.0640976	0.110314	-0.581048	0.561208	0.999616
ENSMUSG00000002985	Apoe	protein_coding	7	145.926	0.16998	0.234509	0.724832	0.468555	0.999616
ENSMUSG00000002992	Apoc2	protein_coding	7	0.124254	0.928881	3.53381	0.262855	0.792662
ENSMUSG00000002996	Hbp1	protein_coding	12	651.045	-0.103719	0.164666	-0.629875	0.528776	0.999616
ENSMUSG00000002997	Prkar2b	protein_coding	12	1457.85	0.389968	0.112253	3.474	0.00051276	0.19782
ENSMUSG00000003031	Cdkn1b	protein_coding	6	1566.26	-0.044887	0.194611	-0.23065	0.817587	0.999616
ENSMUSG00000003032	Klf4	protein_coding	4	86.0743	-0.0578921	0.550452	-0.105172	0.916239	0.999616
ENSMUSG00000003033	Ap1m1	protein_coding	8	963.735	-0.0287271	0.124158	-0.231376	0.817023	0.999616
ENSMUSG00000003037	Rab8a	protein_coding	8	670.49	0.0200775	0.111	0.180879	0.856463	0.999616
ENSMUSG00000003038	Hmgn2	protein_coding	4	574.183	0.0681704	0.117754	0.578921	0.562642	0.999616
ENSMUSG00000003039	Fam32a	protein_coding	8	699.206	-0.108984	0.118619	-0.918767	0.358217	0.999616
ENSMUSG00000003051	Elf3	protein_coding	1	0.451125	-2.20281	3.07243	-0.716961	0.473398
ENSMUSG00000003053	Cyp2c29	protein_coding	19	0
ENSMUSG00000003062	Stard3nl	protein_coding	13	851.559	0.161022	0.108072	1.48995	0.136237	0.999616
ENSMUSG00000003068	Stk11	protein_coding	10	1171.68	-0.0916628	0.11437	-0.801456	0.422868	0.999616
ENSMUSG00000003070	Efna2	protein_coding	10	156.187	0.0732133	0.219875	0.332977	0.739152	0.999616
ENSMUSG00000003072	Atp5d	protein_coding	10	5184.36	0.000549943	0.15927	0.00345289	0.997245	0.999762
ENSMUSG00000003099	Ppp5c	protein_coding	7	2540.89	0.00295033	0.15883	0.0185753	0.98518	0.999616
ENSMUSG00000003119	Cdk12	protein_coding	11	631.761	-0.100028	0.141521	-0.706805	0.479687	0.999616
ENSMUSG00000003123	Lipe	protein_coding	7	73.7812	-0.196517	0.263909	-0.74464	0.456489	0.999616
ENSMUSG00000003131	Pafah1b2	protein_coding	9	3774.04	0.0257594	0.127767	0.201613	0.840219	0.999616
ENSMUSG00000003134	Tbc1d8	protein_coding	1	436.328	-0.0531833	0.184347	-0.288495	0.772967	0.999616
ENSMUSG00000003135	Cnot11	protein_coding	1	698.604	-0.0526774	0.148608	-0.354472	0.722985	0.999616
ENSMUSG00000003153	Slc2a3	protein_coding	6	22947.2	0.122738	0.196773	0.623755	0.532789	0.999616
ENSMUSG00000003154	Foxj2	protein_coding	6	1122.05	-0.262426	0.151141	-1.7363	0.0825108	0.999616
ENSMUSG00000003161	Sri	protein_coding	5	435.052	0.0531497	0.121778	0.436447	0.662512	0.999616
ENSMUSG00000003166	Dgcr2	protein_coding	16	1879.05	0.0655816	0.111366	0.588884	0.555939	0.999616
ENSMUSG00000003178				442.067	-0.149123	0.160088	-0.931512	0.351589	0.999616
ENSMUSG00000003184	Irf3	protein_coding	7	127.007	0.0423114	0.220618	0.191786	0.84791	0.999616
ENSMUSG00000003190	Bcl2l12	protein_coding	7	5.24897	-0.138253	0.774632	-0.178476	0.858349
ENSMUSG00000003198	Zfp959	protein_coding	17	83.4151	0.0425725	0.225234	0.189015	0.850081	0.999616
ENSMUSG00000003199	Mpnd	protein_coding	17	848.222	0.015314	0.177762	0.0861487	0.931348	0.999616
ENSMUSG00000003200	Sh3gl1	protein_coding	17	1369.88	-0.0104567	0.137576	-0.0760066	0.939414	0.999616
ENSMUSG00000003206	Ebi3	protein_coding	17	5.01057	-0.907118	0.738217	-1.2288	0.219148
ENSMUSG00000003208	Yju2	protein_coding	17	121.353	-0.25541	0.231317	-1.10415	0.269526	0.999616
ENSMUSG00000003226	Ranbp2	protein_coding	10	3405.26	0.285528	0.198022	1.4419	0.14933	0.999616
ENSMUSG00000003227	Edar	protein_coding	10	2.45827	2.11343	1.40117	1.50833	0.131469
ENSMUSG00000003228	Grk5	protein_coding	19	272.261	0.220863	0.237349	0.930539	0.352092	0.999616
ENSMUSG00000003233	Dvl3	protein_coding	16	1773.36	-0.121286	0.145145	-0.835625	0.403366	0.999616
ENSMUSG00000003234	Abcf3	protein_coding	16	1385.12	-0.0975477	0.153473	-0.6356	0.525037	0.999616
ENSMUSG00000003235	Eif2b5	protein_coding	16	1641.8	-0.032734	0.113368	-0.28874	0.77278	0.999616
ENSMUSG00000003269	Cyth2	protein_coding	7	1059.41	-0.0344288	0.14213	-0.242235	0.808598	0.999616
ENSMUSG00000003271	Sult2b1	protein_coding	7	532.588	-0.149456	0.209701	-0.712709	0.476026	0.999616
ENSMUSG00000003273	Car11	protein_coding	7	1566.17	0.228154	0.194147	1.17516	0.239929	0.999616
ENSMUSG00000003279	Dlgap1	protein_coding	17	5539.66	0.110355	0.222411	0.496177	0.619769	0.999616
ENSMUSG00000003282	Plag1	protein_coding	4	46.9814	-0.262602	0.258409	-1.01622	0.309523	0.999616
ENSMUSG00000003283	Hck	protein_coding	2	5.63614	-0.0689331	0.796328	-0.0865638	0.931018
ENSMUSG00000003299	Mrpl4	protein_coding	9	973.977	-0.00853759	0.129015	-0.0661753	0.947238	0.999616
ENSMUSG00000003308	Keap1	protein_coding	9	777.332	-0.136986	0.147504	-0.928695	0.353047	0.999616
ENSMUSG00000003309	Ap1m2	protein_coding	9	24.9282	-0.239666	0.399731	-0.599568	0.548794	0.999616
ENSMUSG00000003316	Glg1	protein_coding	8	11130.8	0.192735	0.181017	1.06474	0.286995	0.999616
ENSMUSG00000003341	Atp8b3	protein_coding	10	11.9754	0.0641878	0.640667	0.100189	0.920194	0.999616
ENSMUSG00000003344	Btbd2	protein_coding	10	1878.6	-0.0744763	0.144014	-0.517147	0.605053	0.999616
ENSMUSG00000003345	Csnk1g2	protein_coding	10	3879.96	0.117551	0.196027	0.599671	0.548725	0.999616
ENSMUSG00000003346	Abhd17a	protein_coding	10	5756.74	-0.0200437	0.168161	-0.119194	0.905122	0.999616
ENSMUSG00000003348	Mob3a	protein_coding	10	90.1268	-0.250879	0.246545	-1.01758	0.308877	0.999616
ENSMUSG00000003352	Cacnb3	protein_coding	15	2681.29	0.273457	0.205252	1.3323	0.182762	0.999616
ENSMUSG00000003354	Ccdc65	protein_coding	15	137.14	0.265546	0.192516	1.37935	0.167788	0.999616
ENSMUSG00000003355	Fkbp11	protein_coding	15	14.79	-0.815191	0.418729	-1.94682	0.0515562	0.999616
ENSMUSG00000003360	Ddx23	protein_coding	15	988.207	-0.0719202	0.0910999	-0.789465	0.42984	0.999616
ENSMUSG00000003363	Pld3	protein_coding	7	17563.9	0.21396	0.217227	0.98496	0.324644	0.999616
ENSMUSG00000003378	Grik5	protein_coding	7	8584.69	-0.0134671	0.1557	-0.0864936	0.931074	0.999616
ENSMUSG00000003379	Cd79a	protein_coding	7	2.03611	2.9127	1.46684	1.98569	0.0470674
ENSMUSG00000003380	Rabac1	protein_coding	7	2125.42	0.0517758	0.0991282	0.522311	0.601454	0.999616
ENSMUSG00000003382	Etv3	protein_coding	3	1197.36	-0.0254622	0.16822	-0.151362	0.87969	0.999616
ENSMUSG00000003402	Prkcsh	protein_coding	9	3072.45	0.0132574	0.139516	0.095024	0.924296	0.999616
ENSMUSG00000003410	Elavl3	protein_coding	9	5616.83	0.0702662	0.0746336	0.941482	0.346458	0.999616
ENSMUSG00000003411	Rab3b	protein_coding	4	969.254	-0.0980832	0.165812	-0.591531	0.554164	0.999616
ENSMUSG00000003418	St8sia6	protein_coding	2	16.1404	0.171441	0.400899	0.427643	0.668911	0.999616
ENSMUSG00000003420	Fcgrt	protein_coding	7	4.75631	-0.414533	0.818229	-0.506622	0.61242
ENSMUSG00000003421	Nosip	protein_coding	7	509.782	-0.022033	0.114442	-0.192526	0.84733	0.999616
ENSMUSG00000003423	Pih1d1	protein_coding	7	276.306	0.0206761	0.149294	0.138493	0.889851	0.999616
ENSMUSG00000003429	Rps11	protein_coding	7	1571.15	0.086002	0.150909	0.569893	0.56875	0.999616
ENSMUSG00000003435	Supt5	protein_coding	7	2951.74	-0.08745	0.120408	-0.726283	0.467665	0.999616
ENSMUSG00000003436	Dll3	protein_coding	7	14.4514	-0.335878	0.576861	-0.582251	0.560398	0.999616
ENSMUSG00000003437	Paf1	protein_coding	7	742.739	0.075268	0.117821	0.638833	0.522932	0.999616
ENSMUSG00000003438	Timm50	protein_coding	7	665.566	-0.193324	0.130594	-1.48034	0.138781	0.999616
ENSMUSG00000003444	Med29	protein_coding	7	169.823	-0.0500924	0.166774	-0.30036	0.763902	0.999616
ENSMUSG00000003452	Bicd1	protein_coding	6	1444.16	0.113463	0.130136	0.871877	0.383276	0.999616
ENSMUSG00000003458	Ncstn	protein_coding	1	2178.44	0.121254	0.165902	0.730877	0.464854	0.999616
ENSMUSG00000003464	Pex19	protein_coding	1	1248.25	0.0676501	0.124226	0.544571	0.586049	0.999616
ENSMUSG00000003469	Phyhip	protein_coding	14	3136.24	0.131419	0.144781	0.907707	0.364033	0.999616
ENSMUSG00000003476	Crhr2	protein_coding	6	108.511	0.573483	0.760391	0.754195	0.450732	0.999616
ENSMUSG00000003477	Inmt	protein_coding	6	0.410929	-0.480114	3.23794	-0.148278	0.882124
ENSMUSG00000003484	Cyp4f18	protein_coding	8	11.8779	0.45155	0.451916	0.999191	0.317702	0.999616
ENSMUSG00000003500	Impdh1	protein_coding	6	2653.08	-0.145	0.105965	-1.36837	0.171196	0.999616
ENSMUSG00000003505	Psg18	protein_coding	7	0
ENSMUSG00000003518	Dusp3	protein_coding	11	4177.38	0.0439889	0.225206	0.195328	0.845136	0.999616
ENSMUSG00000003526	Prodh	protein_coding	16	47.0727	-0.14429	0.261347	-0.5521	0.58088	0.999616
ENSMUSG00000003527	Ess2	protein_coding	16	655.243	-0.0987896	0.123208	-0.801814	0.422661	0.999616
ENSMUSG00000003528	Slc25a1	protein_coding	16	1371.54	-0.0785405	0.154966	-0.506825	0.612277	0.999616
ENSMUSG00000003531	Dgcr6	protein_coding	16	640.663	-0.085975	0.151304	-0.568228	0.56988	0.999616
ENSMUSG00000003534	Ddr1	protein_coding	17	462.199	-0.155542	0.355922	-0.437013	0.662102	0.999616
ENSMUSG00000003541	Ier3	protein_coding	17	518.404	-0.144649	0.319508	-0.452723	0.650748	0.999616
ENSMUSG00000003545	Fosb	protein_coding	7	5416.81	0.081833	0.577719	0.141648	0.887358	0.999616
ENSMUSG00000003546	Klc4	protein_coding	17	176.939	-0.0556275	0.27974	-0.198854	0.842377	0.999616
ENSMUSG00000003549	Ercc1	protein_coding	7	324.3	-0.282181	0.151672	-1.86047	0.0628186	0.999616
ENSMUSG00000003555	Cyp17a1	protein_coding	19	1.39325	0.476917	1.43471	0.332413	0.739577
ENSMUSG00000003559	As3mt	protein_coding	19	15.1587	0.0183597	0.415662	0.0441697	0.964769	0.999616
ENSMUSG00000003573	Homer3	protein_coding	8	155.986	-0.473646	0.330335	-1.43384	0.151619	0.999616
ENSMUSG00000003575	Crtc1	protein_coding	8	2326.48	0.0788898	0.176555	0.446828	0.654999	0.999616
ENSMUSG00000003581	Rnf215	protein_coding	11	532.338	-0.0502995	0.17352	-0.289878	0.77191	0.999616
ENSMUSG00000003585	Sec14l2	protein_coding	11	271.748	-0.24293	0.153388	-1.58376	0.113249	0.999616
ENSMUSG00000003604	Aven	protein_coding	2	76.7698	0.252067	0.253284	0.995193	0.319642	0.999616
ENSMUSG00000003617	Cp	protein_coding	3	5.00212	-1.06098	0.82247	-1.28999	0.197053
ENSMUSG00000003623	Crot	protein_coding	5	244.091	-0.0332234	0.21573	-0.154005	0.877606	0.999616
ENSMUSG00000003644	Rps6ka1	protein_coding	4	259.733	-0.10755	0.683056	-0.157454	0.874887	0.999616
ENSMUSG00000003657	Calb2	protein_coding	8	32.6232	-0.35706	0.325803	-1.09594	0.273106	0.999616
ENSMUSG00000003660	Snrnp200	protein_coding	2	2546.28	-0.0415055	0.13897	-0.298666	0.765195	0.999616
ENSMUSG00000003662	Ciao1	protein_coding	2	620.308	2.75263e-05	0.143171	0.000192261	0.999847	0.999965
ENSMUSG00000003665	Has1	protein_coding	17	40.671	0.258913	0.256773	1.00833	0.313295	0.999616
ENSMUSG00000003680	Taf6l	protein_coding	19	166.441	-0.197823	0.2624	-0.7539	0.45091	0.999616
ENSMUSG00000003721	Insig2	protein_coding	1	1094.51	-0.0779948	0.163421	-0.477264	0.633174	0.999616
ENSMUSG00000003731	Kpna6	protein_coding	4	2373.75	0.0488573	0.0788097	0.61994	0.535297	0.999616
ENSMUSG00000003746	Man1a	protein_coding	10	1861.49	0.386867	0.3148	1.22893	0.219099	0.999616
ENSMUSG00000003752	Itpkc	protein_coding	7	218.937	-0.394815	0.178027	-2.21773	0.0265733	0.927661
ENSMUSG00000003762	Coq8b	protein_coding	7	374.947	-0.214376	0.174968	-1.22523	0.220488	0.999616
ENSMUSG00000003778	Brd8	protein_coding	18	629.716	-0.122725	0.186185	-0.659158	0.509794	0.999616
ENSMUSG00000003779	Kif20a	protein_coding	18	25.0222	-0.0790024	0.340908	-0.231741	0.816739	0.999616
ENSMUSG00000003808	Farsa	protein_coding	8	946.632	-0.140572	0.112857	-1.24558	0.21292	0.999616
ENSMUSG00000003809	Gcdh	protein_coding	8	308.588	-0.075771	0.213613	-0.354712	0.722806	0.999616
ENSMUSG00000003810	Mast2	protein_coding	4	4225.06	-0.0643051	0.159161	-0.404027	0.686193	0.999616
ENSMUSG00000003812	Dnase2a	protein_coding	8	32.4189	0.00834343	0.28694	0.0290773	0.976803	0.999616
ENSMUSG00000003813	Rad23a	protein_coding	8	463.217	-0.0479768	0.10741	-0.446672	0.655112	0.999616
ENSMUSG00000003814	Calr	protein_coding	8	11368.4	-0.0505231	0.149987	-0.336849	0.736231	0.999616
ENSMUSG00000003824	Syce2	protein_coding	8	67.0423	-0.371538	0.255045	-1.45676	0.145184	0.999616
ENSMUSG00000003847	Nfat5	protein_coding	8	1004.5	-0.175094	0.141013	-1.24168	0.214353	0.999616
ENSMUSG00000003848	Nob1	protein_coding	8	473.196	0.0675071	0.136682	0.4939	0.621377	0.999616
ENSMUSG00000003849	Nqo1	protein_coding	8	3.69037	0.985717	1.2246	0.804927	0.420862
ENSMUSG00000003863	Ppfia3	protein_coding	7	8596.97	0.0323347	0.20012	0.161576	0.871639	0.999616
ENSMUSG00000003865	Gys1	protein_coding	7	1880.29	-0.136082	0.150316	-0.905311	0.365301	0.999616
ENSMUSG00000003868	Ruvbl2	protein_coding	7	660.756	-0.0727124	0.188507	-0.385728	0.699698	0.999616
ENSMUSG00000003872	Lin7b	protein_coding	7	701.387	0.285717	0.221983	1.28712	0.198054	0.999616
ENSMUSG00000003873	Bax	protein_coding	7	602.206	0.0850715	0.116589	0.729672	0.46559	0.999616
ENSMUSG00000003882	Il7r	protein_coding	15	0.484421	-2.29346	3.06477	-0.748329	0.454262
ENSMUSG00000003923	Tfam	protein_coding	10	459.872	0.0558266	0.128778	0.433511	0.664644	0.999616
ENSMUSG00000003929	Zfp81	protein_coding	17	597.292	0.157122	0.187295	0.838901	0.401525	0.999616
ENSMUSG00000003934	Efnb3	protein_coding	11	629.794	-0.405833	0.124332	-3.2641	0.00109813	0.295043
ENSMUSG00000003948	Mmd	protein_coding	11	7482.32	0.3191	0.129568	2.4628	0.0137857	0.773127
ENSMUSG00000003949	Hlf	protein_coding	11	949.865	0.94137	0.300826	3.12928	0.00175234	0.350618
ENSMUSG00000003955	Fam162a	protein_coding	16	1029.13	-0.0789921	0.222606	-0.354851	0.722701	0.999616
ENSMUSG00000003970	Rpl8	protein_coding	15	3169.71	-0.0342127	0.117564	-0.291013	0.771041	0.999616
ENSMUSG00000003974	Grm3	protein_coding	5	133.334	1.44165	0.959737	1.50213	0.133063	0.999616
ENSMUSG00000003992	Ssbp2	protein_coding	13	468.465	0.148368	0.20854	0.711461	0.476799	0.999616
ENSMUSG00000004018	Fancl	protein_coding	11	41.7271	0.226032	0.264885	0.85332	0.393482	0.999616
ENSMUSG00000004031	Brinp2	protein_coding	1	4413.66	0.301596	0.378323	0.797192	0.42534	0.999616
ENSMUSG00000004032	Gstm5	protein_coding	3	666.034	0.3022	0.17611	1.71597	0.0861677	0.999616
ENSMUSG00000004035	Gstm7	protein_coding	3	67.9952	0.525218	0.288048	1.82337	0.0682476	0.999616
ENSMUSG00000004038	Gstm3	protein_coding	3	0.150397	0.928881	3.53381	0.262855	0.792662
ENSMUSG00000004040	Stat3	protein_coding	11	1375.06	-0.0756127	0.15809	-0.47829	0.632444	0.999616
ENSMUSG00000004043	Stat5a	protein_coding	11	5.32153	-0.358123	0.925377	-0.387003	0.698754
ENSMUSG00000004044	Cavin1	protein_coding	11	41.5823	0.532093	0.369767	1.439	0.150151	0.999616
ENSMUSG00000004054	Map3k11	protein_coding	19	288.36	-0.265278	0.166116	-1.59695	0.110277	0.999616
ENSMUSG00000004056	Akt2	protein_coding	7	1066.21	0.137287	0.178963	0.767129	0.443005	0.999616
ENSMUSG00000004069	Dnaja3	protein_coding	16	1477.61	-0.165895	0.164419	-1.00898	0.312985	0.999616
ENSMUSG00000004070	Hmox2	protein_coding	16	650.728	0.0241077	0.133559	0.180502	0.856758	0.999616
ENSMUSG00000004071	Cdip1	protein_coding	16	2772.74	-0.0520842	0.173789	-0.299698	0.764407	0.999616
ENSMUSG00000004085	Map3k20	protein_coding	2	328.154	0.0402602	0.232857	0.172896	0.862733	0.999616
ENSMUSG00000004096	Cwc15	protein_coding	9	423.561	0.0595092	0.157251	0.378436	0.705107	0.999616
ENSMUSG00000004098	Col5a3	protein_coding	9	36.0599	0.0623778	0.391961	0.159143	0.873556	0.999616
ENSMUSG00000004099	Dnmt1	protein_coding	9	2292.72	-0.0160146	0.190345	-0.084135	0.932949	0.999616
ENSMUSG00000004100	Ppan	protein_coding	9	452.03	0.150739	0.201524	0.747995	0.454463	0.999616
ENSMUSG00000004105	Angptl2	protein_coding	2	23.7187	0.324245	0.449547	0.721269	0.470744	0.999616
ENSMUSG00000004110	Cacna1e	protein_coding	1	3509.26	0.150692	0.336514	0.447803	0.654296	0.999616
ENSMUSG00000004113	Cacna1b	protein_coding	2	5043.12	0.22246	0.141942	1.56726	0.117053	0.999616
ENSMUSG00000004127	Trmt10a	protein_coding	3	118.994	0.0439069	0.286778	0.153104	0.878316	0.999616
ENSMUSG00000004151	Etv1	protein_coding	12	872.307	-0.0450515	0.374541	-0.120285	0.904258	0.999616
ENSMUSG00000004187	Kifc2	protein_coding	15	9472.04	-0.0416942	0.174323	-0.239178	0.810968	0.999616
ENSMUSG00000004207	Psap	protein_coding	10	37534	0.0577611	0.156657	0.368711	0.712343	0.999616
ENSMUSG00000004221	Ikbkg	protein_coding	X	546.587	-0.0486266	0.171251	-0.283949	0.776449	0.999616
ENSMUSG00000004231	Pax2	protein_coding	19	20.3778	-0.19271	0.538677	-0.357748	0.720532	0.999616
ENSMUSG00000004233	Wars2	protein_coding	3	97.6244	0.135572	0.188649	0.718644	0.47236	0.999616
ENSMUSG00000004263	Atn1	protein_coding	6	3643.98	-0.121634	0.0948042	-1.283	0.199493	0.999616
ENSMUSG00000004264	Phb2	protein_coding	6	1402.08	-0.0242765	0.114142	-0.212686	0.831572	0.999616
ENSMUSG00000004266	Ptpn6	protein_coding	6	2.82762	0.0564664	0.911865	0.0619241	0.950623
ENSMUSG00000004267	Eno2	protein_coding	6	15115.6	-0.120954	0.138175	-0.875367	0.381374	0.999616
ENSMUSG00000004268	Emg1	protein_coding	6	363.759	0.178736	0.12304	1.45267	0.146315	0.999616
ENSMUSG00000004270	Lpcat3	protein_coding	6	425.569	0.0383902	0.171853	0.22339	0.823232	0.999616
ENSMUSG00000004285	Atp6v1f	protein_coding	6	951.094	-0.043411	0.155517	-0.279141	0.780137	0.999616
ENSMUSG00000004296	Il12b	protein_coding	11	9.764	0.881742	0.896675	0.983345	0.325437	0.999616
ENSMUSG00000004317	Clcn5	protein_coding	X	822.369	-0.0651348	0.152626	-0.426762	0.669553	0.999616
ENSMUSG00000004319	Clcn3	protein_coding	8	5169.83	0.120916	0.110918	1.09014	0.275652	0.999616
ENSMUSG00000004328	Hif3a	protein_coding	7	81.8574	-0.0351311	0.371984	-0.0944425	0.924758	0.999616
ENSMUSG00000004341	Gpx6	protein_coding	13	0.216137	-1.20915	3.52983	-0.342551	0.731936
ENSMUSG00000004344	Gpx5	protein_coding	13	0
ENSMUSG00000004347	Pde1c	protein_coding	6	851.468	-0.0895759	0.272068	-0.329241	0.741974	0.999616
ENSMUSG00000004356	Utp20	protein_coding	10	532.931	-0.0834682	0.200452	-0.4164	0.677117	0.999616
ENSMUSG00000004359	Spic	protein_coding	10	0.432273	-2.14625	3.46441	-0.619512	0.535579
ENSMUSG00000004360	9330159F19Rik	protein_coding	10	626.183	0.29006	0.227743	1.27363	0.202796	0.999616
ENSMUSG00000004364	Cul3	protein_coding	1	3200.95	0.0205428	0.125742	0.163372	0.870226	0.999616
ENSMUSG00000004366	Sst	protein_coding	16	2082.39	-0.117661	0.282261	-0.416853	0.676786	0.999616
ENSMUSG00000004371	Il11	protein_coding	7	6.62239	-0.407397	0.685323	-0.594461	0.552204
ENSMUSG00000004383	Large1	protein_coding	8	6176.75	0.197339	0.1369	1.44149	0.149447	0.999616
ENSMUSG00000004393	Ddx56	protein_coding	11	673.748	-0.0847481	0.136429	-0.621188	0.534476	0.999616
ENSMUSG00000004394	Tmed4	protein_coding	11	1223.94	0.0360349	0.0946266	0.380811	0.703343	0.999616
ENSMUSG00000004415	Col26a1	protein_coding	5	533.081	-0.367599	0.19996	-1.83836	0.0660087	0.999616
ENSMUSG00000004446	Bid	protein_coding	6	403.634	-0.0532291	0.207305	-0.256767	0.797359	0.999616
ENSMUSG00000004451	Ralb	protein_coding	1	378.137	-0.259741	0.281416	-0.922979	0.356018	0.999616
ENSMUSG00000004455	Ppp1cc	protein_coding	5	1804.97	-0.0556787	0.180302	-0.308807	0.757468	0.999616
ENSMUSG00000004460	Dnajb11	protein_coding	16	1623.32	0.0534163	0.129438	0.412678	0.679843	0.999616
ENSMUSG00000004462	Tbccd1	protein_coding	16	161.414	0.0339528	0.264099	0.128561	0.897705	0.999616
ENSMUSG00000004473	Clec11a	protein_coding	7	123.637	0.245126	0.178364	1.37431	0.169347	0.999616
ENSMUSG00000004500	Zfp324	protein_coding	7	350.387	-0.077662	0.152024	-0.510854	0.609453	0.999616
ENSMUSG00000004508	Gab2	protein_coding	7	850.215	-0.0897835	0.30132	-0.297967	0.765728	0.999616
ENSMUSG00000004530	Coro1c	protein_coding	5	2157.83	-0.0201002	0.11659	-0.1724	0.863123	0.999616
ENSMUSG00000004535	Tax1bp1	protein_coding	6	2794.53	0.0552319	0.0938108	0.588758	0.556024	0.999616
ENSMUSG00000004540	Psg17	protein_coding	7	1.47719	1.13576	1.57179	0.722595	0.469929
ENSMUSG00000004542	Psg19	protein_coding	7	0.484028	-1.05495	2.54729	-0.414145	0.678768
ENSMUSG00000004552	Ctse	protein_coding	1	0.150397	0.928881	3.53381	0.262855	0.792662
ENSMUSG00000004558	Ndrg2	protein_coding	14	597.692	-0.0338343	0.210145	-0.161005	0.87209	0.999616
ENSMUSG00000004561	Mettl17	protein_coding	14	383.445	0.0194594	0.156894	0.124028	0.901293	0.999616
ENSMUSG00000004562	Arhgef40	protein_coding	14	122.238	-0.316218	0.41106	-0.769274	0.44173	0.999616
ENSMUSG00000004565	Pnpla6	protein_coding	8	1034.11	0.0214011	0.163564	0.130842	0.8959	0.999616
ENSMUSG00000004567	Mcoln1	protein_coding	8	1435.05	-0.0323238	0.148749	-0.217304	0.827971	0.999616
ENSMUSG00000004568	Arhgef18	protein_coding	8	1542.64	-0.0109796	0.162504	-0.0675654	0.946132	0.999616
ENSMUSG00000004591	Pkn2	protein_coding	3	446.86	-0.108398	0.12763	-0.849317	0.395705	0.999616
ENSMUSG00000004609	Cd33	protein_coding	7	0.300794	1.87123	3.50787	0.533437	0.593731
ENSMUSG00000004610	Etfb	protein_coding	7	119.56	-0.0652353	0.186152	-0.350441	0.726008	0.999616
ENSMUSG00000004612	Nkg7	protein_coding	7	0
ENSMUSG00000004613				0
ENSMUSG00000004626	Stxbp2	protein_coding	8	1743.42	0.0803306	0.130898	0.613689	0.539421	0.999616
ENSMUSG00000004630	Pcp2	protein_coding	8	22.3841	-0.526654	0.410907	-1.28169	0.199953	0.999616
ENSMUSG00000004631	Sgce	protein_coding	6	231.167	0.0961296	0.207982	0.462202	0.643937	0.999616
ENSMUSG00000004633	Chn2	protein_coding	6	304.495	-0.152394	0.225046	-0.67717	0.498298	0.999616
ENSMUSG00000004637	Wwox	protein_coding	8	129.904	0.0935791	0.165778	0.564485	0.572424	0.999616
ENSMUSG00000004642	Slbp	protein_coding	5	662.414	-0.0605962	0.198053	-0.305959	0.759636	0.999616
ENSMUSG00000004651	Tyr	protein_coding	7	0
ENSMUSG00000004654	Ghrhr	protein_coding	6	0
ENSMUSG00000004655	Aqp1	protein_coding	6	8.32203	0.838969	0.639758	1.31138	0.189728
ENSMUSG00000004661	Arid3b	protein_coding	9	130.265	-0.0726492	0.227908	-0.318765	0.749905	0.999616
ENSMUSG00000004665	Cnn2	protein_coding	10	100.139	0.83249	0.40822	2.03932	0.0414186	0.999616
ENSMUSG00000004667	Polr2e	protein_coding	10	388.77	0.163652	0.158882	1.03002	0.302999	0.999616
ENSMUSG00000004668	Abca13	protein_coding	11	2.1048	4.58516	1.91004	2.40056	0.0163699
ENSMUSG00000004677	Myo9b	protein_coding	8	1932.29	-0.122072	0.175359	-0.696126	0.48635	0.999616
ENSMUSG00000004698	Hdac9	protein_coding	12	4044.26	0.0860099	0.23895	0.359949	0.718885	0.999616
ENSMUSG00000004707	Ly9	protein_coding	1	0
ENSMUSG00000004709	Cd244a	protein_coding	1	0
ENSMUSG00000004730	Adgre1	protein_coding	17	2.34149	0.256215	0.980301	0.261363	0.793812
ENSMUSG00000004748	Mtfp1	protein_coding	11	509.006	-0.0137282	0.226632	-0.0605749	0.951698	0.999616
ENSMUSG00000004768	Rab23	protein_coding	1	364.504	-0.145987	0.197173	-0.740403	0.459055	0.999616
ENSMUSG00000004771	Rab11a	protein_coding	9	2439.48	0.0171771	0.174518	0.098426	0.921594	0.999616
ENSMUSG00000004788	Eif2b2	protein_coding	12	370.826	-0.20686	0.124982	-1.65512	0.0979006	0.999616
ENSMUSG00000004789	Dlst	protein_coding	12	4107.99	0.0251983	0.0922627	0.273115	0.784765	0.999616
ENSMUSG00000004791	Pgf	protein_coding	12	10.7863	-0.739368	0.526522	-1.40425	0.160245	0.999616
ENSMUSG00000004798	Ulk2	protein_coding	11	2310.97	-0.00314364	0.188107	-0.016712	0.986666	0.999616
ENSMUSG00000004814	Ccl24	protein_coding	5	0
ENSMUSG00000004815	Dgkq	protein_coding	5	1506.23	-0.2064	0.130034	-1.58727	0.112452	0.999616
ENSMUSG00000004821	Tmed11	protein_coding	5	0
ENSMUSG00000004837	Grap	protein_coding	11	0.37596	-0.51731	2.72812	-0.189622	0.849605
ENSMUSG00000004842	Pou1f1	protein_coding	16	0.450024	-2.20219	2.52096	-0.873555	0.382361
ENSMUSG00000004843	Chmp2b	protein_coding	16	982.545	-0.0910376	0.16546	-0.55021	0.582175	0.999616
ENSMUSG00000004846	Plod3	protein_coding	5	1018.57	-0.155741	0.134293	-1.15971	0.246165	0.999616
ENSMUSG00000004849	Ap1s1	protein_coding	5	2066.17	-0.10096	0.186673	-0.54084	0.588618	0.999616
ENSMUSG00000004864	Mapk13	protein_coding	17	5.15904	0.351267	0.742163	0.473302	0.635998
ENSMUSG00000004865	Srpk1	protein_coding	17	1197.57	0.00566902	0.0884514	0.064092	0.948897	0.999616
ENSMUSG00000004872	Pax3	protein_coding	1	0.124254	0.928881	3.53381	0.262855	0.792662
ENSMUSG00000004880	Lbr	protein_coding	1	273.519	-0.233463	0.185094	-1.26132	0.207192	0.999616
ENSMUSG00000004885	Crabp2	protein_coding	3	14.5035	-0.278445	0.52838	-0.526979	0.598208	0.999616
ENSMUSG00000004891	Nes	protein_coding	3	43.6399	-0.280284	0.625323	-0.448223	0.653992	0.999616
ENSMUSG00000004892	Bcan	protein_coding	3	1254.4	0.0852775	0.354119	0.240816	0.809698	0.999616
ENSMUSG00000004894	Hapln2	protein_coding	3	30.0017	0.137642	0.375985	0.366084	0.714303	0.999616
ENSMUSG00000004895	Prcc	protein_coding	3	689.401	0.037707	0.0971585	0.388097	0.697944	0.999616
ENSMUSG00000004896	Rrnad1	protein_coding	3	519.586	-0.157162	0.170679	-0.920804	0.357153	0.999616
ENSMUSG00000004897	Hdgf	protein_coding	3	1226.91	0.054386	0.113007	0.481263	0.630329	0.999616
ENSMUSG00000004902	Slc25a18	protein_coding	6	1.76953	-0.0260729	1.20249	-0.0216824	0.982701
ENSMUSG00000004929	Thop1	protein_coding	10	1428.11	-0.149639	0.157069	-0.952695	0.340744	0.999616
ENSMUSG00000004931	Apba3	protein_coding	10	836.609	-0.291334	0.158031	-1.84353	0.0652521	0.999616
ENSMUSG00000004933	Matk	protein_coding	10	2836.76	0.099467	0.247323	0.402174	0.687556	0.999616
ENSMUSG00000004934	Pias4	protein_coding	10	633.122	-0.152147	0.137618	-1.10558	0.268909	0.999616
ENSMUSG00000004936	Map2k1	protein_coding	9	5865.45	-0.068609	0.0880721	-0.77901	0.435974	0.999616
ENSMUSG00000004937	Sgta	protein_coding	10	2735.64	-0.118366	0.0785179	-1.5075	0.131681	0.999616
ENSMUSG00000004939	Nmrk2	protein_coding	10	20.8135	0.640032	0.465702	1.37434	0.169337	0.999616
ENSMUSG00000004945	Tmem242	protein_coding	17	475.508	0.0992928	0.18861	0.526445	0.598579	0.999616
ENSMUSG00000004947	Dtx2	protein_coding	5	202.942	-0.22803	0.193324	-1.17953	0.238188	0.999616
ENSMUSG00000004948	Zp3	protein_coding	5	0.408862	1.14491	3.26797	0.350343	0.726081
ENSMUSG00000004951	Hspb1	protein_coding	5	4.06941	1.2031	0.76932	1.56384	0.117854
ENSMUSG00000004952	Rasa4	protein_coding	5	539.013	-0.291371	0.782669	-0.372278	0.709686	0.999616
ENSMUSG00000004961	Syt5	protein_coding	7	5542.99	-0.076183	0.157918	-0.48242	0.629508	0.999616
ENSMUSG00000004980	Hnrnpa2b1	protein_coding	6	5083.74	0.224681	0.206506	1.08801	0.27659	0.999616
ENSMUSG00000004988	Fxyd4	protein_coding	6	5.5302	-0.200063	0.744916	-0.268571	0.78826
ENSMUSG00000004994	Ccdc130	protein_coding	8	207.42	-0.102375	0.178212	-0.574455	0.56566	0.999616
ENSMUSG00000004996	Mri1	protein_coding	8	232.918	-0.0931309	0.156163	-0.596369	0.550929	0.999616
ENSMUSG00000005034	Prkacb	protein_coding	3	9454.5	0.0626967	0.166091	0.377484	0.705814	0.999616
ENSMUSG00000005043	Sgsh	protein_coding	11	40.0438	-0.372399	0.40956	-0.909266	0.36321	0.999616
ENSMUSG00000005045	Chd5	protein_coding	4	6780.91	0.070029	0.202612	0.34563	0.729621	0.999616
ENSMUSG00000005054	Cstb	protein_coding	10	326.953	-0.140809	0.187452	-0.751176	0.452547	0.999616
ENSMUSG00000005057	Sh2b2	protein_coding	5	332.739	-0.132025	0.333854	-0.395459	0.692504	0.999616
ENSMUSG00000005069	Pex5	protein_coding	6	4889.55	-0.0156103	0.216913	-0.0719658	0.942629	0.999616
ENSMUSG00000005078	Jkamp	protein_coding	12	676.04	0.107716	0.132971	0.810069	0.417901	0.999616
ENSMUSG00000005087	Cd44	protein_coding	2	1835.54	-0.142399	0.253953	-0.56073	0.574982	0.999616
ENSMUSG00000005089	Slc1a2	protein_coding	2	22490.4	0.292328	0.29834	0.979847	0.327162	0.999616
ENSMUSG00000005102	Eif2ak4	protein_coding	2	903.029	-0.189753	0.126646	-1.49829	0.134057	0.999616
ENSMUSG00000005103	Wdr1	protein_coding	5	3258.53	0.0935042	0.254408	0.367537	0.713219	0.999616
ENSMUSG00000005107	Slc2a9	protein_coding	5	22.3549	-0.507226	0.361362	-1.40365	0.160423	0.999616
ENSMUSG00000005124	Ccn4	protein_coding	15	124.263	-0.178506	0.314945	-0.566783	0.570861	0.999616
ENSMUSG00000005125	Ndrg1	protein_coding	15	687.14	-0.622996	0.359789	-1.73156	0.0833524	0.999616
ENSMUSG00000005131	4930550C14Rik	protein_coding	9	1.72784	-0.0357929	1.22179	-0.0292955	0.976629
ENSMUSG00000005142	Man2b1	protein_coding	8	1899.55	-0.223662	0.119231	-1.87586	0.0606743	0.999616
ENSMUSG00000005148	Klf5	protein_coding	14	471.831	0.145502	0.356121	0.408574	0.682852	0.999616
ENSMUSG00000005150	Wdr83	protein_coding	8	343.192	-0.0241729	0.172019	-0.140525	0.888245	0.999616
ENSMUSG00000005161	Prdx2	protein_coding	8	2523.76	0.079475	0.150345	0.528619	0.59707	0.999616
ENSMUSG00000005198	Polr2a	protein_coding	11	2145.02	-0.117003	0.206125	-0.567633	0.570284	0.999616
ENSMUSG00000005202	Shbg	protein_coding	11	4.69618	-0.254282	0.719492	-0.353419	0.723774
ENSMUSG00000005204	Senp3	protein_coding	11	1593.6	-0.084715	0.107006	-0.791681	0.428547	0.999616
ENSMUSG00000005220	Corin	protein_coding	5	26.7958	0.393708	0.377604	1.04265	0.297112	0.999616
ENSMUSG00000005225	Plekha8	protein_coding	6	257.844	-0.056583	0.249347	-0.226925	0.820482	0.999616
ENSMUSG00000005232	G6pc2	protein_coding	2	0.751985	3.13462	3.43998	0.911232	0.362173
ENSMUSG00000005233	Spc25	protein_coding	2	12.4622	0.0307016	0.584506	0.0525257	0.95811	0.999616
ENSMUSG00000005237	Dnah2	protein_coding	11	30.4613	-0.414662	0.291758	-1.42125	0.155243	0.999616
ENSMUSG00000005251	Ripk4	protein_coding	16	15.0412	-0.173308	0.639185	-0.271138	0.786285	0.999616
ENSMUSG00000005262	Ufd1	protein_coding	16	1017.59	-0.0583226	0.131155	-0.444685	0.656548	0.999616
ENSMUSG00000005267	Zfp287	protein_coding	11	373.805	-0.165519	0.231007	-0.716509	0.473677	0.999616
ENSMUSG00000005268	Prlr	protein_coding	15	14.2692	1.50825	0.742096	2.03242	0.0421114	0.999616
ENSMUSG00000005299	Letm1	protein_coding	5	2019.14	0.0469003	0.122569	0.382643	0.701984	0.999616
ENSMUSG00000005312	Ubqln1	protein_coding	13	4393.36	-0.0512463	0.103249	-0.496337	0.619657	0.999616
ENSMUSG00000005320	Fgfr4	protein_coding	13	7.63023	0.482563	0.709703	0.679951	0.496535
ENSMUSG00000005338	Cadm3	protein_coding	1	11835.1	0.0912268	0.172251	0.529615	0.596379	0.999616
ENSMUSG00000005339	Fcer1a	protein_coding	1	0
ENSMUSG00000005354	Txn2	protein_coding	15	1210.55	0.145014	0.204793	0.708103	0.478881	0.999616
ENSMUSG00000005355	Casp14	protein_coding	10	0.131939	-0.513791	3.53381	-0.145393	0.884401
ENSMUSG00000005357	Slc1a6	protein_coding	10	127.902	0.10138	0.286019	0.35445	0.723002	0.999616
ENSMUSG00000005360	Slc1a3	protein_coding	15	27.5699	0.331114	0.509356	0.650064	0.515651	0.999616
ENSMUSG00000005362	Crbn	protein_coding	6	550.842	-0.0743979	0.160181	-0.464461	0.642317	0.999616
ENSMUSG00000005364	Il5ra	protein_coding	6	0.173087	1.42917	3.5245	0.405496	0.685113
ENSMUSG00000005370	Msh6	protein_coding	17	372.808	0.0738485	0.177369	0.416354	0.677151	0.999616
ENSMUSG00000005371	Fbxo11	protein_coding	17	2111.02	-0.053321	0.0933087	-0.571447	0.567697	0.999616
ENSMUSG00000005373	Mlxipl	protein_coding	5	33.6779	0.287406	0.824944	0.348395	0.727544	0.999616
ENSMUSG00000005374	Tbl2	protein_coding	5	1423.73	-0.113055	0.225133	-0.502169	0.615549	0.999616
ENSMUSG00000005378	Bud23	protein_coding	5	432.183	0.128358	0.145228	0.883832	0.376787	0.999616
ENSMUSG00000005397	Nid1	protein_coding	13	18.0085	0.816134	0.471268	1.73178	0.0833124	0.999616
ENSMUSG00000005410	Mcm5	protein_coding	8	30.1709	0.353628	0.379183	0.932605	0.351024	0.999616
ENSMUSG00000005413	Hmox1	protein_coding	8	301.811	-0.429588	0.287045	-1.49659	0.134501	0.999616
ENSMUSG00000005417	Mprip	protein_coding	11	6847.51	0.0653617	0.159629	0.40946	0.682202	0.999616
ENSMUSG00000005442	Cic	protein_coding	7	7957.65	-0.0134398	0.1028	-0.130737	0.895983	0.999616
ENSMUSG00000005447	Pafah1b3	protein_coding	7	172.344	0.00890181	0.198356	0.0448779	0.964205	0.999616
ENSMUSG00000005465	Il27ra	protein_coding	8	9.68611	0.0691737	0.766708	0.0902217	0.928111	0.999616
ENSMUSG00000005469	Prkaca	protein_coding	8	4947.41	-0.114334	0.0906124	-1.26179	0.207024	0.999616
ENSMUSG00000005470	Asf1b	protein_coding	8	5.3837	-0.188099	0.798796	-0.235478	0.813838
ENSMUSG00000005474	Myl10	protein_coding	5	0
ENSMUSG00000005481	Ddx39	protein_coding	8	348.131	0.104605	0.138782	0.753736	0.451008	0.999616
ENSMUSG00000005483	Dnajb1	protein_coding	8	742.354	-0.0771488	0.146717	-0.525836	0.599002	0.999616
ENSMUSG00000005493	Msh4	protein_coding	3	3.00312	-0.574343	1.11822	-0.513622	0.607517
ENSMUSG00000005501	Usp40	protein_coding	1	187.905	-0.0107357	0.172934	-0.0620795	0.9505	0.999616
ENSMUSG00000005503	Evx1	protein_coding	6	0.983685	-0.539345	1.91437	-0.281736	0.778146
ENSMUSG00000005505	Kbtbd4	protein_coding	2	130.671	-0.143104	0.163547	-0.875007	0.38157	0.999616
ENSMUSG00000005506	Celf1	protein_coding	2	3076.9	0.180064	0.131628	1.36797	0.17132	0.999616
ENSMUSG00000005510	Ndufs3	protein_coding	2	1113.01	-0.0181327	0.132214	-0.137147	0.890915	0.999616
ENSMUSG00000005514	Por	protein_coding	5	7328.2	0.126914	0.148457	0.854889	0.392612	0.999616
ENSMUSG00000005533	Igf1r	protein_coding	7	291.96	0.508408	0.253281	2.00729	0.0447186	0.999616
ENSMUSG00000005534	Insr	protein_coding	8	1598.95	0.126487	0.124197	1.01844	0.308468	0.999616
ENSMUSG00000005540	Fcer2a	protein_coding	8	41.8202	-0.270867	0.282804	-0.957791	0.338168	0.999616
ENSMUSG00000005547	Cyp2a5	protein_coding	7	0.36316	-0.512072	2.75594	-0.185807	0.852596
ENSMUSG00000005553	Atp4a	protein_coding	7	85.5978	-0.237032	0.369461	-0.641561	0.521158	0.999616
ENSMUSG00000005566	Trim28	protein_coding	7	3157.59	0.0069226	0.0949551	0.0729039	0.941883	0.999616
ENSMUSG00000005575	Ube2m	protein_coding	7	2431.85	-0.062585	0.104439	-0.599248	0.549008	0.999616
ENSMUSG00000005580	Adcy9	protein_coding	16	1383.44	0.633167	0.277727	2.27982	0.0226185	0.906395
ENSMUSG00000005583	Mef2c	protein_coding	13	14159.4	0.649078	0.214925	3.02003	0.00252753	0.427555
ENSMUSG00000005609	Ctr9	protein_coding	7	1279.22	-0.037727	0.0998824	-0.377714	0.705643	0.999616
ENSMUSG00000005610	Eif4g2	protein_coding	7	16105.2	0.0501288	0.145138	0.345386	0.729804	0.999616
ENSMUSG00000005611	Mrvi1	protein_coding	7	8.22346	0.608873	0.84671	0.719104	0.472077
ENSMUSG00000005615	Pcyt1a	protein_coding	16	833.471	-0.209558	0.189179	-1.10772	0.267982	0.999616
ENSMUSG00000005621	Zfp592	protein_coding	7	719.392	-0.0095728	0.137207	-0.0697692	0.944377	0.999616
ENSMUSG00000005625	Psmd4	protein_coding	3	1254.1	-0.107612	0.0981332	-1.09659	0.272822	0.999616
ENSMUSG00000005628	Tmod4	protein_coding	3	3.97847	0.181599	1.18724	0.152959	0.878431
ENSMUSG00000005640	Insrr	protein_coding	3	5.09901	-0.930909	0.788574	-1.1805	0.237803
ENSMUSG00000005649	Cabp5	protein_coding	7	1.32776	-2.02835	1.86865	-1.08546	0.277717
ENSMUSG00000005656	Snx6	protein_coding	12	624.303	-0.0582905	0.193099	-0.301868	0.762753	0.999616
ENSMUSG00000005667	Mthfd2	protein_coding	6	575.557	-0.252747	0.252959	-0.999162	0.317716	0.999616
ENSMUSG00000005672	Kit	protein_coding	5	2349.46	0.150602	0.313008	0.481145	0.630414	0.999616
ENSMUSG00000005674	Tomm40l	protein_coding	1	308.706	-0.0334145	0.173935	-0.192109	0.847657	0.999616
ENSMUSG00000005677	Nr1i3	protein_coding	1	2.8883	0.411808	1.05384	0.390769	0.695968
ENSMUSG00000005681	Apoa2	protein_coding	1	12.0977	0.131475	0.698051	0.188345	0.850606	0.999616
ENSMUSG00000005682	Pan2	protein_coding	10	444.766	-0.044466	0.169471	-0.262382	0.793027	0.999616
ENSMUSG00000005683	Cs	protein_coding	10	5777.34	0.00809451	0.0810724	0.0998429	0.920469	0.999616
ENSMUSG00000005686	Ampd3	protein_coding	7	449.179	-0.288898	0.19983	-1.44572	0.148256	0.999616
ENSMUSG00000005687	Bcas2	protein_coding	3	839.39	-0.0500642	0.0939475	-0.532895	0.594106	0.999616
ENSMUSG00000005696	Sh2d1a	protein_coding	X	0.355475	0.980782	3.38874	0.289423	0.772257
ENSMUSG00000005698	Ctcf	protein_coding	8	813.346	0.106353	0.139768	0.760922	0.446704	0.999616
ENSMUSG00000005699	Pard6a	protein_coding	8	710.265	0.0717142	0.237956	0.301376	0.763128	0.999616
ENSMUSG00000005705	Agrp	protein_coding	8	7.35439	1.25153	0.700521	1.78657	0.0740078
ENSMUSG00000005716	Pvalb	protein_coding	15	51.9083	-0.591703	0.512196	-1.15523	0.247998	0.999616
ENSMUSG00000005718	Tfap4	protein_coding	16	19.8321	-0.145753	0.513659	-0.283755	0.776598	0.999616
ENSMUSG00000005732	Ranbp1	protein_coding	16	619.136	-0.175802	0.131018	-1.34182	0.179655	0.999616
ENSMUSG00000005763	Cd247	protein_coding	1	1.2141	0.436558	1.90561	0.229091	0.818798
ENSMUSG00000005774	Rfx5	protein_coding	3	479.599	-0.030161	0.151712	-0.198804	0.842416	0.999616
ENSMUSG00000005779	Psmb4	protein_coding	3	1904.18	-0.0374861	0.0922564	-0.406326	0.684503	0.999616
ENSMUSG00000005800	Mmp8	protein_coding	9	0
ENSMUSG00000005802	Slc30a4	protein_coding	2	2300.23	0.131551	0.129032	1.01951	0.307959	0.999616
ENSMUSG00000005803	Sqor	protein_coding	2	0.577331	0.713259	2.16257	0.32982	0.741536
ENSMUSG00000005804	Bloc1s6	protein_coding	2	564.743	-0.151568	0.174367	-0.869249	0.384711	0.999616
ENSMUSG00000005813	Metap1	protein_coding	3	794.395	-0.0501132	0.148961	-0.336418	0.736556	0.999616
ENSMUSG00000005823	Gpr108	protein_coding	17	373.113	0.0111778	0.123944	0.0901841	0.928141	0.999616
ENSMUSG00000005824	Tnfsf14	protein_coding	17	0.108068	-0.513791	3.53381	-0.145393	0.884401
ENSMUSG00000005836	Gata6	protein_coding	18	0.69543	-0.0552822	2.0531	-0.0269261	0.978519
ENSMUSG00000005846	Rsl1d1	protein_coding	16	1101.11	0.101089	0.120935	0.835892	0.403215	0.999616
ENSMUSG00000005864	Cnga2	protein_coding	X	12.2513	-0.0623769	0.611191	-0.102058	0.918711	0.999616
ENSMUSG00000005871	Apc	protein_coding	18	24543.7	0.305763	0.216186	1.41435	0.157259	0.999616
ENSMUSG00000005873	Reep5	protein_coding	18	7951.31	-0.00268201	0.180148	-0.0148878	0.988122	0.999616
ENSMUSG00000005881	Ergic3	protein_coding	2	1168.79	-0.00950127	0.119842	-0.0792818	0.936808	0.999616
ENSMUSG00000005882	Uqcc1	protein_coding	2	922.765	-0.0931758	0.119697	-0.778432	0.436314	0.999616
ENSMUSG00000005883	Spo11	protein_coding	2	0
ENSMUSG00000005886	Ncoa2	protein_coding	1	1278.09	-0.0589744	0.156358	-0.377176	0.706043	0.999616
ENSMUSG00000005891	Prl4a1	protein_coding	13	0
ENSMUSG00000005892	Trh	protein_coding	6	83.7618	-0.0519971	0.336337	-0.154598	0.877138	0.999616
ENSMUSG00000005893	Nr2c2	protein_coding	6	744.607	0.132857	0.141401	0.939577	0.347434	0.999616
ENSMUSG00000005897	Nr2c1	protein_coding	10	174.969	-0.12304	0.247905	-0.496318	0.61967	0.999616
ENSMUSG00000005899	Smpd4	protein_coding	16	596.04	-0.0174775	0.140093	-0.124757	0.900716	0.999616
ENSMUSG00000005907	Pex1	protein_coding	5	352.555	0.143764	0.138512	1.03792	0.299309	0.999616
ENSMUSG00000005917	Otx1	protein_coding	11	21.025	0.0504774	0.472195	0.106899	0.914869	0.999616
ENSMUSG00000005936	Kctd20	protein_coding	17	1166.59	-0.0812732	0.190569	-0.426476	0.669761	0.999616
ENSMUSG00000005947	Itgae	protein_coding	11	5.15741	0.483772	0.766182	0.631406	0.527775
ENSMUSG00000005949	Ctns	protein_coding	11	316.641	-0.100785	0.226392	-0.44518	0.65619	0.999616
ENSMUSG00000005950	P2rx5	protein_coding	11	44.5518	-0.930105	0.415698	-2.23745	0.0252567	0.919609
ENSMUSG00000005951	Shpk	protein_coding	11	70.3846	-0.0718868	0.378875	-0.189737	0.849515	0.999616
ENSMUSG00000005952	Trpv1	protein_coding	11	14.8088	0.242914	0.653624	0.371642	0.71016	0.999616
ENSMUSG00000005958	Ephb3	protein_coding	16	982.704	0.208001	0.183125	1.13584	0.256023	0.999616
ENSMUSG00000005968	Tuft1	protein_coding	3	100.659	-0.0680971	0.446007	-0.152682	0.878649	0.999616
ENSMUSG00000005973	Rcn1	protein_coding	2	190.416	0.337285	0.231106	1.45944	0.144443	0.999616
ENSMUSG00000005980	Dnase1	protein_coding	16	56.6912	-0.289373	0.281023	-1.02971	0.303146	0.999616
ENSMUSG00000005981	Trap1	protein_coding	16	1584.84	-0.0662812	0.0982304	-0.674753	0.499833	0.999616
ENSMUSG00000005982	Naa60	protein_coding	16	1336.68	0.1694	0.248283	0.682285	0.495059	0.999616
ENSMUSG00000005983	1700037C18Rik	protein_coding	16	52.6308	0.167471	0.255826	0.654627	0.512708	0.999616
ENSMUSG00000005986	Ankrd13d	protein_coding	19	1021.17	0.060398	0.101305	0.596199	0.551042	0.999616
ENSMUSG00000005994	Tyrp1	protein_coding	4	0.851666	0.0438566	1.87325	0.023412	0.981322
ENSMUSG00000006005	Tpr	protein_coding	1	2169.55	0.0425752	0.126784	0.335809	0.737015	0.999616
ENSMUSG00000006007	Pdc	protein_coding	1	0.117494	-0.513791	3.53381	-0.145393	0.884401
ENSMUSG00000006010	Odr4	protein_coding	1	610.91	0.0816865	0.174649	0.467719	0.639986	0.999616
ENSMUSG00000006014	Prg4	protein_coding	1	4.06777	0.078216	0.773361	0.101138	0.919441
ENSMUSG00000006019	Dhx34	protein_coding	7	302.996	-0.239642	0.185478	-1.29202	0.196349	0.999616
ENSMUSG00000006021	Kptn	protein_coding	7	199.164	0.147374	0.1464	1.00665	0.314101	0.999616
ENSMUSG00000006024	Napa	protein_coding	7	4374.09	-0.00797838	0.111944	-0.0712709	0.943182	0.999616
ENSMUSG00000006050	Sra1	protein_coding	18	1960.86	-0.0213404	0.101056	-0.211175	0.832751	0.999616
ENSMUSG00000006056	Calcoco2	protein_coding	11	0
ENSMUSG00000006057	Atp5g1	protein_coding	11	3710.1	0.127044	0.155732	0.815787	0.414622	0.999616
ENSMUSG00000006058	Snf8	protein_coding	11	763.153	0.0191854	0.117197	0.163702	0.869966	0.999616
ENSMUSG00000006095	Tbcb	protein_coding	7	891.981	0.0483497	0.145974	0.331221	0.740478	0.999616
ENSMUSG00000006127	Inpp5k	protein_coding	11	502.888	-0.0729187	0.128074	-0.569349	0.569119	0.999616
ENSMUSG00000006134	Crkl	protein_coding	16	766.807	0.132684	0.158405	0.837625	0.402241	0.999616
ENSMUSG00000006143	Upk3bl	protein_coding	5	0
ENSMUSG00000006154	Eps8l1	protein_coding	7	142.225	0.178707	0.383828	0.465592	0.641508	0.999616
ENSMUSG00000006169	Clint1	protein_coding	11	914.054	0.0178217	0.131211	0.135824	0.89196	0.999616
ENSMUSG00000006179	Prss16	protein_coding	13	254.789	0.706216	0.284651	2.48099	0.0131019	0.758198
ENSMUSG00000006191	Cdkal1	protein_coding	13	122.368	0.0496202	0.239361	0.207303	0.835773	0.999616
ENSMUSG00000006200	Rhox6	protein_coding	X	0
ENSMUSG00000006204	5430419D17Rik	protein_coding	7	1.10167	-1.37135	1.94048	-0.706708	0.479748
ENSMUSG00000006205	Htra1	protein_coding	7	537.606	0.238922	0.303569	0.787043	0.431256	0.999616
ENSMUSG00000006215	Zbtb17	protein_coding	4	1150.31	-0.167554	0.213872	-0.783432	0.433374	0.999616
ENSMUSG00000006216	Clcnkb	protein_coding	4	2.01985	-0.571499	1.09798	-0.520499	0.602716
ENSMUSG00000006218	Fam131c	protein_coding	4	40.263	-0.625931	0.306115	-2.04476	0.0408784	0.999616
ENSMUSG00000006219	Fblim1	protein_coding	4	38.6678	0.480061	0.345707	1.38863	0.164945	0.999616
ENSMUSG00000006221	Hspb7	protein_coding	4	54.6554	-0.944763	0.32693	-2.8898	0.00385489	0.483233
ENSMUSG00000006235	Epor	protein_coding	9	19.5639	-0.0557638	0.40673	-0.137103	0.89095	0.999616
ENSMUSG00000006241	Ccdc159	protein_coding	9	175.627	-0.0570419	0.223044	-0.255742	0.79815	0.999616
ENSMUSG00000006262	Mob1b	protein_coding	5	790.749	0.0254989	0.150358	0.169587	0.865335	0.999616
ENSMUSG00000006269	Atp6v1b1	protein_coding	6	0.822281	-0.0727736	1.96195	-0.0370925	0.970411
ENSMUSG00000006270	Vax1	protein_coding	19	8.47274	-0.73161	0.74555	-0.981303	0.326443
ENSMUSG00000006273	Atp6v1b2	protein_coding	8	13765.8	-0.0424301	0.185219	-0.229081	0.818806	0.999616
ENSMUSG00000006276	Eps15l1	protein_coding	8	1163.44	0.0152001	0.104855	0.144963	0.88474	0.999616
ENSMUSG00000006281	Tep1	protein_coding	14	52.7969	-0.0378154	0.276511	-0.136759	0.891221	0.999616
ENSMUSG00000006288	Ttc5	protein_coding	14	354.79	-0.21129	0.134961	-1.56556	0.117451	0.999616
ENSMUSG00000006289	Osgep	protein_coding	14	203.161	0.0715217	0.159191	0.449282	0.653229	0.999616
ENSMUSG00000006299	Aamp	protein_coding	1	1258.22	-0.0795204	0.125098	-0.635662	0.524997	0.999616
ENSMUSG00000006301	Tmbim1	protein_coding	1	59.9692	-0.233564	0.526223	-0.443849	0.657151	0.999616
ENSMUSG00000006304	Arpc2	protein_coding	1	3019.27	0.217846	0.133494	1.63188	0.102705	0.999616
ENSMUSG00000006307	Kmt2b	protein_coding	7	2157.71	-0.006191	0.103073	-0.0600645	0.952104	0.999616
ENSMUSG00000006310	Zbtb32	protein_coding	7	33.0747	0.114319	0.391556	0.291962	0.770316	0.999616
ENSMUSG00000006311	Etv2	protein_coding	7	0.267891	0.207543	3.53381	0.0587305	0.953167
ENSMUSG00000006313	Upk1a	protein_coding	7	34.2603	-0.0491153	0.339867	-0.144513	0.885095	0.999616
ENSMUSG00000006315	Tmem147	protein_coding	7	1170.22	-0.0350323	0.132378	-0.264639	0.791287	0.999616
ENSMUSG00000006333	Rps9	protein_coding	7	1479.98	0.14117	0.177042	0.79738	0.42523	0.999616
ENSMUSG00000006335	Tfpt	protein_coding	7	193.385	-0.194007	0.174144	-1.11406	0.265254	0.999616
ENSMUSG00000006342	Susd2	protein_coding	10	37.5752	0.384384	0.392126	0.980257	0.326959	0.999616
ENSMUSG00000006344	Ggt5	protein_coding	10	0.728978	-1.2635	2.34359	-0.539132	0.589796
ENSMUSG00000006345	Ggt1	protein_coding	10	4.164	0.184779	0.97813	0.18891	0.850163
ENSMUSG00000006356	Crip2	protein_coding	12	1103.39	0.303419	0.294517	1.03023	0.302903	0.999616
ENSMUSG00000006360	Crip1	protein_coding	12	2.83812	0.219644	0.963443	0.227979	0.819663
ENSMUSG00000006362	Cbfa2t3	protein_coding	8	314.927	-0.140453	0.296134	-0.47429	0.635293	0.999616
ENSMUSG00000006369	Fbln1	protein_coding	15	51.5226	0.451238	0.362668	1.24422	0.213419	0.999616
ENSMUSG00000006373	Pgrmc1	protein_coding	X	5277.42	0.0913332	0.199528	0.457747	0.647135	0.999616
ENSMUSG00000006378	Gcat	protein_coding	15	227.075	0.131567	0.202517	0.649658	0.515913	0.999616
ENSMUSG00000006386	Tek	protein_coding	4	6.50425	-0.708535	0.659047	-1.07509	0.282334
ENSMUSG00000006389	Mpl	protein_coding	4	11.7027	1.32338	0.667912	1.98137	0.0475503	0.999616
ENSMUSG00000006390	Elovl1	protein_coding	4	147.707	-0.251018	0.210483	-1.19258	0.233033	0.999616
ENSMUSG00000006392	Med8	protein_coding	4	454.865	0.0108095	0.162029	0.0667136	0.94681	0.999616
ENSMUSG00000006395	Hyi	polymorphic_pseudogene	4	79.0242	0.0406391	0.234677	0.17317	0.862517	0.999616
ENSMUSG00000006398	Cdc20	protein_coding	4	12.0705	0.534487	0.503398	1.06176	0.288345	0.999616
ENSMUSG00000006403	Adamts4	protein_coding	1	72.3803	0.647802	0.286684	2.25964	0.0238436	0.9083
ENSMUSG00000006411	Nectin4	protein_coding	1	139.258	-0.116297	0.53452	-0.217574	0.827761	0.999616
ENSMUSG00000006412	Pfdn2	protein_coding	1	596.012	-0.0550109	0.162533	-0.338459	0.735017	0.999616
ENSMUSG00000006418	Rnf114	protein_coding	2	1340.46	-0.000457105	0.128481	-0.00355776	0.997161	0.999762
ENSMUSG00000006423	C330007P06Rik	protein_coding	X	532.843	-0.027992	0.176009	-0.159038	0.873639	0.999616
ENSMUSG00000006435	Neurl1a	protein_coding	19	3853.76	0.17236	0.279069	0.617625	0.536823	0.999616
ENSMUSG00000006442	Srm	protein_coding	4	1487.64	-0.0356065	0.11077	-0.321444	0.747874	0.999616
ENSMUSG00000006445	Epha2	protein_coding	4	628.755	0.262448	0.262128	1.00122	0.316722	0.999616
ENSMUSG00000006456	Rbm14	protein_coding	19	637.47	0.11919	0.403051	0.29572	0.767444	0.999616
ENSMUSG00000006457	Actn3	protein_coding	19	60.2926	-0.0339504	0.231373	-0.146734	0.883342	0.999616
ENSMUSG00000006462	A530013C23Rik	lncRNA	2	2.21285	0.343555	1.03465	0.332048	0.739853
ENSMUSG00000006463	Zdhhc24	protein_coding	19	819.449	-0.146188	0.0974166	-1.50065	0.133446	0.999616
ENSMUSG00000006464	Bbs1	protein_coding	19	1072.57	-0.00934888	0.107656	-0.08684	0.930799	0.999616
ENSMUSG00000006469	Slc34a3	protein_coding	2	0.754421	-2.05372	2.01194	-1.02077	0.307365
ENSMUSG00000006471	Ndor1	protein_coding	2	811.356	-0.141937	0.146485	-0.968956	0.332567	0.999616
ENSMUSG00000006476	Nsmf	protein_coding	2	16904.3	0.0443122	0.230437	0.192296	0.84751	0.999616
ENSMUSG00000006488	Prl7a1	protein_coding	13	0
ENSMUSG00000006490	Prl8a9	protein_coding	13	0
ENSMUSG00000006494	Pdk1	protein_coding	2	3328.31	0.0770356	0.279837	0.275287	0.783095	0.999616
ENSMUSG00000006498	Ptbp1	protein_coding	10	496.351	0.031217	0.157787	0.197842	0.843168	0.999616
ENSMUSG00000006517	Mvd	protein_coding	8	1067.48	-0.0775064	0.141665	-0.547111	0.584302	0.999616
ENSMUSG00000006519	Cyba	protein_coding	8	0.572713	-0.244833	3.03199	-0.08075	0.935641
ENSMUSG00000006522	Itih3	protein_coding	14	1.08108	-1.55378	1.5379	-1.01033	0.312338
ENSMUSG00000006526	Stimate	protein_coding	14	568.715	-0.0297418	0.140638	-0.211477	0.832515	0.999616
ENSMUSG00000006527	Sfmbt1	protein_coding	14	784.691	-0.0175296	0.176862	-0.0991144	0.921047	0.999616
ENSMUSG00000006529	Itih1	protein_coding	14	1.36968	-2.98181	1.79732	-1.65903	0.0971107
ENSMUSG00000006538	Ihh	protein_coding	1	2.39349	-0.849286	1.36044	-0.624274	0.532448
ENSMUSG00000006542	Prkag3	protein_coding	1	0.73228	-1.27064	2.34259	-0.542411	0.587535
ENSMUSG00000006546	Cryba2	protein_coding	1	33.7069	-0.785348	0.343695	-2.28501	0.022312	0.906395
ENSMUSG00000006567	Atp7b	protein_coding	8	331.213	-0.163466	0.294002	-0.556005	0.578207	0.999616
ENSMUSG00000006570	Defb2	protein_coding	8	0
ENSMUSG00000006574	Slc4a1	protein_coding	11	0.234988	-1.2836	3.52562	-0.364078	0.7158
ENSMUSG00000006575	Rundc3a	protein_coding	11	5196.74	-0.0169151	0.188853	-0.0895673	0.928631	0.999616
ENSMUSG00000006576	Slc4a3	protein_coding	1	3351.1	0.0847079	0.242091	0.349901	0.726413	0.999616
ENSMUSG00000006585	Cdt1	protein_coding	8	184.563	-0.403652	0.45671	-0.883826	0.37679	0.999616
ENSMUSG00000006586	Runx1t1	protein_coding	4	262.856	-0.0384743	0.251858	-0.152762	0.878586	0.999616
ENSMUSG00000006587	Snai3	protein_coding	8	25.3359	-0.106802	0.337301	-0.316635	0.75152	0.999616
ENSMUSG00000006589	Aprt	protein_coding	8	817.17	-0.0568995	0.114406	-0.497346	0.618945	0.999616
ENSMUSG00000006599	Gtf2h1	protein_coding	7	822.419	0.0556515	0.140266	0.396757	0.691547	0.999616
ENSMUSG00000006611	Hfe	protein_coding	13	9.73384	-0.209147	0.610889	-0.342366	0.732076	0.999616
ENSMUSG00000006638	Abhd1	polymorphic_pseudogene	5	4.10514	-0.668952	0.97333	-0.687282	0.491905
ENSMUSG00000006641	Slc5a6	protein_coding	5	399.534	-0.0935727	0.225944	-0.414141	0.678771	0.999616
ENSMUSG00000006642	Tcf23	protein_coding	5	3.42815	0.544586	1.18691	0.458825	0.64636
ENSMUSG00000006649	Nphs1	protein_coding	7	10.7618	-0.110452	0.625502	-0.176581	0.859838	0.999616
ENSMUSG00000006651	Aplp1	protein_coding	7	21942	0.030876	0.193147	0.159858	0.872993	0.999616
ENSMUSG00000006673	Qrich1	protein_coding	9	1026.55	-0.0367429	0.090466	-0.406151	0.684631	0.999616
ENSMUSG00000006675	P4htm	protein_coding	9	1701.75	-0.21047	0.169477	-1.24188	0.214281	0.999616
ENSMUSG00000006676	Usp19	protein_coding	9	3615.14	0.0163315	0.0987926	0.165311	0.868699	0.999616
ENSMUSG00000006678	Pola1	protein_coding	X	53.5646	-0.402205	0.256077	-1.57064	0.116266	0.999616
ENSMUSG00000006699	Cdc42	protein_coding	4	4881.66	0.133733	0.138423	0.966118	0.333985	0.999616
ENSMUSG00000006705	Pknox1	protein_coding	17	282.047	0.0320725	0.189264	0.169459	0.865436	0.999616
ENSMUSG00000006711	D130043K22Rik	protein_coding	13	851.008	0.0598869	0.10772	0.555949	0.578246	0.999616
ENSMUSG00000006715	Gmnn	protein_coding	13	44.6018	0.258314	0.395436	0.653239	0.513603	0.999616
ENSMUSG00000006717	Acot13	protein_coding	13	316.561	0.169927	0.196878	0.863107	0.388079	0.999616
ENSMUSG00000006720	Zfp184	protein_coding	13	51.477	0.515436	0.547495	0.941444	0.346477	0.999616
ENSMUSG00000006724	Cyp27b1	protein_coding	10	31.6196	0.331516	0.402705	0.823224	0.410381	0.999616
ENSMUSG00000006728	Cdk4	protein_coding	10	565.567	-0.02556	0.154245	-0.16571	0.868385	0.999616
ENSMUSG00000006731	B4galnt1	protein_coding	10	4759.99	-0.0313883	0.151263	-0.207508	0.835613	0.999616
ENSMUSG00000006732	Mettl1	protein_coding	10	207.919	-0.038274	0.242191	-0.158032	0.874431	0.999616
ENSMUSG00000006736	Tspan31	protein_coding	10	1862.21	-0.0435282	0.180615	-0.241	0.809555	0.999616
ENSMUSG00000006740	Kif5b	protein_coding	18	8191.48	0.535483	0.120002	4.46228	8.10916e-06	0.0246315
ENSMUSG00000006763	Saal1	protein_coding	7	122.008	-0.060021	0.247962	-0.242057	0.808736	0.999616
ENSMUSG00000006764	Tph2	protein_coding	10	15.6508	-0.439465	0.549301	-0.800044	0.423686	0.999616
ENSMUSG00000006777	Krt23	protein_coding	11	40.1136	-0.243422	0.549831	-0.442722	0.657967	0.999616
ENSMUSG00000006782	Cnp	protein_coding	11	38.2947	-0.487947	0.279095	-1.74832	0.0804091	0.999616
ENSMUSG00000006784	Ttc25	protein_coding	11	15.6185	-0.433553	0.633379	-0.684508	0.493654	0.999616
ENSMUSG00000006800	Sulf2	protein_coding	2	7893.05	-0.0558902	0.158507	-0.352604	0.724385	0.999616
ENSMUSG00000006818	Sod2	protein_coding	17	2473.3	0.129307	0.165174	0.782852	0.433714	0.999616
ENSMUSG00000006850	Tmco6	protein_coding	18	180.912	0.123028	0.26132	0.470794	0.637788	0.999616
ENSMUSG00000006906	Stambp	protein_coding	6	576.163	-0.0530129	0.153397	-0.345593	0.729649	0.999616
ENSMUSG00000006920	Ezh1	protein_coding	11	492.156	-0.116961	0.219294	-0.533352	0.59379	0.999616
ENSMUSG00000006930	Hap1	protein_coding	11	528.809	-0.112719	0.264242	-0.426574	0.66969	0.999616
ENSMUSG00000006931	P3h4	protein_coding	11	129.246	-0.412677	0.402367	-1.02562	0.305069	0.999616
ENSMUSG00000006932	Ctnnb1	protein_coding	9	9859.93	-0.0616082	0.137492	-0.448086	0.654091	0.999616
ENSMUSG00000006941	Eif1b	protein_coding	9	1162.26	-0.119987	0.137377	-0.87341	0.38244	0.999616
ENSMUSG00000006948	Klk4	protein_coding	7	0.249433	-1.29757	3.52462	-0.368144	0.712766
ENSMUSG00000006958	Chrd	protein_coding	16	917.773	0.136178	0.183674	0.741413	0.458443	0.999616
ENSMUSG00000006998	Psmd2	protein_coding	16	5138.43	-0.0204953	0.0938396	-0.218408	0.827111	0.999616
ENSMUSG00000007021	Syngr3	protein_coding	17	3555.9	-0.183177	0.195975	-0.934695	0.349945	0.999616
ENSMUSG00000007029	Vars	protein_coding	17	2411.75	-0.109809	0.216083	-0.508179	0.611328	0.999616
ENSMUSG00000007030	Vwa7	protein_coding	17	7.99996	0.0626445	0.6168	0.101564	0.919103
ENSMUSG00000007033	Hspa1l	protein_coding	17	27.1855	-0.498272	0.349442	-1.42591	0.153895	0.999616
ENSMUSG00000007034	Slc44a4	protein_coding	17	3.21061	0.666678	0.97687	0.682464	0.494946
ENSMUSG00000007035	Msh5	protein_coding	17	10.8546	0.00917801	0.613656	0.0149563	0.988067	0.999616
ENSMUSG00000007036	Abhd16a	protein_coding	17	1456.84	0.144223	0.177421	0.812886	0.416283	0.999616
ENSMUSG00000007038	Neu1	protein_coding	17	1484.08	-0.0989508	0.133113	-0.743361	0.457263	0.999616
ENSMUSG00000007039	Ddah2	protein_coding	17	44.0809	-0.374495	0.497168	-0.753256	0.451296	0.999616
ENSMUSG00000007041	Clic1	protein_coding	17	20.126	0.315192	0.607132	0.519149	0.603657	0.999616
ENSMUSG00000007050	Lsm2	protein_coding	17	85.6048	-0.306543	0.202139	-1.5165	0.129394	0.999616
ENSMUSG00000007080	Pole	protein_coding	5	18.6694	-0.505686	0.519203	-0.973965	0.330074	0.999616
ENSMUSG00000007097	Atp1a2	protein_coding	1	161.961	0.376439	0.246019	1.53012	0.125986	0.999616
ENSMUSG00000007107	Atp1a4	protein_coding	1	3.88927	0.981736	0.768254	1.27788	0.201292
ENSMUSG00000007122	Casq1	protein_coding	1	2.59755	-0.778031	1.01653	-0.765383	0.444044
ENSMUSG00000007207	Stx1a	protein_coding	5	3635.41	0.0682479	0.237825	0.286967	0.774138	0.999616
ENSMUSG00000007209	Ceacam9	protein_coding	7	1.28333	-1.97643	1.64126	-1.20422	0.228505
ENSMUSG00000007216	Zfp775	protein_coding	6	237.674	-0.201707	0.1939	-1.04027	0.298216	0.999616
ENSMUSG00000007279	Scube2	protein_coding	7	10.039	0.711549	0.733124	0.970571	0.331762	0.999616
ENSMUSG00000007338	Mrpl49	protein_coding	19	484.854	-0.0932268	0.138159	-0.674777	0.499817	0.999616
ENSMUSG00000007379	Dennd2c	protein_coding	3	80.0373	-0.403366	0.350023	-1.1524	0.249157	0.999616
ENSMUSG00000007411	Mark3	protein_coding	12	2704.4	0.0450925	0.117876	0.382541	0.70206	0.999616
ENSMUSG00000007415	Gatad1	protein_coding	5	1173.12	-0.0567651	0.107867	-0.52625	0.598715	0.999616
ENSMUSG00000007440	Pcdha11	protein_coding	18	163.386	0.0684786	0.287299	0.238353	0.811607	0.999616
ENSMUSG00000007457	2310003L06Rik	protein_coding	5	0
ENSMUSG00000007458	M6pr	protein_coding	6	1524.13	-0.0612357	0.120243	-0.509265	0.610566	0.999616
ENSMUSG00000007476	Lrrc8a	protein_coding	2	272.293	-0.0861916	0.136229	-0.632695	0.526933	0.999616
ENSMUSG00000007480	Mc5r	protein_coding	18	8.12607	-0.683893	0.673407	-1.01557	0.309834
ENSMUSG00000007564	Ppp2r1a	protein_coding	17	17315.4	0.064045	0.112296	0.570325	0.568457	0.999616
ENSMUSG00000007570	Fance	protein_coding	17	400.792	-0.00795187	0.236969	-0.0335566	0.973231	0.999616
ENSMUSG00000007589	Tinf2	protein_coding	14	314.572	-0.206571	0.176766	-1.16861	0.24256	0.999616
ENSMUSG00000007591	Tssk4	protein_coding	14	1.19779	0.103632	1.60938	0.0643922	0.948658
ENSMUSG00000007594	Hapln4	protein_coding	8	990.045	-0.25091	0.129902	-1.93154	0.0534168	0.999616
ENSMUSG00000007603	Dus3l	protein_coding	17	1221.16	-0.0366453	0.175275	-0.209074	0.834391	0.999616
ENSMUSG00000007610	Gtpbp3	protein_coding	8	423.147	0.138743	0.16019	0.866113	0.386428	0.999616
ENSMUSG00000007613	Tgfbr1	protein_coding	4	260.684	0.192104	0.271739	0.706943	0.479602	0.999616
ENSMUSG00000007617	Homer1	protein_coding	13	6060.77	0.844027	0.420342	2.00795	0.0446483	0.999616
ENSMUSG00000007646	Rad51c	protein_coding	11	88.6146	-0.165444	0.34518	-0.479296	0.631728	0.999616
ENSMUSG00000007653	Gabrb2	protein_coding	11	3004.15	0.185592	0.154209	1.20351	0.228779	0.999616
ENSMUSG00000007655	Cav1	protein_coding	6	57.0917	-0.595394	0.444118	-1.34062	0.180044	0.999616
ENSMUSG00000007656	Arpp19	protein_coding	9	5507.97	0.761822	0.141235	5.39399	6.8909e-08	0.00103681
ENSMUSG00000007659	Bcl2l1	protein_coding	2	1167.98	-0.0772132	0.13584	-0.568411	0.569756	0.999616
ENSMUSG00000007670	Khsrp	protein_coding	17	2318.67	0.0348863	0.128084	0.27237	0.785338	0.999616
ENSMUSG00000007682	Dio2	protein_coding	12	9.12228	1.66774	0.717591	2.32409	0.0201208	0.895095
ENSMUSG00000007721	Ccdc124	protein_coding	8	694.652	0.0937061	0.224945	0.416574	0.67699	0.999616
ENSMUSG00000007739	Cct4	protein_coding	11	1776.78	-0.0436379	0.107581	-0.405627	0.685017	0.999616
ENSMUSG00000007777	0610009B22Rik	protein_coding	11	105.438	-0.000953999	0.274811	-0.00347148	0.99723	0.999762
ENSMUSG00000007783	Cpt1c	protein_coding	7	3054.51	0.101989	0.168108	0.606683	0.544061	0.999616
ENSMUSG00000007805	Twist2	protein_coding	1	6.80376	0.179291	0.579942	0.309154	0.757205
ENSMUSG00000007812	Zfp655	protein_coding	5	608.459	-0.0647684	0.174242	-0.371715	0.710105	0.999616
ENSMUSG00000007815	Rhoa	protein_coding	9	1658.76	0.0232234	0.147515	0.15743	0.874906	0.999616
ENSMUSG00000007817	Zmiz1	protein_coding	14	4920	-0.0290098	0.123408	-0.235072	0.814153	0.999616
ENSMUSG00000007827	Ankrd26	protein_coding	6	168.815	-0.0674541	0.187528	-0.359701	0.71907	0.999616
ENSMUSG00000007833	Aldh16a1	protein_coding	7	65.4465	0.0753824	0.287596	0.262112	0.793235	0.999616
ENSMUSG00000007836	Hnrnpa0	protein_coding	13	3371.99	0.0637688	0.120597	0.528775	0.596961	0.999616
ENSMUSG00000007837	Prrg2	protein_coding	7	84.2732	-0.106211	0.19132	-0.555148	0.578794	0.999616
ENSMUSG00000007850	Hnrnph1	protein_coding	11	2337.68	0.157883	0.135851	1.16218	0.245162	0.999616
ENSMUSG00000007867	Ift43	protein_coding	12	87.4264	-0.0526964	0.208662	-0.252545	0.80062	0.999616
ENSMUSG00000007872	Id3	protein_coding	4	5.90106	0.157507	0.68754	0.229087	0.818801
ENSMUSG00000007877	Tcap	protein_coding	11	57.2719	0.328957	0.249743	1.31718	0.187778	0.999616
ENSMUSG00000007880	Arid1a	protein_coding	4	2159.55	0.0125194	0.106209	0.117875	0.906167	0.999616
ENSMUSG00000007888	Crlf1	protein_coding	8	161.631	-0.179731	0.186907	-0.961607	0.336247	0.999616
ENSMUSG00000007891	Ctsd	protein_coding	7	8164.74	0.164065	0.172853	0.94916	0.342539	0.999616
ENSMUSG00000007892	Rplp1	protein_coding	9	6497.09	0.154467	0.22286	0.693111	0.48824	0.999616
ENSMUSG00000007907	Cabs1	protein_coding	5	0
ENSMUSG00000007908	Hmgcll1	protein_coding	9	272.078	0.054961	0.278965	0.197017	0.843814	0.999616
ENSMUSG00000007944	Ttc9b	protein_coding	7	1560.64	0.400395	0.27216	1.47118	0.141244	0.999616
ENSMUSG00000007946	Phox2a	protein_coding	7	1.79637	0.365826	1.68881	0.216618	0.828506
ENSMUSG00000007950	Abhd8	protein_coding	8	3535.7	-0.0586905	0.145855	-0.402388	0.687398	0.999616
ENSMUSG00000007987	Ift22	protein_coding	5	509.824	-0.188027	0.220562	-0.852488	0.393943	0.999616
ENSMUSG00000007989	Fzd3	protein_coding	14	2477.41	0.380053	0.218596	1.73861	0.0821041	0.999616
ENSMUSG00000008028	1700008O03Rik	protein_coding	7	163.697	0.121659	0.200257	0.607515	0.543509	0.999616
ENSMUSG00000008035	Mid1ip1	protein_coding	X	310.605	-0.211917	0.187518	-1.13011	0.258428	0.999616
ENSMUSG00000008036	Ap2s1	protein_coding	7	2180.7	0.0569724	0.179162	0.317994	0.75049	0.999616
ENSMUSG00000008090	Fgfrl1	protein_coding	5	47.8167	0.0766284	0.466467	0.164274	0.869515	0.999616
ENSMUSG00000008129	4930432K21Rik	protein_coding	8	22.0241	-0.360829	0.339296	-1.06346	0.287572	0.999616
ENSMUSG00000008136	Fhl2	protein_coding	1	305.795	0.085801	0.174237	0.492438	0.62241	0.999616
ENSMUSG00000008140	Emc10	protein_coding	7	5388.05	-0.142569	0.107884	-1.3215	0.186334	0.999616
ENSMUSG00000008153	Clstn3	protein_coding	6	29770.8	0.0574456	0.190343	0.301801	0.762804	0.999616
ENSMUSG00000008167	Fbxw9	protein_coding	8	633.875	-0.106896	0.165791	-0.644764	0.51908	0.999616
ENSMUSG00000008193	Spib	protein_coding	7	1.14982	1.09111	1.62858	0.669975	0.502874
ENSMUSG00000008200	Fnbp4	protein_coding	2	1709.9	-0.0472782	0.115839	-0.408135	0.683174	0.999616
ENSMUSG00000008206	Cers4	protein_coding	8	1402	0.0665397	0.103656	0.64193	0.520919	0.999616
ENSMUSG00000008226	Scrn3	protein_coding	2	582.366	0.177514	0.152459	1.16434	0.244285	0.999616
ENSMUSG00000008301	Phax	protein_coding	18	290.569	-0.0918264	0.125768	-0.730128	0.465312	0.999616
ENSMUSG00000008305	Tle1	protein_coding	4	554.769	0.202773	0.137497	1.47475	0.140281	0.999616
ENSMUSG00000008307	1700109H08Rik	protein_coding	5	36.7385	-0.0390382	0.350071	-0.111515	0.911208	0.999616
ENSMUSG00000008318	Relt	protein_coding	7	984.461	-0.315092	0.32935	-0.956709	0.338714	0.999616
ENSMUSG00000008333	Snrpb2	protein_coding	2	344.444	0.0700085	0.16889	0.414522	0.678492	0.999616
ENSMUSG00000008348	Ubc	protein_coding	5	1870.67	0.247883	0.111009	2.23301	0.0255481	0.919609
ENSMUSG00000008373	Prpf31	protein_coding	7	382.42	-0.160873	0.120429	-1.33583	0.181603	0.999616
ENSMUSG00000008384	Sertad1	protein_coding	7	212.392	-0.0356703	0.310674	-0.114816	0.908591	0.999616
ENSMUSG00000008393	Carhsp1	protein_coding	16	45.8312	-0.379159	0.439447	-0.862809	0.388242	0.999616
ENSMUSG00000008398	Elk3	protein_coding	10	256.959	0.592206	0.462688	1.27992	0.200572	0.999616
ENSMUSG00000008429	Herpud2	protein_coding	9	1447.85	0.18238	0.124264	1.46768	0.14219	0.999616
ENSMUSG00000008435	Rdh13	protein_coding	7	581.068	0.00267282	0.21475	0.0124462	0.99007	0.999616
ENSMUSG00000008438	Adam21	protein_coding	12	6.67036	-0.174992	0.801105	-0.218439	0.827087
ENSMUSG00000008450	Nutf2	protein_coding	8	570.599	-0.0229536	0.105793	-0.216967	0.828234	0.999616
ENSMUSG00000008461	Fut1	protein_coding	7	14.5312	0.290383	0.650552	0.446364	0.655335	0.999616
ENSMUSG00000008475	Arpc5	protein_coding	1	3820.51	0.131371	0.118577	1.10789	0.267909	0.999616
ENSMUSG00000008482	Rnf151	protein_coding	17	1.20233	0.270606	1.90935	0.141727	0.887295
ENSMUSG00000008489	Elavl2	protein_coding	4	1311.5	-0.11919	0.371194	-0.321099	0.748135	0.999616
ENSMUSG00000008496	Pou2f2	protein_coding	7	121.307	0.236791	0.290974	0.813789	0.415766	0.999616
ENSMUSG00000008540	Mgst1	protein_coding	6	2.4184	1.32374	1.29926	1.01885	0.308275
ENSMUSG00000008575	Nfib	protein_coding	4	949.908	0.0313989	0.270691	0.115996	0.907656	0.999616
ENSMUSG00000008590	Htr3b	protein_coding	9	1.10274	-1.54954	1.9154	-0.808989	0.418521
ENSMUSG00000008601	Rab25	protein_coding	3	0.563491	0.59025	2.16029	0.273227	0.784679
ENSMUSG00000008604	Ubqln4	protein_coding	3	2152.05	-0.116353	0.091363	-1.27353	0.202831	0.999616
ENSMUSG00000008658	Rbfox1	protein_coding	16	4305.19	0.380624	0.243958	1.5602	0.118712	0.999616
ENSMUSG00000008668	Rps18	protein_coding	17	2058.56	0.114154	0.122823	0.929413	0.352675	0.999616
ENSMUSG00000008682	Rpl10	protein_coding	X	2051.37	-0.0434744	0.127059	-0.342159	0.732231	0.999616
ENSMUSG00000008683	Rps15a	protein_coding	7	1404.54	-0.0220654	0.109677	-0.201186	0.840553	0.999616
ENSMUSG00000008690	Ncaph2	protein_coding	15	1733.04	-0.0369986	0.108158	-0.342079	0.732291	0.999616
ENSMUSG00000008730	Hipk1	protein_coding	3	1856.17	0.166791	0.108826	1.53265	0.125363	0.999616
ENSMUSG00000008734	Gprc5b	protein_coding	7	520.327	-0.316444	0.235293	-1.34489	0.178661	0.999616
ENSMUSG00000008763	Man1a2	protein_coding	3	3159.11	0.285032	0.204706	1.39239	0.163803	0.999616
ENSMUSG00000008789	Ceacam5	protein_coding	7	0
ENSMUSG00000008813	Tppp2	protein_coding	14	0
ENSMUSG00000008822	Acyp1	protein_coding	12	181.586	-0.0253359	0.16609	-0.152544	0.878758	0.999616
ENSMUSG00000008843	Cldn13	protein_coding	5	0
ENSMUSG00000008845	Cd163	protein_coding	6	0.698212	1.05411	2.08287	0.506084	0.612798
ENSMUSG00000008855	Hdac5	protein_coding	11	8397.97	-0.107318	0.20875	-0.514098	0.607184	0.999616
ENSMUSG00000008859	Rala	protein_coding	13	1557	0.0596496	0.104624	0.570134	0.568587	0.999616
ENSMUSG00000008874	Clec3a	protein_coding	8	0.328933	0.207542	3.40454	0.0609604	0.951391
ENSMUSG00000008892	Vdac3	protein_coding	8	2098.85	-0.0314712	0.128312	-0.245272	0.806246	0.999616
ENSMUSG00000008932	Slc1a7	protein_coding	4	109.468	-0.268011	0.445642	-0.601403	0.547571	0.999616
ENSMUSG00000008958	Vps72	protein_coding	3	269.003	-0.216698	0.19067	-1.13651	0.255745	0.999616
ENSMUSG00000008976	Gabpa	protein_coding	16	312.896	0.225718	0.175809	1.28389	0.199182	0.999616
ENSMUSG00000008999	Bmp7	protein_coding	2	130.299	-0.350641	1.00018	-0.350577	0.725905	0.999616
ENSMUSG00000009013	Dynll1	protein_coding	5	1354.52	0.0391119	0.242687	0.161162	0.871966	0.999616
ENSMUSG00000009030	Pdcl	protein_coding	2	257.934	0.0743723	0.309341	0.240422	0.810003	0.999616
ENSMUSG00000009035	Tmem184b	protein_coding	15	2731.55	-0.147889	0.235666	-0.627535	0.530308	0.999616
ENSMUSG00000009047	Gm5965	protein_coding	16	0
ENSMUSG00000009070	Rsph14	protein_coding	10	1.79646	-0.204245	1.42283	-0.143549	0.885857
ENSMUSG00000009073	Nf2	protein_coding	11	4458.43	0.0856454	0.120701	0.709564	0.477975	0.999616
ENSMUSG00000009075	Cabp7	protein_coding	11	846.011	-0.359875	0.206926	-1.73915	0.0820087	0.999616
ENSMUSG00000009076	Zmat5	protein_coding	11	90.9123	-0.106998	0.256126	-0.417756	0.676126	0.999616
ENSMUSG00000009079	Ewsr1	protein_coding	11	2287.13	0.0750594	0.0834447	0.89951	0.368381	0.999616
ENSMUSG00000009090	Ap1b1	protein_coding	11	4021.4	-0.0314051	0.110072	-0.285314	0.775403	0.999616
ENSMUSG00000009092	Derl3	protein_coding	10	19.9491	0.202362	0.745057	0.271607	0.785924	0.999616
ENSMUSG00000009093	Gstt4	protein_coding	10	0
ENSMUSG00000009097	Tbx1	protein_coding	16	2.65091	0.467785	1.08157	0.432504	0.665375
ENSMUSG00000009108	Gnat2	protein_coding	3	13.6474	0.587107	0.845777	0.694162	0.48758	0.999616
ENSMUSG00000009112	Bcl2l13	protein_coding	6	1333.02	-0.0281527	0.107725	-0.261339	0.793831	0.999616
ENSMUSG00000009114	2610028H24Rik	protein_coding	10	1.35327	-1.54007	1.62	-0.950662	0.341776
ENSMUSG00000009115	Spatc1l	protein_coding	10	2.55596	-0.269928	1.02542	-0.263237	0.792368
ENSMUSG00000009145	Dqx1	protein_coding	6	8.93568	0.215619	0.599278	0.359798	0.718998	0.999616
ENSMUSG00000009185	Ccl8	protein_coding	11	0
ENSMUSG00000009207	Lnpk	protein_coding	2	1390.4	0.152963	0.194742	0.785463	0.432182	0.999616
ENSMUSG00000009210	Prr29	protein_coding	11	0.108068	-0.513791	3.53381	-0.145393	0.884401
ENSMUSG00000009214	Mymk	protein_coding	2	48.5654	-0.484278	0.36945	-1.31081	0.189923	0.999616
ENSMUSG00000009216	Fam163b	protein_coding	2	5032.54	-0.0105539	0.160073	-0.0659315	0.947432	0.999616
ENSMUSG00000009246	Trpm5	protein_coding	7	11.3117	-0.546978	0.488807	-1.11901	0.263137	0.999616
ENSMUSG00000009248	Ascl2	protein_coding	7	15.3967	-0.317663	0.443502	-0.71626	0.473831	0.999616
ENSMUSG00000009281	Rarres2	protein_coding	6	0.629086	1.87891	2.06056	0.911847	0.361849
ENSMUSG00000009291	Pttg1ip	protein_coding	10	724.448	-0.19502	0.121687	-1.60264	0.109015	0.999616
ENSMUSG00000009292	Trpm2	protein_coding	10	1439.61	-0.0157702	0.175203	-0.0900106	0.928279	0.999616
ENSMUSG00000009293	Ube2g2	protein_coding	10	889.204	0.0305134	0.133746	0.228144	0.819534	0.999616
ENSMUSG00000009350	Mpo	protein_coding	11	3.2156	0.137227	1.08497	0.12648	0.899352
ENSMUSG00000009356	Lpo	protein_coding	11	0.711936	-0.877206	1.83466	-0.478129	0.632559
ENSMUSG00000009376	Met	protein_coding	6	2059.41	0.28606	0.29305	0.976148	0.328991	0.999616
ENSMUSG00000009378	Slc16a12	protein_coding	19	4.27658	-0.0966187	0.912966	-0.10583	0.915718
ENSMUSG00000009394	Syn2	protein_coding	6	8970.33	-0.020834	0.219997	-0.0947013	0.924552	0.999616
ENSMUSG00000009406	Elk1	protein_coding	X	658.413	0.0995897	0.140339	0.709638	0.477929	0.999616
ENSMUSG00000009418	Nav1	protein_coding	1	10157.8	-0.174869	0.156525	-1.1172	0.263909	0.999616
ENSMUSG00000009470	Tnpo1	protein_coding	13	1695.08	-0.0830134	0.13956	-0.594822	0.551962	0.999616
ENSMUSG00000009471	Myod1	protein_coding	7	0.256193	0.207543	3.53381	0.0587305	0.953167
ENSMUSG00000009487	Otog	protein_coding	7	7.85804	2.32077	0.788581	2.94297	0.0032508
ENSMUSG00000009535	Rnmt	protein_coding	18	1771.68	-0.0442032	0.116422	-0.379682	0.704182	0.999616
ENSMUSG00000009545	Kcnq1	protein_coding	7	38.0367	-0.314537	0.513337	-0.61273	0.540055	0.999616
ENSMUSG00000009549	Srp14	protein_coding	2	895.606	0.10561	0.16208	0.651592	0.514664	0.999616
ENSMUSG00000009551	6330409D20Rik	protein_coding	2	32.2172	-0.280933	0.319763	-0.878564	0.379638	0.999616
ENSMUSG00000009555	Cdk9	protein_coding	2	1292.59	0.0059955	0.111694	0.0536779	0.957192	0.999616
ENSMUSG00000009563	Tor2a	protein_coding	2	483.775	-0.0423753	0.155024	-0.273347	0.784587	0.999616
ENSMUSG00000009566	Fpgs	protein_coding	2	130.963	-0.213704	0.230336	-0.92779	0.353516	0.999616
ENSMUSG00000009569	Mrtfb	protein_coding	16	2745.43	-0.101739	0.171898	-0.591861	0.553944	0.999616
ENSMUSG00000009575	Cbx5	protein_coding	15	2183.4	0.0577294	0.144134	0.400527	0.688768	0.999616
ENSMUSG00000009580	Odam	protein_coding	5	0
ENSMUSG00000009585	Apobec3	protein_coding	15	0.108068	-0.513791	3.53381	-0.145393	0.884401
ENSMUSG00000009588	St6galnac1	protein_coding	11	2.23543	1.22044	1.26555	0.964354	0.334869
ENSMUSG00000009596	Taf7l	protein_coding	X	14.4358	-0.699813	0.473307	-1.47856	0.139258	0.999616
ENSMUSG00000009614	Sardh	protein_coding	2	86.2565	-0.127999	0.227978	-0.561451	0.57449	0.999616
ENSMUSG00000009621	Vav2	protein_coding	2	633.762	-0.210629	0.357575	-0.589049	0.555828	0.999616
ENSMUSG00000009628	Tex15	protein_coding	8	55.689	-0.470989	0.252513	-1.86521	0.0621519	0.999616
ENSMUSG00000009630	Ppp2cb	protein_coding	8	1426.69	0.0960139	0.127086	0.755503	0.449948	0.999616
ENSMUSG00000009633	G0s2	protein_coding	1	6.65766	0.0178305	0.637366	0.0279753	0.977682
ENSMUSG00000009640	Dmap1	protein_coding	4	330.19	-0.0208682	0.173544	-0.120247	0.904288	0.999616
ENSMUSG00000009646	Pla2g12b	protein_coding	10	0.249433	-1.29757	3.52462	-0.368144	0.712766
ENSMUSG00000009647	Mcu	protein_coding	10	1065.2	-0.0749175	0.143566	-0.521834	0.601786	0.999616
ENSMUSG00000009654	Oit3	protein_coding	10	13.5743	-0.802323	0.605779	-1.32445	0.185354	0.999616
ENSMUSG00000009670	Tex11	protein_coding	X	5.01625	-0.448006	0.815812	-0.549154	0.5829
ENSMUSG00000009681	Bcr	protein_coding	10	2264.68	-0.0371189	0.0963575	-0.38522	0.700074	0.999616
ENSMUSG00000009687	Fxyd5	protein_coding	7	90.8151	0.145259	0.235983	0.615546	0.538194	0.999616
ENSMUSG00000009731	Kcnd1	protein_coding	X	233.547	0.0323105	0.240592	0.134296	0.893169	0.999616
ENSMUSG00000009733	Tfcp2	protein_coding	15	367.529	0.000621544	0.215857	0.00287943	0.997703	0.999762
ENSMUSG00000009734	Pou6f2	protein_coding	13	9.75256	0.645805	0.810269	0.797025	0.425436	0.999616
ENSMUSG00000009739	Pou6f1	protein_coding	15	5109.19	0.105977	0.214986	0.492947	0.62205	0.999616
ENSMUSG00000009741	Ubp1	protein_coding	9	2080.64	-0.0363884	0.127836	-0.28465	0.775913	0.999616
ENSMUSG00000009772	Nuak2	protein_coding	1	29.4365	0.203971	0.543781	0.375097	0.707588	0.999616
ENSMUSG00000009828	Ick	protein_coding	9	231.161	-0.423138	0.223739	-1.89121	0.058596	0.999616
ENSMUSG00000009863	Sdhb	protein_coding	4	2618.82	0.00448048	0.0930632	0.0481445	0.961601	0.999616
ENSMUSG00000009876	Cox4i2	protein_coding	2	2.02599	2.26772	1.38704	1.63493	0.102063
ENSMUSG00000009894	Snap47	protein_coding	11	5117	0.0122756	0.167728	0.0731876	0.941657	0.999616
ENSMUSG00000009900	Wnt3a	protein_coding	11	3.38605	1.64844	1.27906	1.28879	0.19747
ENSMUSG00000009905	Kdsr	protein_coding	1	501.257	0.00787143	0.115366	0.0682298	0.945603	0.999616
ENSMUSG00000009907	Vps4b	protein_coding	1	958.353	-0.0726542	0.144461	-0.502933	0.615011	0.999616
ENSMUSG00000009927	Rps25	protein_coding	9	1539.27	0.171231	0.138966	1.23218	0.217883	0.999616
ENSMUSG00000009941	Nxf2	protein_coding	X	1.20327	-0.790708	2.15176	-0.36747	0.713269
ENSMUSG00000009995	Taz	protein_coding	X	733.137	-0.0442116	0.138193	-0.319927	0.749024	0.999616
ENSMUSG00000010021	Kif19a	protein_coding	11	6.32217	-0.354881	0.75573	-0.469587	0.63865
ENSMUSG00000010025	Aldh3a2	protein_coding	11	779.64	-0.0810048	0.155064	-0.522395	0.601396	0.999616
ENSMUSG00000010044	Zmynd10	protein_coding	9	13.2939	0.174388	0.447687	0.389531	0.696883	0.999616
ENSMUSG00000010045	Tmem115	protein_coding	9	871.442	-0.017964	0.156236	-0.11498	0.908461	0.999616
ENSMUSG00000010047	Hyal2	protein_coding	9	222.994	-0.275837	0.296014	-0.931838	0.35142	0.999616
ENSMUSG00000010048	Ifrd2	protein_coding	9	196.859	0.011946	0.233969	0.0510581	0.959279	0.999616
ENSMUSG00000010051	Hyal1	protein_coding	9	21.5761	-0.302939	0.471307	-0.642763	0.520378	0.999616
ENSMUSG00000010054	Tusc2	protein_coding	9	778.527	0.00506575	0.122059	0.0415025	0.966895	0.999616
ENSMUSG00000010057	Nprl2	protein_coding	9	447.823	-0.0297193	0.132603	-0.224121	0.822663	0.999616
ENSMUSG00000010064	Slc38a3	protein_coding	9	57.8842	0.129259	0.525745	0.245858	0.805792	0.999616
ENSMUSG00000010066	Cacna2d2	protein_coding	9	824.976	0.132666	0.207295	0.639986	0.522182	0.999616
ENSMUSG00000010067	Rassf1	protein_coding	9	406.432	-0.078015	0.285549	-0.27321	0.784692	0.999616
ENSMUSG00000010080	Epn3	protein_coding	11	14.9207	-0.176969	0.586203	-0.30189	0.762736	0.999616
ENSMUSG00000010086	Rnf112	protein_coding	11	4208.78	-0.110671	0.157192	-0.704049	0.481402	0.999616
ENSMUSG00000010095	Slc3a2	protein_coding	19	6801.77	-0.0547783	0.129311	-0.423617	0.671845	0.999616
ENSMUSG00000010097	Nxf1	protein_coding	19	1578.31	0.101522	0.148565	0.683351	0.494385	0.999616
ENSMUSG00000010110	Stx5a	protein_coding	19	819.856	-0.184667	0.109987	-1.67899	0.0931547	0.999616
ENSMUSG00000010122	Slc47a1	protein_coding	11	0.453187	1.0291	2.61995	0.392795	0.694471
ENSMUSG00000010136	Pifo	protein_coding	3	0.640077	1.93351	2.31481	0.835276	0.403563
ENSMUSG00000010142	Tnfrsf13b	protein_coding	11	1.87506	0.272444	1.28263	0.212411	0.831787
ENSMUSG00000010154	Spire2	protein_coding	8	377.723	-0.189921	0.178614	-1.06331	0.287643	0.999616
ENSMUSG00000010175	Prox1	protein_coding	1	114.61	-0.377825	0.328059	-1.1517	0.249446	0.999616
ENSMUSG00000010205	Raver1	protein_coding	9	972.704	-0.0676825	0.0986996	-0.685742	0.492876	0.999616
ENSMUSG00000010277	2610507B11Rik	protein_coding	11	12492.5	0.165533	0.142037	1.16542	0.243849	0.999616
ENSMUSG00000010290	AI597479	protein_coding	1	426.74	-0.109969	0.220946	-0.497719	0.618682	0.999616
ENSMUSG00000010307	Tmem86a	protein_coding	7	363.134	-0.177867	0.115821	-1.53571	0.124609	0.999616
ENSMUSG00000010311	Optc	protein_coding	1	7.15629	0.122549	0.636668	0.192485	0.847362
ENSMUSG00000010342	Tex14	protein_coding	11	24.8404	-0.038091	0.505863	-0.075299	0.939977	0.999616
ENSMUSG00000010358	Ifi35	protein_coding	11	6.88839	0.886771	0.676511	1.3108	0.189925
ENSMUSG00000010362	Rdm1	protein_coding	11	14.9561	-0.19236	0.458087	-0.41992	0.674544	0.999616
ENSMUSG00000010376	Nedd8	protein_coding	14	883.66	0.0859088	0.154362	0.556541	0.577841	0.999616
ENSMUSG00000010392	Gosr1	protein_coding	11	893.64	-0.0219734	0.190869	-0.115123	0.908348	0.999616
ENSMUSG00000010406	Mrpl52	protein_coding	14	171.541	0.101281	0.211724	0.478365	0.63239	0.999616
ENSMUSG00000010435	Spaca7	protein_coding	8	0.258465	0.207543	3.53381	0.0587305	0.953167
ENSMUSG00000010453	Kansl3	protein_coding	1	1997.23	-0.058845	0.141968	-0.414494	0.678512	0.999616
ENSMUSG00000010461	Eya4	protein_coding	10	137.21	0.270423	0.293775	0.920513	0.357305	0.999616
ENSMUSG00000010476	Ebf3	protein_coding	7	11.931	-0.933976	0.873863	-1.06879	0.285164	0.999616
ENSMUSG00000010492	Uckl1os	lncRNA	2	10.2657	0.41005	0.560953	0.730987	0.464787	0.999616
ENSMUSG00000010505	Myt1	protein_coding	2	49.8477	-0.379136	0.341705	-1.10954	0.267197	0.999616
ENSMUSG00000010517	Faf1	protein_coding	4	769.249	-0.143672	0.136446	-1.05296	0.29236	0.999616
ENSMUSG00000010529	Gm266	protein_coding	12	2.48921	0.755342	1.05543	0.715674	0.474192
ENSMUSG00000010538	Tsacc	protein_coding	3	4.83616	-0.0422657	0.936745	-0.0451198	0.964012
ENSMUSG00000010554	Mettl16	protein_coding	11	319.203	-0.139297	0.177769	-0.783584	0.433284	0.999616
ENSMUSG00000010592	Dazl	protein_coding	17	29.4758	0.0371534	0.344423	0.107871	0.914098	0.999616
ENSMUSG00000010601	Apol7a	protein_coding	15	30.4805	0.269913	0.42281	0.63838	0.523227	0.999616
ENSMUSG00000010607	Pigyl	protein_coding	9	196.393	0.0317994	0.177841	0.178808	0.858089	0.999616
ENSMUSG00000010608	Rbm25	protein_coding	12	2289.71	0.0451044	0.138587	0.325458	0.744835	0.999616
ENSMUSG00000010609	Psen2	protein_coding	1	421.478	-0.191323	0.229974	-0.831931	0.405448	0.999616
ENSMUSG00000010651	Acaa1b	protein_coding	9	10.5064	0.0499542	0.616112	0.0810797	0.935379	0.999616
ENSMUSG00000010660	Plcd1	protein_coding	9	406.777	-0.296124	0.303386	-0.976064	0.329033	0.999616
ENSMUSG00000010663	Fads1	protein_coding	19	3995.24	-0.035745	0.117754	-0.303556	0.761466	0.999616
ENSMUSG00000010721	Lmbr1	protein_coding	5	1094.72	0.104724	0.194499	0.53843	0.59028	0.999616
ENSMUSG00000010751	Tnfrsf22	protein_coding	7	33.3553	-0.201321	0.47126	-0.427197	0.669236	0.999616
ENSMUSG00000010755	Cars	protein_coding	7	2765.64	-0.0591045	0.11569	-0.510886	0.609431	0.999616
ENSMUSG00000010760	Phlda2	protein_coding	7	4.31541	-1.84094	0.818593	-2.24891	0.0245182
ENSMUSG00000010796	Asz1	protein_coding	6	0
ENSMUSG00000010797	Wnt2	protein_coding	6	27.8857	-0.0294907	0.42071	-0.0700976	0.944116	0.999616
ENSMUSG00000010803	Gabra1	protein_coding	11	13281.2	0.337679	0.146519	2.30468	0.0211843	0.906395
ENSMUSG00000010825	Grid2ip	protein_coding	5	100.548	-0.27789	0.542288	-0.51244	0.608343	0.999616
ENSMUSG00000010830	Kdelr3	protein_coding	15	51.6346	-0.194584	0.414862	-0.469032	0.639046	0.999616
ENSMUSG00000010841	Cfap97d1	protein_coding	11	6.67946	-0.279743	0.649057	-0.430999	0.666469
ENSMUSG00000010911	Apip	protein_coding	2	220.575	0.0493375	0.142068	0.347281	0.72838	0.999616
ENSMUSG00000010914	Pdhx	protein_coding	2	1037.01	0.00749567	0.100024	0.0749384	0.940264	0.999616
ENSMUSG00000010936	Vac14	protein_coding	8	386.316	-0.0927565	0.163618	-0.566908	0.570777	0.999616
ENSMUSG00000011008	Mcoln2	protein_coding	3	0.280054	0.707831	3.5245	0.200832	0.84083
ENSMUSG00000011034	Slc5a1	protein_coding	5	0.667422	2.99894	2.26788	1.32235	0.18605
ENSMUSG00000011052				0.979105	1.66863	1.97288	0.845783	0.397674
ENSMUSG00000011096	Akt1s1	protein_coding	7	1497.4	-0.054465	0.108809	-0.500558	0.616683	0.999616
ENSMUSG00000011114	Tbrg1	protein_coding	9	661.854	-0.0849051	0.166281	-0.510613	0.609622	0.999616
ENSMUSG00000011118	Panx3	protein_coding	9	0
ENSMUSG00000011148	Adssl1	protein_coding	12	238.087	-0.211128	0.264318	-0.798765	0.424427	0.999616
ENSMUSG00000011154	Cfap161	protein_coding	7	4.99273	0.979076	0.857747	1.14145	0.253682
ENSMUSG00000011158	Brf1	protein_coding	12	558.529	-0.0553133	0.117274	-0.471657	0.637172	0.999616
ENSMUSG00000011171	Vipr2	protein_coding	12	3.71878	-0.592664	0.793563	-0.746839	0.455161
ENSMUSG00000011179	Odc1	protein_coding	12	4108.89	-0.212264	0.167005	-1.271	0.203729	0.999616
ENSMUSG00000011254	Thg1l	protein_coding	11	87.9992	-0.0873207	0.195729	-0.446131	0.655503	0.999616
ENSMUSG00000011256	Adam19	protein_coding	11	1749.73	0.494558	0.302649	1.6341	0.102238	0.999616
ENSMUSG00000011257	Pabpc4	protein_coding	4	3453.04	-0.11699	0.14457	-0.809228	0.418384	0.999616
ENSMUSG00000011263	Exoc3l2	protein_coding	7	7.23934	-0.294108	0.567737	-0.518035	0.604434
ENSMUSG00000011267	Zfp296	protein_coding	7	7.34218	0.0239789	0.549233	0.0436589	0.965176
ENSMUSG00000011305	Plin5	protein_coding	17	7.43967	-0.0516754	0.644865	-0.0801337	0.936131
ENSMUSG00000011306	Sugp1	protein_coding	8	1004.85	-0.0601961	0.170943	-0.352142	0.724732	0.999616
ENSMUSG00000011349	Dmrtc2	protein_coding	7	0.594442	-0.463546	1.92219	-0.241155	0.809435
ENSMUSG00000011350	Gm5893	lncRNA	7	0.0865434	0.928881	3.53381	0.262855	0.792662
ENSMUSG00000011382	Dhdh	protein_coding	7	30.8101	0.656672	0.482238	1.36172	0.173287	0.999616
ENSMUSG00000011427	Zfp790	protein_coding	7	220.038	-0.209562	0.200522	-1.04508	0.295985	0.999616
ENSMUSG00000011463	Cpb1	protein_coding	3	16.3498	-0.803655	0.424057	-1.89516	0.0580711	0.999616
ENSMUSG00000011486	Slc25a41	protein_coding	17	2.44231	-0.869823	1.04757	-0.830322	0.406357
ENSMUSG00000011589	Fsd1	protein_coding	17	980.804	0.0922	0.167176	0.551515	0.58128	0.999616
ENSMUSG00000011632	Pinlyp	protein_coding	7	0.61247	1.69008	2.44774	0.690463	0.489903
ENSMUSG00000011658	Fuz	protein_coding	7	153.403	-0.0805267	0.222626	-0.361713	0.717566	0.999616
ENSMUSG00000011751	Sptbn4	protein_coding	7	8772.45	-0.0383696	0.148069	-0.259133	0.795533	0.999616
ENSMUSG00000011752	Pgam1	protein_coding	19	6955.44	-0.0458	0.0939317	-0.487588	0.625841	0.999616
ENSMUSG00000011831	Evi5	protein_coding	5	976.523	-0.0728479	0.126595	-0.575443	0.564992	0.999616
ENSMUSG00000011832	Evi5l	protein_coding	8	2155.38	-0.163103	0.172765	-0.944072	0.345133	0.999616
ENSMUSG00000011837	Snapc2	protein_coding	8	261.042	-0.0734905	0.140684	-0.522381	0.601405	0.999616
ENSMUSG00000011877	Git1	protein_coding	11	7433.25	-0.133329	0.141053	-0.945241	0.344536	0.999616
ENSMUSG00000011884	Gltp	protein_coding	5	67.2913	0.0293499	0.279745	0.104917	0.916442	0.999616
ENSMUSG00000011958	Bnip2	protein_coding	9	612.862	-0.1889	0.210901	-0.895678	0.370425	0.999616
ENSMUSG00000011960	Ccnt1	protein_coding	15	1132.56	-0.0888417	0.113163	-0.785077	0.432408	0.999616
ENSMUSG00000012017	Scarf2	protein_coding	16	387.974	-0.481966	0.357736	-1.34727	0.177895	0.999616
ENSMUSG00000012042	4930579F01Rik	protein_coding	3	0
ENSMUSG00000012076	Brms1l	protein_coding	12	793.686	0.104343	0.121516	0.858682	0.390516	0.999616
ENSMUSG00000012114	Med15	protein_coding	16	1333.62	-0.0164043	0.111346	-0.147328	0.882873	0.999616
ENSMUSG00000012117	Dhdds	protein_coding	4	1183.7	-0.188582	0.113271	-1.66488	0.0959373	0.999616
ENSMUSG00000012123	Crybg2	protein_coding	4	65.0958	-0.652229	0.274616	-2.37506	0.0175462	0.843452
ENSMUSG00000012126	Ubxn11	protein_coding	4	134.9	0.373307	0.290857	1.28347	0.199327	0.999616
ENSMUSG00000012187	Mogat1	protein_coding	1	1.14248	-2.62672	1.81159	-1.44996	0.14707
ENSMUSG00000012211	Tex22	protein_coding	12	0.835687	-0.532187	2.37542	-0.224039	0.822727
ENSMUSG00000012282	Wnt8a	protein_coding	18	0.377124	1.07438	3.30662	0.324918	0.745243
ENSMUSG00000012296	Tjap1	protein_coding	17	458.794	-0.476512	0.2198	-2.16794	0.0301636	0.971518
ENSMUSG00000012350	Ehf	protein_coding	2	1.52882	-0.322598	1.53046	-0.210785	0.833055
ENSMUSG00000012396	Nanog	protein_coding	6	0.106967	-0.513791	3.53381	-0.145393	0.884401
ENSMUSG00000012405	Rpl15	protein_coding	14	2023.6	0.119777	0.126233	0.948851	0.342696	0.999616
ENSMUSG00000012422	Tmem167	protein_coding	13	936.434	0.09236	0.148165	0.62336	0.533048	0.999616
ENSMUSG00000012428	Steap4	protein_coding	5	0.248508	1.70264	3.51555	0.484316	0.628161
ENSMUSG00000012429	Mplkip	protein_coding	13	106.164	0.0418717	0.169081	0.247643	0.804411	0.999616
ENSMUSG00000012443	Kif11	protein_coding	19	21.6097	0.211588	0.450899	0.469258	0.638885	0.999616
ENSMUSG00000012483	Rpa3	protein_coding	6	84.0462	0.163629	0.332948	0.491457	0.623103	0.999616
ENSMUSG00000012519	Mlkl	protein_coding	8	0.645737	-1.79525	2.37024	-0.757413	0.448802
ENSMUSG00000012520	Phox2b	protein_coding	5	0.194612	0.207543	3.53381	0.0587305	0.953167
ENSMUSG00000012535	Tnpo3	protein_coding	6	1808.92	0.0245681	0.0943478	0.260399	0.794556	0.999616
ENSMUSG00000012609	Ttll5	protein_coding	12	423.144	-0.0596187	0.181682	-0.328149	0.742799	0.999616
ENSMUSG00000012640	Zfp715	protein_coding	7	553.542	-0.142433	0.154411	-0.922429	0.356305	0.999616
ENSMUSG00000012705	Retn	protein_coding	8	34.9609	0.0661229	0.365286	0.181017	0.856354	0.999616
ENSMUSG00000012777	Acp4	protein_coding	7	1.9296	-2.18017	1.58306	-1.37719	0.168454
ENSMUSG00000012819	Cdh23	protein_coding	10	86.4509	-0.570368	0.32614	-1.74884	0.0803182	0.999616
ENSMUSG00000012848	Rps5	protein_coding	7	1892.85	0.0283053	0.130687	0.216589	0.828528	0.999616
ENSMUSG00000012889	Podnl1	protein_coding	8	0.806404	1.34987	2.02686	0.665992	0.505416
ENSMUSG00000013033	Adgrl1	protein_coding	8	14183.2	0.163149	0.215573	0.756816	0.44916	0.999616
ENSMUSG00000013076	Amotl1	protein_coding	9	1003.22	-0.313759	0.315663	-0.993967	0.320239	0.999616
ENSMUSG00000013083	2200002J24Rik	protein_coding	7	0
ENSMUSG00000013089	Etv5	protein_coding	16	3919.16	-0.077004	0.119481	-0.644489	0.519258	0.999616
ENSMUSG00000013091	Tmem190	protein_coding	7	5.68421	1.05348	0.73826	1.42698	0.153586
ENSMUSG00000013150	Gfod2	protein_coding	8	376.983	-0.03285	0.154357	-0.212818	0.831469	0.999616
ENSMUSG00000013155	Enkd1	protein_coding	8	129.188	-0.0902303	0.168736	-0.534744	0.592827	0.999616
ENSMUSG00000013158	4933405L10Rik	protein_coding	8	6.11698	0.0768559	0.856357	0.0897475	0.928488
ENSMUSG00000013160	Atp6v0d1	protein_coding	8	5359.05	0.019711	0.131319	0.1501	0.880685	0.999616
ENSMUSG00000013236	Ptprs	protein_coding	17	14297.8	-0.0683627	0.142018	-0.481365	0.630257	0.999616
ENSMUSG00000013275	Slc41a1	protein_coding	1	1062.18	0.0969126	0.207387	0.467303	0.640283	0.999616
ENSMUSG00000013338	Fer1l4	protein_coding	2	3.20975	0.197364	0.899201	0.219488	0.82627
ENSMUSG00000013353	4931406B18Rik	protein_coding	7	0.108068	-0.513791	3.53381	-0.145393	0.884401
ENSMUSG00000013367	Iglon5	protein_coding	7	2295.95	-0.0354816	0.142824	-0.248429	0.803803	0.999616
ENSMUSG00000013415	Igf2bp1	protein_coding	11	2.50379	-1.16745	1.07981	-1.08116	0.279625
ENSMUSG00000013418	B4galnt2	protein_coding	11	5.01885	-0.320022	1.01967	-0.313848	0.753637
ENSMUSG00000013419	Zfp651	protein_coding	9	2937.2	-0.117454	0.146199	-0.803383	0.421753	0.999616
ENSMUSG00000013465	Nelfb	protein_coding	2	890.002	-0.0299195	0.160291	-0.186657	0.85193	0.999616
ENSMUSG00000013483	Card14	protein_coding	11	3.78183	0.064146	0.94911	0.0675854	0.946116
ENSMUSG00000013495	Tmem175	protein_coding	5	625.963	-0.0410821	0.169374	-0.242552	0.808352	0.999616
ENSMUSG00000013523	Bcas1	protein_coding	2	0.659437	0.932427	2.44545	0.381291	0.702987
ENSMUSG00000013539	Tango2	protein_coding	16	819.187	0.000589542	0.107079	0.00550567	0.995607	0.999762
ENSMUSG00000013562	4833413E03Rik	lncRNA	17	0.366927	-1.88991	3.30524	-0.57179	0.567464
ENSMUSG00000013584	Aldh1a2	protein_coding	9	0.616607	-0.280728	2.13773	-0.13132	0.895522
ENSMUSG00000013593	Ndufs2	protein_coding	1	2991.64	0.0834014	0.139267	0.598861	0.549265	0.999616
ENSMUSG00000013611	Snx31	protein_coding	15	3.05277	0.80845	1.2467	0.648474	0.516678
ENSMUSG00000013622	Atraid	protein_coding	5	589.438	0.0207193	0.176302	0.117521	0.906447	0.999616
ENSMUSG00000013629	Cad	protein_coding	5	494.943	-0.0508076	0.303457	-0.167429	0.867032	0.999616
ENSMUSG00000013643	Lypd8	protein_coding	11	0.25963	1.79011	3.51211	0.509696	0.610265
ENSMUSG00000013646	Sh3bp5l	protein_coding	11	949.659	-0.118379	0.152646	-0.775517	0.438034	0.999616
ENSMUSG00000013653	1810065E05Rik	protein_coding	11	0
ENSMUSG00000013662	Atad1	protein_coding	19	3650.27	0.149194	0.120644	1.23665	0.216218	0.999616
ENSMUSG00000013663	Pten	protein_coding	19	4715.07	0.137413	0.142426	0.964801	0.334645	0.999616
ENSMUSG00000013668	4933402N03Rik	protein_coding	7	0.282336	0.207543	3.53381	0.0587305	0.953167
ENSMUSG00000013698	Pea15a	protein_coding	1	1897.34	-0.136325	0.154462	-0.882582	0.377462	0.999616
ENSMUSG00000013701	Timm23	protein_coding	14	698.398	0.0870111	0.123395	0.705145	0.48072	0.999616
ENSMUSG00000013707	Tnfaip8l2	protein_coding	3	10.3085	0.0329791	0.574335	0.0574214	0.954209	0.999616
ENSMUSG00000013736	Trnt1	protein_coding	6	602.05	0.136841	0.114736	1.19266	0.233002	0.999616
ENSMUSG00000013766	Ly6g6e	protein_coding	17	10.9976	0.712253	0.592099	1.20293	0.229004	0.999616
ENSMUSG00000013787	Ehmt2	protein_coding	17	4417.14	-0.0830269	0.120964	-0.686375	0.492477	0.999616
ENSMUSG00000013822	Elof1	protein_coding	9	376.912	-0.0159571	0.120328	-0.132613	0.894499	0.999616
ENSMUSG00000013833	Med16	protein_coding	10	751.537	-0.012977	0.122213	-0.106183	0.915437	0.999616
ENSMUSG00000013846	St3gal1	protein_coding	15	341.812	-0.254311	0.25319	-1.00443	0.315173	0.999616
ENSMUSG00000013858	Tmem259	protein_coding	10	3860.37	-0.0216791	0.135789	-0.159653	0.873154	0.999616
ENSMUSG00000013878	Rnf170	protein_coding	8	501.303	-0.0462459	0.178846	-0.258579	0.79596	0.999616
ENSMUSG00000013921	Clip3	protein_coding	7	6838.74	-0.0625313	0.182611	-0.342428	0.732029	0.999616
ENSMUSG00000013928	Thap8	protein_coding	7	0.586757	0.69674	1.94243	0.358695	0.719823
ENSMUSG00000013936	Myl2	protein_coding	5	0.493454	-1.08596	2.54029	-0.427494	0.66902
ENSMUSG00000013973	Dedd	protein_coding	1	123.27	-0.134733	0.217944	-0.618201	0.536443	0.999616
ENSMUSG00000013974	Mcemp1	protein_coding	8	9.98719	0.433119	0.518492	0.835344	0.403524	0.999616
ENSMUSG00000013997	Nit1	protein_coding	1	364.66	-0.0643552	0.131955	-0.487707	0.625758	0.999616
ENSMUSG00000014030	Pax5	protein_coding	4	2.96712	1.04505	1.05887	0.986949	0.323668
ENSMUSG00000014039	Prdm15	protein_coding	16	257.147	0.0701825	0.137448	0.510612	0.609623	0.999616
ENSMUSG00000014074	Rnf168	protein_coding	16	657.151	-0.024217	0.173562	-0.139529	0.889032	0.999616
ENSMUSG00000014075	Tctex1d2	protein_coding	16	137.163	-0.0875144	0.295584	-0.296072	0.767175	0.999616
ENSMUSG00000014077	Chp1	protein_coding	2	2559.93	-0.0446705	0.174739	-0.255641	0.798228	0.999616
ENSMUSG00000014104	Sval2	protein_coding	6	0
ENSMUSG00000014158	Trpv4	protein_coding	5	7.09391	0.256368	0.975748	0.26274	0.792751
ENSMUSG00000014164	Klhl3	protein_coding	13	859.415	-0.0502006	0.151573	-0.331197	0.740496	0.999616
ENSMUSG00000014177	Tvp23b	protein_coding	11	398.803	-0.0782966	0.282927	-0.276738	0.781982	0.999616
ENSMUSG00000014195	Dnajc7	protein_coding	11	1781.41	-0.0883925	0.108247	-0.816582	0.414167	0.999616
ENSMUSG00000014198	Zfp385c	protein_coding	11	3.07269	1.27523	1.14783	1.11099	0.266573
ENSMUSG00000014226	Cacybp	protein_coding	1	909.941	0.0392242	0.112158	0.349723	0.726547	0.999616
ENSMUSG00000014232	Cluap1	protein_coding	16	215.931	-0.190585	0.15461	-1.23268	0.217695	0.999616
ENSMUSG00000014243	Zswim7	protein_coding	11	91.0451	-0.232769	0.205006	-1.13542	0.256198	0.999616
ENSMUSG00000014245	Pigl	protein_coding	11	146.173	-0.00271203	0.192128	-0.0141158	0.988738	0.999616
ENSMUSG00000014294	Ndufa2	protein_coding	18	650.256	0.129604	0.19282	0.672147	0.50149	0.999616
ENSMUSG00000014301	Pam16	protein_coding	16	275.991	0.0160826	0.165271	0.0973104	0.92248	0.999616
ENSMUSG00000014303	Glis2	protein_coding	16	328.229	-0.158051	0.169691	-0.931401	0.351646	0.999616
ENSMUSG00000014313	Cox6c	protein_coding	15	3357.9	0.26816	0.231332	1.1592	0.246375	0.999616
ENSMUSG00000014329	Bicc1	protein_coding	10	52.5607	-0.113537	0.271312	-0.418472	0.675602	0.999616
ENSMUSG00000014349	Ube2z	protein_coding	11	1991.48	-0.0813255	0.114556	-0.709921	0.477753	0.999616
ENSMUSG00000014351	Gip	protein_coding	11	0
ENSMUSG00000014353	Tmem87b	protein_coding	2	1171.85	0.0502407	0.124047	0.405013	0.685468	0.999616
ENSMUSG00000014355	Anapc1	protein_coding	2	2715.76	0.0656025	0.174816	0.375266	0.707463	0.999616
ENSMUSG00000014361	Mertk	protein_coding	2	9.34379	0.274102	0.657064	0.417162	0.67656	0.999616
ENSMUSG00000014402	Tsg101	protein_coding	7	742.552	0.0233735	0.140565	0.166283	0.867935	0.999616
ENSMUSG00000014418	Hps5	protein_coding	7	276.08	-0.0233373	0.18802	-0.124122	0.901219	0.999616
ENSMUSG00000014426	Map3k4	protein_coding	17	830.492	-0.0304913	0.14285	-0.213451	0.830975	0.999616
ENSMUSG00000014444	Piezo1	protein_coding	8	396.197	-0.310494	0.208071	-1.49225	0.135634	0.999616
ENSMUSG00000014453	Blk	protein_coding	14	0
ENSMUSG00000014470	Rnf166	protein_coding	8	410.829	-0.121801	0.155115	-0.785232	0.432318	0.999616
ENSMUSG00000014496	Ankrd28	protein_coding	14	907.223	-0.208227	0.162432	-1.28194	0.199864	0.999616
ENSMUSG00000014498	Ankrd52	protein_coding	10	3502.17	0.0413486	0.134437	0.30757	0.75841	0.999616
ENSMUSG00000014503	Pkd2l2	protein_coding	18	73.2846	-0.0403537	0.21751	-0.185526	0.852816	0.999616
ENSMUSG00000014504	Srp19	protein_coding	18	496.022	-0.13261	0.132029	-1.00441	0.315183	0.999616
ENSMUSG00000014529	Tmbim7	protein_coding	5	0.248508	1.70264	3.51555	0.484316	0.628161
ENSMUSG00000014542	Clec4f	protein_coding	6	0
ENSMUSG00000014543	Klra17	protein_coding	6	0
ENSMUSG00000014547	Wdfy2	protein_coding	14	136.781	0.0665646	0.167356	0.397742	0.69082	0.999616
ENSMUSG00000014550	Rbsn	protein_coding	6	1132.95	-0.0312596	0.108828	-0.287238	0.77393	0.999616
ENSMUSG00000014551	Mrps25	protein_coding	6	244.469	0.0830559	0.123485	0.672601	0.501201	0.999616
ENSMUSG00000014554	Dguok	protein_coding	6	119.003	0.0906059	0.215452	0.420538	0.674092	0.999616
ENSMUSG00000014592	Camta1	protein_coding	4	3481.33	0.0466805	0.172726	0.270258	0.786962	0.999616
ENSMUSG00000014599	Csf1	protein_coding	3	27.7328	0.156121	0.42771	0.365015	0.7151	0.999616
ENSMUSG00000014601	Strip1	protein_coding	3	2680.85	-0.230817	0.101382	-2.2767	0.0228039	0.906395
ENSMUSG00000014602	Kif1a	protein_coding	1	52412	0.139936	0.174824	0.800437	0.423458	0.999616
ENSMUSG00000014603	Alx3	protein_coding	3	0.196994	0.928881	3.53381	0.262855	0.792662
ENSMUSG00000014606	Slc25a11	protein_coding	11	1341.9	0.0091231	0.0951803	0.0958508	0.923639	0.999616
ENSMUSG00000014609	Chrne	protein_coding	11	4.89852	0.916367	0.710656	1.28947	0.197236
ENSMUSG00000014633	Cmc2	protein_coding	8	127.603	0.0553003	0.186732	0.296148	0.767117	0.999616
ENSMUSG00000014668	Chfr	protein_coding	5	890.867	0.084991	0.138838	0.612158	0.540433	0.999616
ENSMUSG00000014686	Ceacam16	protein_coding	7	9.46774	-0.402185	0.624785	-0.643718	0.519758	0.999616
ENSMUSG00000014704	Hoxa2	protein_coding	6	0.204038	0.207543	3.53381	0.0587305	0.953167
ENSMUSG00000014725	Adam28	protein_coding	14	0.395817	-1.98868	3.47364	-0.572505	0.56698
ENSMUSG00000014747	Ankrd53	protein_coding	6	39.5173	0.0184503	0.355206	0.0519425	0.958574	0.999616
ENSMUSG00000014748	Tex261	protein_coding	6	941.995	-0.099916	0.153158	-0.65237	0.514162	0.999616
ENSMUSG00000014763	Fam120b	protein_coding	17	1039.35	0.0530247	0.129618	0.409083	0.682479	0.999616
ENSMUSG00000014767	Tbp	protein_coding	17	409.662	0.0045116	0.129184	0.0349237	0.972141	0.999616
ENSMUSG00000014769	Psmb1	protein_coding	17	1420.27	0.0279545	0.127363	0.219486	0.826271	0.999616
ENSMUSG00000014771	Pdcd2	protein_coding	17	0
ENSMUSG00000014773	Dll1	protein_coding	17	137.485	-0.274825	0.257107	-1.06891	0.28511	0.999616
ENSMUSG00000014776	Nol3	protein_coding	8	107.986	0.138903	0.19698	0.705162	0.480709	0.999616
ENSMUSG00000014778	Fhod1	protein_coding	8	103.919	-0.0862236	0.22484	-0.383489	0.701357	0.999616
ENSMUSG00000014782	Plekhg4	protein_coding	8	390.749	0.0539514	0.200999	0.268417	0.788378	0.999616
ENSMUSG00000014786	Slc9a5	protein_coding	8	2659.16	-0.151626	0.171502	-0.884107	0.376638	0.999616
ENSMUSG00000014791	Elmo3	protein_coding	8	65.1623	-0.0485509	0.221731	-0.218963	0.826679	0.999616
ENSMUSG00000014813	Stc1	protein_coding	14	1108.12	0.255903	0.1473	1.73729	0.082336	0.999616
ENSMUSG00000014837	4931428F04Rik	protein_coding	8	1035.29	-0.157456	0.193161	-0.815158	0.414982	0.999616
ENSMUSG00000014846	Tppp3	protein_coding	8	124.493	-0.0842679	0.244118	-0.345194	0.729949	0.999616
ENSMUSG00000014850	Msh3	protein_coding	13	330.067	-0.0858974	0.318066	-0.270061	0.787113	0.999616
ENSMUSG00000014852	Adamts13	protein_coding	2	57.4459	-0.00532138	0.302295	-0.0176033	0.985955	0.999616
ENSMUSG00000014856	Tmem208	protein_coding	8	436.424	0.0524096	0.192371	0.27244	0.785284	0.999616
ENSMUSG00000014859	E2f4	protein_coding	8	798.065	0.140392	0.108464	1.29436	0.195541	0.999616
ENSMUSG00000014867	Surf4	protein_coding	2	3223.18	0.0371433	0.158852	0.233823	0.815122	0.999616
ENSMUSG00000014873	Surf2	protein_coding	2	413.486	-0.0339478	0.131769	-0.257631	0.796692	0.999616
ENSMUSG00000014905	Dnajb9	protein_coding	12	1197.42	0.0321656	0.18284	0.175922	0.860355	0.999616
ENSMUSG00000014907	Naf1	protein_coding	8	458.562	0.179529	0.146752	1.22335	0.221196	0.999616
ENSMUSG00000014932	Yes1	protein_coding	5	205.872	-0.0814253	0.319636	-0.254744	0.798921	0.999616
ENSMUSG00000014956	Ppp1cb	protein_coding	5	4329.65	0.0978433	0.160268	0.610499	0.541531	0.999616
ENSMUSG00000014959	Gorasp2	protein_coding	2	2662.09	-0.0858469	0.0788758	-1.08838	0.276427	0.999616
ENSMUSG00000014980	Tsen15	protein_coding	1	262.416	0.0750766	0.165684	0.453132	0.650454	0.999616
ENSMUSG00000015001	Oc90	protein_coding	15	3.31246	-0.651583	0.904492	-0.720386	0.471287
ENSMUSG00000015002	Efr3a	protein_coding	15	3822.09	0.300469	0.181869	1.65212	0.0985108	0.999616
ENSMUSG00000015013	Trappc2l	protein_coding	8	336.786	0.106743	0.180234	0.59225	0.553683	0.999616
ENSMUSG00000015016	Acsf3	protein_coding	8	300.999	-0.257974	0.166916	-1.54553	0.122218	0.999616
ENSMUSG00000015023	Ddx19a	protein_coding	8	275.42	-0.0298769	0.233843	-0.127765	0.898335	0.999616
ENSMUSG00000015027	Galns	protein_coding	8	130.258	0.0300452	0.194957	0.154112	0.877522	0.999616
ENSMUSG00000015053	Gata2	protein_coding	6	1.18088	1.22824	1.55514	0.789796	0.429647
ENSMUSG00000015083	C8g	protein_coding	2	82.5516	-0.0683192	0.217038	-0.31478	0.752929	0.999616
ENSMUSG00000015085	Entpd2	protein_coding	2	16.8625	-1.19443	0.691875	-1.72636	0.0842824	0.999616
ENSMUSG00000015087	Rabl6	protein_coding	2	2203.17	-0.00492123	0.104089	-0.047279	0.962291	0.999616
ENSMUSG00000015090	Ptgds	protein_coding	2	2.25499	-0.234147	1.17301	-0.199611	0.841785
ENSMUSG00000015092	Edf1	protein_coding	2	1309.16	0.123592	0.202721	0.609665	0.542084	0.999616
ENSMUSG00000015093	Clic3	protein_coding	2	42.3083	-0.0711158	0.282901	-0.25138	0.80152	0.999616
ENSMUSG00000015094	Npdc1	protein_coding	2	6362.26	-0.0669369	0.144374	-0.463634	0.64291	0.999616
ENSMUSG00000015095	Fbxw5	protein_coding	2	2313.81	0.0314577	0.134136	0.23452	0.814581	0.999616
ENSMUSG00000015112	Slc25a13	protein_coding	6	12.112	-0.123637	0.526052	-0.235028	0.814187	0.999616
ENSMUSG00000015120	Ube2i	protein_coding	17	1596.77	-0.00841355	0.0863265	-0.097462	0.922359	0.999616
ENSMUSG00000015126	Tsr3	protein_coding	17	517.616	-0.176125	0.150649	-1.1691	0.242363	0.999616
ENSMUSG00000015127	Unkl	protein_coding	17	338.653	0.0571064	0.167298	0.341346	0.732843	0.999616
ENSMUSG00000015133	Lrrk1	protein_coding	7	4.68932	-0.832625	0.774391	-1.0752	0.282286
ENSMUSG00000015134	Aldh1a3	protein_coding	7	2.36588	1.55304	1.10116	1.41037	0.158431
ENSMUSG00000015143	Actn1	protein_coding	12	3487.08	0.325811	0.253599	1.28475	0.198879	0.999616
ENSMUSG00000015149	Sirt2	protein_coding	7	1220.71	-0.15764	0.0928022	-1.69866	0.0893828	0.999616
ENSMUSG00000015165	Hnrnpl	protein_coding	7	3814.23	0.0512681	0.120444	0.425658	0.670357	0.999616
ENSMUSG00000015176	Nolc1	protein_coding	19	1397.28	0.0328535	0.0943073	0.348366	0.727565	0.999616
ENSMUSG00000015189	Casd1	protein_coding	6	974.911	0.125244	0.238566	0.524987	0.599592	0.999616
ENSMUSG00000015202	Cnksr3	protein_coding	10	39.847	-0.242383	0.534262	-0.453678	0.650061	0.999616
ENSMUSG00000015214	Mtmr1	protein_coding	X	873.431	0.0773448	0.128634	0.601279	0.547654	0.999616
ENSMUSG00000015217	Hmgb3	protein_coding	X	625.866	0.272527	0.128586	2.11942	0.0340553	0.999616
ENSMUSG00000015222	Map2	protein_coding	1	43816.7	0.320807	0.149105	2.15155	0.0314327	0.987342
ENSMUSG00000015224	Cyp2j9	protein_coding	4	0.535467	-1.47827	2.46968	-0.598569	0.549461
ENSMUSG00000015242	Nipsnap3a	protein_coding	4	0
ENSMUSG00000015243	Abca1	protein_coding	4	115.765	0.283836	0.226486	1.25321	0.210128	0.999616
ENSMUSG00000015247	Nipsnap3b	protein_coding	4	115.958	0.21051	0.223726	0.940929	0.346741	0.999616
ENSMUSG00000015289	Lage3	protein_coding	X	112.086	0.12332	0.164188	0.751094	0.452596	0.999616
ENSMUSG00000015290	Ubl4a	protein_coding	X	1048.68	-0.0682613	0.113224	-0.602885	0.546585	0.999616
ENSMUSG00000015291	Gdi1	protein_coding	X	9895.07	0.00786619	0.152723	0.0515061	0.958922	0.999616
ENSMUSG00000015305	Sash1	protein_coding	10	218.329	-0.0980249	0.146636	-0.668492	0.50382	0.999616
ENSMUSG00000015312	Gadd45b	protein_coding	10	1048.58	-0.122851	0.598581	-0.205237	0.837387	0.999616
ENSMUSG00000015314	Slamf6	protein_coding	1	0.502056	1.22852	3.13162	0.392297	0.694839
ENSMUSG00000015316	Slamf1	protein_coding	1	6.80452	0.164465	0.640254	0.256875	0.797275
ENSMUSG00000015335	Zdhhc12	protein_coding	2	114.991	-0.00803911	0.261997	-0.030684	0.975522	0.999616
ENSMUSG00000015337	Endog	protein_coding	2	256.331	0.00911782	0.187355	0.0486661	0.961185	0.999616
ENSMUSG00000015340	Cybb	protein_coding	X	6.29235	1.01637	0.800525	1.26963	0.204217
ENSMUSG00000015341	Golga7	protein_coding	8	1385.46	-0.0561861	0.121728	-0.46157	0.64439	0.999616
ENSMUSG00000015342	Xk	protein_coding	X	457.194	0.251538	0.117545	2.13993	0.0323607	0.997744
ENSMUSG00000015354	Pcolce2	protein_coding	9	83.8123	0.264437	0.333313	0.793359	0.427568	0.999616
ENSMUSG00000015355	Cd48	protein_coding	1	0.502056	1.22852	3.13162	0.392297	0.694839
ENSMUSG00000015357	Clpx	protein_coding	9	630.071	0.000330126	0.108437	0.0030444	0.997571	0.999762
ENSMUSG00000015363	Trabd	protein_coding	15	459.533	-0.277102	0.326507	-0.848685	0.396057	0.999616
ENSMUSG00000015365	Mov10l1	protein_coding	15	1.19017	0.800682	1.56391	0.511973	0.60867
ENSMUSG00000015377	Dennd6b	protein_coding	15	1590.7	-0.101176	0.158732	-0.637405	0.523861	0.999616
ENSMUSG00000015396	Cd83	protein_coding	13	187.342	-0.498541	0.168109	-2.96558	0.00302108	0.461103
ENSMUSG00000015401	Cltrn	protein_coding	X	0.464645	0.283708	3.18518	0.0890713	0.929025
ENSMUSG00000015405	Ace2	protein_coding	X	0.173087	1.42917	3.5245	0.405496	0.685113
ENSMUSG00000015437	Gzmb	protein_coding	14	0.124254	0.928881	3.53381	0.262855	0.792662
ENSMUSG00000015441	Gzmf	protein_coding	14	0
ENSMUSG00000015443	Gzmn	protein_coding	14	0.321248	1.76832	3.44652	0.513074	0.6079
ENSMUSG00000015451	C4a	lncRNA	17	211.081	0.0952778	0.186696	0.510338	0.609815	0.999616
ENSMUSG00000015452	Ager	protein_coding	17	16.2803	-0.213424	0.53046	-0.402338	0.687435	0.999616
ENSMUSG00000015461	Atf6b	protein_coding	17	2891.21	-0.0409674	0.139046	-0.294631	0.768276	0.999616
ENSMUSG00000015467	Egfl8	protein_coding	17	2.7553	-0.417207	1.01511	-0.410999	0.681074
ENSMUSG00000015468	Notch4	protein_coding	17	241.32	-0.612288	0.456551	-1.34112	0.179883	0.999616
ENSMUSG00000015474	Ppt2	protein_coding	17	360.428	-0.17437	0.137166	-1.27123	0.203646	0.999616
ENSMUSG00000015476	Prrt1	protein_coding	17	2443.11	0.213137	0.179627	1.18655	0.235404	0.999616
ENSMUSG00000015478	Rnf5	protein_coding	17	326.362	-0.179629	0.129202	-1.39029	0.16444	0.999616
ENSMUSG00000015484	Fam163a	protein_coding	1	122.565	-0.722546	0.268747	-2.68857	0.00717587	0.627329
ENSMUSG00000015488	Cacfd1	protein_coding	2	1547.45	-0.00241106	0.123441	-0.0195321	0.984417	0.999616
ENSMUSG00000015501	Hivep2	protein_coding	10	8285.04	0.421158	0.403733	1.04316	0.296874	0.999616
ENSMUSG00000015519	2310057J18Rik	protein_coding	10	0
ENSMUSG00000015522	Arnt	protein_coding	3	572.676	0.0109688	0.207035	0.0529801	0.957748	0.999616
ENSMUSG00000015533	Itga2	protein_coding	13	573.314	0.0213898	0.722222	0.0296167	0.976373	0.999616
ENSMUSG00000015536	Mocs2	protein_coding	13	596.336	-0.161612	0.113619	-1.42241	0.154908	0.999616
ENSMUSG00000015542	Nat9	protein_coding	11	165.344	0.00818058	0.201996	0.0404987	0.967696	0.999616
ENSMUSG00000015568	Lpl	protein_coding	8	1279.16	0.139531	0.22084	0.631817	0.527507	0.999616
ENSMUSG00000015575	Atp6v0e	protein_coding	17	412.316	-0.0088299	0.138754	-0.0636369	0.949259	0.999616
ENSMUSG00000015579	Nkx2-5	protein_coding	17	14.5013	-0.359291	0.573986	-0.625957	0.531343	0.999616
ENSMUSG00000015597	Zfp318	protein_coding	17	1424.32	-0.0217998	0.100595	-0.216709	0.828435	0.999616
ENSMUSG00000015599	Ttbk1	protein_coding	17	5419.67	0.0225725	0.16703	0.13514	0.892501	0.999616
ENSMUSG00000015605	Srf	protein_coding	17	1186.07	0.438477	0.259411	1.69028	0.0909743	0.999616
ENSMUSG00000015619	Gata3	protein_coding	2	0.586697	0.753507	3.00793	0.250507	0.802196
ENSMUSG00000015627	Gata5	protein_coding	2	0
ENSMUSG00000015647	Lama5	protein_coding	2	316.326	-0.336649	0.420342	-0.800893	0.423193	0.999616
ENSMUSG00000015652	Steap1	protein_coding	5	3.31461	-0.669199	0.973417	-0.687474	0.491784
ENSMUSG00000015653	Steap2	protein_coding	5	121.127	0.256223	0.333753	0.767704	0.442663	0.999616
ENSMUSG00000015656	Hspa8	protein_coding	9	45612.3	0.0302726	0.127473	0.237483	0.812282	0.999616
ENSMUSG00000015659	Serac1	protein_coding	17	667.044	0.0413763	0.127235	0.325195	0.745033	0.999616
ENSMUSG00000015665	Awat1	protein_coding	X	0.320902	-1.72102	3.49174	-0.492883	0.622095
ENSMUSG00000015668	Pdzd11	protein_coding	X	242.791	-0.156091	0.156956	-0.994491	0.319984	0.999616
ENSMUSG00000015671	Psma2	protein_coding	13	906.63	0.0413912	0.0977777	0.42332	0.672062	0.999616
ENSMUSG00000015672	Mrpl32	protein_coding	13	217.129	0.120438	0.13415	0.897787	0.369299	0.999616
ENSMUSG00000015697	Setdb1	protein_coding	3	959.611	-0.041635	0.105799	-0.393528	0.693929	0.999616
ENSMUSG00000015702	Anxa9	protein_coding	3	4.22236	0.216911	0.762591	0.284439	0.776074
ENSMUSG00000015709	Arnt2	protein_coding	7	7989.98	-0.00602534	0.11532	-0.0522488	0.95833	0.999616
ENSMUSG00000015711	Prune1	protein_coding	3	793.784	0.0020562	0.163834	0.0125505	0.989986	0.999616
ENSMUSG00000015714	Cers2	protein_coding	3	295.486	-0.205865	0.203477	-1.01174	0.311663	0.999616
ENSMUSG00000015721	Nlrp5	protein_coding	7	0.131939	-0.513791	3.53381	-0.145393	0.884401
ENSMUSG00000015733	Capza2	protein_coding	6	3446.58	0.161026	0.128829	1.24992	0.211328	0.999616
ENSMUSG00000015745	Plekho1	protein_coding	3	373.654	0.0176402	0.201677	0.0874674	0.9303	0.999616
ENSMUSG00000015747	Vps45	protein_coding	3	542.275	-0.14356	0.154526	-0.929037	0.35287	0.999616
ENSMUSG00000015748	Prpf3	protein_coding	3	299.195	0.0822134	0.177368	0.463518	0.642993	0.999616
ENSMUSG00000015749	Anp32e	protein_coding	3	2444.59	0.358307	0.198514	1.80494	0.0710837	0.999616
ENSMUSG00000015750	Aph1a	protein_coding	3	644.396	0.053377	0.146097	0.365354	0.714847	0.999616
ENSMUSG00000015755	Tab2	protein_coding	10	1039.55	-0.0517178	0.196409	-0.263317	0.792306	0.999616
ENSMUSG00000015757	Ppil4	protein_coding	10	972.595	0.0394284	0.132984	0.296489	0.766856	0.999616
ENSMUSG00000015759	Cnih1	protein_coding	14	1897.64	0.0135885	0.11825	0.114913	0.908514	0.999616
ENSMUSG00000015766	Eps8	protein_coding	6	660.728	-0.576454	0.234155	-2.46185	0.0138224	0.773127
ENSMUSG00000015776	Med22	protein_coding	2	664.583	-0.231943	0.175713	-1.32001	0.186833	0.999616
ENSMUSG00000015787	Abo	protein_coding	2	0
ENSMUSG00000015790	Surf1	protein_coding	2	674.492	0.0121427	0.129363	0.0938653	0.925216	0.999616
ENSMUSG00000015804	Med28	protein_coding	5	436.245	0.0983504	0.135232	0.727271	0.46706	0.999616
ENSMUSG00000015806	Qdpr	protein_coding	5	763.983	-0.140558	0.109292	-1.28608	0.198415	0.999616
ENSMUSG00000015812	Gnrh1	protein_coding	14	7.7578	0.0161489	0.636646	0.0253656	0.979763
ENSMUSG00000015829	Tnr	protein_coding	1	5318.1	0.515811	0.283328	1.82054	0.0686761	0.999616
ENSMUSG00000015837	Sqstm1	protein_coding	11	6644.54	-0.0392658	0.117789	-0.333356	0.738866	0.999616
ENSMUSG00000015839	Nfe2l2	protein_coding	2	18.8466	0.109787	0.428667	0.256112	0.797864	0.999616
ENSMUSG00000015843	Rxrg	protein_coding	1	37.133	0.156302	0.422563	0.36989	0.711464	0.999616
ENSMUSG00000015846	Rxra	protein_coding	2	392.375	-0.451502	0.286119	-1.57802	0.11456	0.999616
ENSMUSG00000015850	Adamtsl4	protein_coding	3	2.98008	-0.423762	0.894251	-0.473874	0.63559
ENSMUSG00000015852	Fcrls	protein_coding	3	0.794749	0.398995	1.82678	0.218414	0.827106
ENSMUSG00000015854	Cd5l	protein_coding	3	0.150397	0.928881	3.53381	0.262855	0.792662
ENSMUSG00000015869	Prpsap1	protein_coding	11	464.636	-0.0250374	0.130306	-0.192143	0.84763	0.999616
ENSMUSG00000015879	Fam184b	protein_coding	5	308.49	0.0910298	0.1865	0.488096	0.625482	0.999616
ENSMUSG00000015880	Ncapg	protein_coding	5	4.05546	-0.601157	0.820808	-0.732397	0.463927
ENSMUSG00000015882	Lcorl	protein_coding	5	481.136	0.037942	0.277396	0.136779	0.891205	0.999616
ENSMUSG00000015889	Lta4h	protein_coding	10	899.945	0.0670242	0.185612	0.361098	0.718026	0.999616
ENSMUSG00000015890	Amdhd1	protein_coding	10	15.454	-0.398277	0.387925	-1.02669	0.304568	0.999616
ENSMUSG00000015932	Dstn	protein_coding	2	3780.5	0.245895	0.218523	1.12526	0.260479	0.999616
ENSMUSG00000015937	H2afy	protein_coding	13	1274.2	-0.118008	0.106026	-1.11301	0.265704	0.999616
ENSMUSG00000015942	Gtf2ird2	protein_coding	5	182.853	-0.106859	0.169335	-0.631053	0.528006	0.999616
ENSMUSG00000015943	Bola1	protein_coding	3	101.517	0.112953	0.218669	0.516545	0.605474	0.999616
ENSMUSG00000015944	Castor2	protein_coding	5	3752.63	-0.1895	0.175455	-1.08005	0.28012	0.999616
ENSMUSG00000015947	Fcgr1	protein_coding	3	0.969117	1.65125	1.76248	0.936888	0.348816
ENSMUSG00000015950	Ncf1	protein_coding	5	8.29377	-0.3462	0.581595	-0.595259	0.55167
ENSMUSG00000015957	Wnt11	protein_coding	7	15.2883	-0.356787	0.485411	-0.73502	0.462328	0.999616
ENSMUSG00000015961	Adss	protein_coding	1	821.985	-0.0539622	0.162189	-0.332712	0.739352	0.999616
ENSMUSG00000015962	1700016C15Rik	protein_coding	1	3.2878	-0.901123	0.921552	-0.977831	0.328158
ENSMUSG00000015966	Il17rb	protein_coding	14	8.53111	0.505314	0.53003	0.953368	0.340404
ENSMUSG00000015968	Cacna1d	protein_coding	14	992.533	-0.0075918	0.249268	-0.0304564	0.975703	0.999616
ENSMUSG00000015970	Chdh	protein_coding	14	9.39717	0.298671	0.545102	0.547917	0.583749	0.999616
ENSMUSG00000015971	Actr8	protein_coding	14	519.94	-0.00812502	0.117371	-0.0692252	0.94481	0.999616
ENSMUSG00000015980	Lrrc27	protein_coding	7	165.576	-0.0986563	0.205049	-0.481136	0.63042	0.999616
ENSMUSG00000015981	Stk32c	protein_coding	7	1209.26	0.125518	0.158047	0.794181	0.42709	0.999616
ENSMUSG00000015994	Fnta	protein_coding	8	355.724	-0.143178	0.180564	-0.79295	0.427807	0.999616
ENSMUSG00000016018	Mtrex	protein_coding	13	1042.22	-0.125225	0.128061	-0.977853	0.328147	0.999616
ENSMUSG00000016024	Lbp	protein_coding	2	0.359242	-0.561535	3.37346	-0.166457	0.867798
ENSMUSG00000016028	Celsr1	protein_coding	15	28.2443	-0.698209	0.596511	-1.17049	0.241805	0.999616
ENSMUSG00000016087	Fli1	protein_coding	9	0.652816	2.01574	2.32215	0.868048	0.385368
ENSMUSG00000016128	Stard13	protein_coding	5	30.2847	0.178844	0.43825	0.408088	0.683209	0.999616
ENSMUSG00000016150	Tenm1	protein_coding	X	1123.3	0.379074	0.220898	1.71606	0.0861515	0.999616
ENSMUSG00000016179	Camk1g	protein_coding	1	1840.31	-0.121668	0.111798	-1.08828	0.276472	0.999616
ENSMUSG00000016181	Diexf	protein_coding	1	286.616	-0.0460861	0.166967	-0.276019	0.782533	0.999616
ENSMUSG00000016194	Hsd11b1	protein_coding	1	371.12	0.760852	0.235559	3.22998	0.00123797	0.317488
ENSMUSG00000016200	Syt14	protein_coding	1	450.737	0.0936344	0.175259	0.534264	0.593159	0.999616
ENSMUSG00000016206	H2-M3	protein_coding	17	107.725	0.148208	0.397111	0.373216	0.708987	0.999616
ENSMUSG00000016239	Lonrf3	protein_coding	X	99.7803	-0.346568	0.271248	-1.27768	0.201362	0.999616
ENSMUSG00000016252	Atp5e	protein_coding	2	842.671	0.271327	0.225139	1.20516	0.228143	0.999616
ENSMUSG00000016253	Nelfcd	protein_coding	2	572.689	-0.220792	0.117733	-1.87537	0.0607423	0.999616
ENSMUSG00000016255	Tubb1	protein_coding	2	0
ENSMUSG00000016256	Ctsz	protein_coding	2	161.763	-0.275434	0.21316	-1.29214	0.196307	0.999616
ENSMUSG00000016257	Prelid3b	protein_coding	2	363.588	0.184773	0.140896	1.31141	0.189718	0.999616
ENSMUSG00000016262	Sertad4	protein_coding	1	247.547	0.13731	0.220139	0.623741	0.532798	0.999616
ENSMUSG00000016283	H2-M2	protein_coding	17	0
ENSMUSG00000016308	Ube2a	protein_coding	X	547.333	0.229984	0.129641	1.77401	0.0760622	0.999616
ENSMUSG00000016319	Slc25a5	protein_coding	X	2372.36	0.133477	0.17266	0.773062	0.439486	0.999616
ENSMUSG00000016327	Atp1b4	protein_coding	X	4.32407	0.315198	0.828625	0.380387	0.703659
ENSMUSG00000016344	Ppdpf	protein_coding	2	1011.99	-0.0879008	0.164367	-0.534784	0.5928	0.999616
ENSMUSG00000016346	Kcnq2	protein_coding	2	9991.46	0.0766697	0.174426	0.439555	0.66026	0.999616
ENSMUSG00000016349	Eef1a2	protein_coding	2	13122.6	-0.0910945	0.149636	-0.608775	0.542674	0.999616
ENSMUSG00000016356	Col20a1	protein_coding	2	277.99	-0.0956341	0.408108	-0.234336	0.814724	0.999616
ENSMUSG00000016382	Pls3	protein_coding	X	3526.26	0.193792	0.182856	1.05981	0.289233	0.999616
ENSMUSG00000016386	Mpped2	protein_coding	2	317.351	0.0483361	0.259443	0.186307	0.852204	0.999616
ENSMUSG00000016409	Nkap	protein_coding	X	310.674	0.0466149	0.228799	0.203737	0.838559	0.999616
ENSMUSG00000016427	Ndufa1	protein_coding	X	554.601	0.210165	0.241894	0.868831	0.384939	0.999616
ENSMUSG00000016458	Wt1	protein_coding	2	26.7371	-0.164084	0.512487	-0.320171	0.748839	0.999616
ENSMUSG00000016477	E2f3	protein_coding	13	726.919	0.031642	0.137949	0.229375	0.818578	0.999616
ENSMUSG00000016481	Cr1l	protein_coding	1	147.265	0.374368	0.31158	1.20151	0.229552	0.999616
ENSMUSG00000016487	Ppfibp1	protein_coding	6	529.236	0.0693797	0.363066	0.191094	0.848452	0.999616
ENSMUSG00000016493	Cd46	protein_coding	1	27.0553	-0.291727	0.347698	-0.839024	0.401456	0.999616
ENSMUSG00000016494	Cd34	protein_coding	1	396.392	1.08229	0.970859	1.11478	0.264946	0.999616
ENSMUSG00000016495	Plgrkt	protein_coding	19	138.038	-0.075358	0.262454	-0.287128	0.774014	0.999616
ENSMUSG00000016496	Cd274	protein_coding	19	22.3702	-0.913035	0.374787	-2.43614	0.0148449	0.800894
ENSMUSG00000016498	Pdcd1lg2	protein_coding	19	1.60277	0.906994	1.27919	0.709036	0.478302
ENSMUSG00000016503	Gtf3a	protein_coding	5	135.57	-0.169973	0.231134	-0.735386	0.462104	0.999616
ENSMUSG00000016510	Mtif3	protein_coding	5	159.642	0.0278734	0.142265	0.195926	0.844668	0.999616
ENSMUSG00000016520	Lnx2	protein_coding	5	223.088	-0.0515767	0.453283	-0.113785	0.909408	0.999616
ENSMUSG00000016524	Il19	protein_coding	1	0.437001	-0.517166	2.63532	-0.196244	0.844419
ENSMUSG00000016526	Dyrk3	protein_coding	1	170.753	-0.165978	0.176952	-0.937981	0.348254	0.999616
ENSMUSG00000016528	Mapkapk2	protein_coding	1	964.864	-0.022751	0.138431	-0.164349	0.869457	0.999616
ENSMUSG00000016529	Il10	protein_coding	1	0.173087	1.42917	3.5245	0.405496	0.685113
ENSMUSG00000016534	Lamp2	protein_coding	X	1609.12	0.145916	0.091342	1.59747	0.110161	0.999616
ENSMUSG00000016541	Atxn10	protein_coding	15	6446.91	-0.0940999	0.154899	-0.607491	0.543525	0.999616
ENSMUSG00000016552	Foxred2	protein_coding	15	1230.14	0.157129	0.16776	0.936629	0.34895	0.999616
ENSMUSG00000016554	Eif3d	protein_coding	15	1680.05	0.0825001	0.114925	0.717861	0.472843	0.999616
ENSMUSG00000016559	H3f3b	protein_coding	11	2444.29	0.0252008	0.11516	0.218834	0.826779	0.999616
ENSMUSG00000016619	Nup50	protein_coding	15	828.703	-0.0300658	0.1268	-0.237112	0.81257	0.999616
ENSMUSG00000016624	Phf21b	protein_coding	15	238.461	-0.259707	0.691209	-0.375729	0.707119	0.999616
ENSMUSG00000016626	Nlrp14	protein_coding	7	0
ENSMUSG00000016637	Ift27	protein_coding	15	121.431	0.0219676	0.226718	0.096894	0.922811	0.999616
ENSMUSG00000016664	Pacsin2	protein_coding	15	934.906	0.320319	0.186688	1.7158	0.0861983	0.999616
ENSMUSG00000016756	Cmah	protein_coding	13	1.22528	0.700067	1.67768	0.417282	0.676472
ENSMUSG00000016757	Ttll12	protein_coding	15	552.416	-0.19902	0.193204	-1.0301	0.302962	0.999616
ENSMUSG00000016758	Bik	protein_coding	15	0.981764	1.79691	1.9841	0.905657	0.365117
ENSMUSG00000016763	Scube1	protein_coding	15	1547.12	0.362425	0.28907	1.25376	0.209929	0.999616
ENSMUSG00000016831	Tox4	protein_coding	14	2010.62	0.0160851	0.124858	0.128827	0.897494	0.999616
ENSMUSG00000016833	Mrps18c	protein_coding	5	111.012	0.295297	0.184403	1.60136	0.109296	0.999616
ENSMUSG00000016918	Sulf1	protein_coding	1	257.755	0.39946	0.253803	1.5739	0.115511	0.999616
ENSMUSG00000016921	Srsf6	protein_coding	2	1576.24	-0.00967401	0.117972	-0.0820027	0.934645	0.999616
ENSMUSG00000016933	Plcg1	protein_coding	2	1275.69	0.126636	0.145228	0.871977	0.383221	0.999616
ENSMUSG00000016940	Kctd2	protein_coding	11	578.292	-0.0927937	0.14836	-0.625463	0.531668	0.999616
ENSMUSG00000016942	Tmprss6	protein_coding	15	9.16434	1.05651	0.772326	1.36796	0.171325	0.999616
ENSMUSG00000016946	Kctd5	protein_coding	17	308.46	-0.00327071	0.238679	-0.0137034	0.989067	0.999616
ENSMUSG00000016982	Pom121l2	protein_coding	13	3.62708	0.781446	0.812733	0.961504	0.336299
ENSMUSG00000016984	Etaa1	protein_coding	11	96.9163	-0.316795	0.437343	-0.724361	0.468844	0.999616
ENSMUSG00000016995	Matn4	protein_coding	2	21.6196	-0.215015	0.432191	-0.4975	0.618836	0.999616
ENSMUSG00000016998	Svs4	protein_coding	2	0
ENSMUSG00000017000	Svs6	protein_coding	2	0.173087	1.42917	3.5245	0.405496	0.685113
ENSMUSG00000017002	Slpi	protein_coding	2	0.861262	0.471731	1.74521	0.2703	0.786929
ENSMUSG00000017003	Svs3a	protein_coding	2	0.393988	1.98919	3.50104	0.568169	0.56992
ENSMUSG00000017004	Svs5	protein_coding	2	0
ENSMUSG00000017007	Rbpjl	protein_coding	2	1.20671	-0.342652	1.61152	-0.212627	0.831618
ENSMUSG00000017009	Sdc4	protein_coding	2	6.82417	0.0469658	0.673673	0.0697161	0.94442
ENSMUSG00000017049	Ccdc70	protein_coding	8	0
ENSMUSG00000017057	Il13ra1	protein_coding	X	11.9114	0.284418	0.533458	0.533159	0.593923	0.999616
ENSMUSG00000017064	Prl5a1	protein_coding	13	0
ENSMUSG00000017119	Nbr1	protein_coding	11	2956.97	0.0453235	0.102431	0.442478	0.658143	0.999616
ENSMUSG00000017132	Cyth1	protein_coding	11	1398.51	-0.0250086	0.116409	-0.214833	0.829897	0.999616
ENSMUSG00000017144	Rnd3	protein_coding	2	607.694	0.42151	0.743879	0.566637	0.570961	0.999616
ENSMUSG00000017146	Brca1	protein_coding	11	11.2344	0.587295	0.56093	1.047	0.295098	0.999616
ENSMUSG00000017165	Gast	protein_coding	11	0.124254	0.928881	3.53381	0.262855	0.792662
ENSMUSG00000017167	Cntnap1	protein_coding	11	7993.9	0.0693416	0.184693	0.375443	0.707331	0.999616
ENSMUSG00000017176	Nt5c3b	protein_coding	11	387.896	-0.02842	0.133681	-0.212595	0.831643	0.999616
ENSMUSG00000017188	Coa3	protein_coding	11	558.133	0.0512837	0.154258	0.332454	0.739547	0.999616
ENSMUSG00000017195	Zpbp2	protein_coding	11	0.867912	0.751082	1.70985	0.439268	0.660468
ENSMUSG00000017204	Gsdma	protein_coding	11	12.1466	0.626371	0.930608	0.673078	0.500898	0.999616
ENSMUSG00000017210	Med24	protein_coding	11	1702.88	-0.112154	0.138214	-0.811456	0.417104	0.999616
ENSMUSG00000017211	Gsdma2	protein_coding	11	0
ENSMUSG00000017221	Psmd3	protein_coding	11	3091.89	-0.00961833	0.0741413	-0.12973	0.89678	0.999616
ENSMUSG00000017264	Exosc10	protein_coding	4	1428.24	0.0384929	0.0928891	0.414396	0.678584	0.999616
ENSMUSG00000017286	Glod4	protein_coding	11	438.699	0.0267543	0.154482	0.173188	0.862504	0.999616
ENSMUSG00000017288	Vps53	protein_coding	11	1407.71	-0.0627099	0.105831	-0.592546	0.553485	0.999616
ENSMUSG00000017291	Taok1	protein_coding	11	2301.19	0.120877	0.111782	1.08136	0.279535	0.999616
ENSMUSG00000017299	Dnttip1	protein_coding	2	254.918	-0.111005	0.147225	-0.753979	0.450862	0.999616
ENSMUSG00000017300	Tnnc2	protein_coding	2	1.15573	0.00105714	1.56811	0.000674154	0.999462
ENSMUSG00000017307	Acot8	protein_coding	2	374.447	-0.095658	0.111952	-0.854458	0.392852	0.999616
ENSMUSG00000017309	Cd300lg	protein_coding	11	6.68034	0.845333	0.701397	1.20521	0.228121
ENSMUSG00000017310	Spint4	protein_coding	2	0.106967	-0.513791	3.53381	-0.145393	0.884401
ENSMUSG00000017311	Pyy	protein_coding	11	0.380447	0.980462	3.31828	0.295473	0.767632
ENSMUSG00000017314	Mpp2	protein_coding	11	3604.34	-0.0412036	0.160715	-0.256377	0.79766	0.999616
ENSMUSG00000017316	Ppy	protein_coding	11	0
ENSMUSG00000017344	Vtn	protein_coding	11	3.3123	0.56871	1.36796	0.415735	0.677604
ENSMUSG00000017376	Nlk	protein_coding	11	3482.3	0.179284	0.128514	1.39506	0.162998	0.999616
ENSMUSG00000017386	Traf4	protein_coding	11	341.533	-0.0822949	0.191089	-0.430662	0.666714	0.999616
ENSMUSG00000017390	Aldoc	protein_coding	11	1697.56	-0.15478	0.266583	-0.580606	0.561506	0.999616
ENSMUSG00000017400	Stac2	protein_coding	11	6759.7	-0.0582946	0.188671	-0.308976	0.75734	0.999616
ENSMUSG00000017404	Rpl19	protein_coding	11	3074.33	0.0919573	0.18366	0.500692	0.616588	0.999616
ENSMUSG00000017405	Nek8	protein_coding	11	60.7186	-0.205791	0.268654	-0.766008	0.443671	0.999616
ENSMUSG00000017412	Cacnb4	protein_coding	2	6929.54	0.152299	0.119243	1.27722	0.201525	0.999616
ENSMUSG00000017417	Plxdc1	protein_coding	11	380.111	-0.600963	0.168652	-3.56332	0.000366187	0.162049
ENSMUSG00000017418	Arl5b	protein_coding	2	1496.37	0.307169	0.252122	1.21834	0.223096	0.999616
ENSMUSG00000017421	Zfp207	protein_coding	11	1794.56	-0.106926	0.122884	-0.870138	0.384225	0.999616
ENSMUSG00000017428	Psmd11	protein_coding	11	1226.37	-0.00347177	0.142701	-0.024329	0.98059	0.999616
ENSMUSG00000017446	C1qtnf1	protein_coding	11	89.9379	0.554472	0.265527	2.08819	0.0367803	0.999616
ENSMUSG00000017453	Pipox	protein_coding	11	20.086	0.441842	0.871412	0.507041	0.612126	0.999616
ENSMUSG00000017466	Timp2	protein_coding	11	9411.23	0.304479	0.193045	1.57724	0.11474	0.999616
ENSMUSG00000017478	Zc3h18	protein_coding	8	729.67	-0.0955675	0.0967649	-0.987626	0.323336	0.999616
ENSMUSG00000017485	Top2b	protein_coding	14	2888.85	0.180058	0.134039	1.34332	0.179168	0.999616
ENSMUSG00000017491	Rarb	protein_coding	14	95.177	0.301062	0.189339	1.59007	0.111819	0.999616
ENSMUSG00000017493	Igfbp4	protein_coding	11	1497.62	0.096531	0.403375	0.239308	0.810866	0.999616
ENSMUSG00000017499	Cdc6	protein_coding	11	9.32926	0.720924	0.528051	1.36525	0.172173	0.999616
ENSMUSG00000017548	Suz12	protein_coding	11	657.513	0.0689801	0.183196	0.376536	0.706518	0.999616
ENSMUSG00000017550	Atad5	protein_coding	11	104.989	0.0205426	0.325193	0.0631706	0.949631	0.999616
ENSMUSG00000017561	Crlf3	protein_coding	11	88.134	-0.0116099	0.301482	-0.0385095	0.969281	0.999616
ENSMUSG00000017588	Krt27	protein_coding	11	0
ENSMUSG00000017607	Tns4	protein_coding	11	0.913634	1.61839	2.25618	0.717315	0.47318
ENSMUSG00000017615	Tnfaip1	protein_coding	11	1032.45	-0.0740807	0.11955	-0.619663	0.53548	0.999616
ENSMUSG00000017631	Abr	protein_coding	11	15134.7	-0.0822252	0.119864	-0.685985	0.492722	0.999616
ENSMUSG00000017639	Rab11fip4	protein_coding	11	8523.51	-0.0917143	0.105832	-0.866605	0.386158	0.999616
ENSMUSG00000017652	Cd40	protein_coding	2	28.1056	-1.296	0.439585	-2.94824	0.0031959	0.471427
ENSMUSG00000017664	Slc35c2	protein_coding	2	1025.85	-0.107613	0.126728	-0.849164	0.39579	0.999616
ENSMUSG00000017667	Zfp334	protein_coding	2	530.282	-0.366362	0.126455	-2.89718	0.00376537	0.483233
ENSMUSG00000017670	Elmo2	protein_coding	2	4269.65	-0.000774484	0.0973256	-0.00795766	0.993651	0.999719
ENSMUSG00000017677	Wsb1	protein_coding	11	3032.41	-0.15478	0.163226	-0.948255	0.343	0.999616
ENSMUSG00000017679	Ttpal	protein_coding	2	1480.62	0.0491066	0.123969	0.396121	0.692016	0.999616
ENSMUSG00000017686	Rhot1	protein_coding	11	1918.17	0.142063	0.0919284	1.54536	0.122258	0.999616
ENSMUSG00000017688	Hnf4g	protein_coding	3	0
ENSMUSG00000017692	Rhbdl3	protein_coding	11	552.907	-0.166082	0.316705	-0.524406	0.599996	0.999616
ENSMUSG00000017697	Ada	protein_coding	2	2.34439	0.619019	1.13425	0.545754	0.585235
ENSMUSG00000017707	Serinc3	protein_coding	2	5749.42	0.156394	0.168388	0.928771	0.353008	0.999616
ENSMUSG00000017713	Tha1	protein_coding	11	56.9634	-0.205025	0.3024	-0.677992	0.497777	0.999616
ENSMUSG00000017715	Pgs1	protein_coding	11	1643.91	-0.145877	0.179122	-0.814401	0.415416	0.999616
ENSMUSG00000017716	Birc5	protein_coding	11	21.3244	-0.0724401	0.543283	-0.133338	0.893926	0.999616
ENSMUSG00000017718	Afmid	protein_coding	11	20.415	-0.715938	0.408342	-1.75328	0.0795542	0.999616
ENSMUSG00000017720	Trp53tg5	protein_coding	2	6.58492	0.564924	1.03209	0.547358	0.584133
ENSMUSG00000017721	Pigt	protein_coding	2	2749.53	0.029435	0.139579	0.210885	0.832977	0.999616
ENSMUSG00000017723	Wfdc2	protein_coding	2	9.03473	-0.214303	0.883364	-0.242598	0.808317	0.999616
ENSMUSG00000017724	Etv4	protein_coding	11	164.284	-0.468534	0.45423	-1.03149	0.302311	0.999616
ENSMUSG00000017733	Eppin	protein_coding	2	0.892533	-2.10148	2.29511	-0.915633	0.359859
ENSMUSG00000017734	Dbndd2	protein_coding	2	345.036	0.076136	0.156503	0.486482	0.626625	0.999616
ENSMUSG00000017737	Mmp9	protein_coding	2	63.8394	0.106706	0.223228	0.478012	0.632642	0.999616
ENSMUSG00000017740	Slc12a5	protein_coding	2	15603.1	0.250417	0.190128	1.3171	0.187806	0.999616
ENSMUSG00000017747	Ghdc	protein_coding	11	119.857	-0.219153	0.277473	-0.789819	0.429634	0.999616
ENSMUSG00000017754	Pltp	protein_coding	2	183.439	-0.168352	0.334806	-0.502836	0.61508	0.999616
ENSMUSG00000017756	Slc12a7	protein_coding	13	11.6528	0.165039	0.531422	0.310561	0.756134	0.999616
ENSMUSG00000017760	Ctsa	protein_coding	2	2231.7	-0.0856106	0.137773	-0.621391	0.534342	0.999616
ENSMUSG00000017764	Zswim1	protein_coding	2	621.63	-0.0371584	0.123164	-0.301698	0.762882	0.999616
ENSMUSG00000017765	Slc12a4	protein_coding	8	335.821	0.428767	0.320052	1.33968	0.18035	0.999616
ENSMUSG00000017767	Spata25	protein_coding	2	0.816877	0.567119	1.75294	0.323525	0.746298
ENSMUSG00000017774	Myo1c	protein_coding	11	920.941	-0.32156	0.248332	-1.29488	0.195361	0.999616
ENSMUSG00000017776	Crk	protein_coding	11	2314.93	0.0666428	0.101634	0.655715	0.512007	0.999616
ENSMUSG00000017778	Cox7c	protein_coding	13	2064.63	0.389507	0.24812	1.56983	0.116454	0.999616
ENSMUSG00000017781	Pitpna	protein_coding	11	8054.17	0.0167918	0.144555	0.116162	0.907524	0.999616
ENSMUSG00000017801	Mlx	protein_coding	11	756.134	0.00372397	0.145599	0.0255769	0.979595	0.999616
ENSMUSG00000017802	Retreg3	protein_coding	11	1467.83	-0.111329	0.0901362	-1.23512	0.216787	0.999616
ENSMUSG00000017817	Jph2	protein_coding	2	10.3879	0.166201	0.569581	0.291795	0.770444	0.999616
ENSMUSG00000017830	Dhx58	protein_coding	11	12.2826	-0.798678	0.531604	-1.50239	0.132995	0.999616
ENSMUSG00000017831	Rab5a	protein_coding	17	1458.89	-0.0935018	0.140235	-0.66675	0.504932	0.999616
ENSMUSG00000017832	Hspb9	protein_coding	11	1.02063	1.80982	1.7256	1.04881	0.294267
ENSMUSG00000017837	Nkiras2	protein_coding	11	591.757	-0.205215	0.244526	-0.839237	0.401337	0.999616
ENSMUSG00000017843	Ppp2r5c	protein_coding	12	4322.41	0.11984	0.0879557	1.36251	0.173038	0.999616
ENSMUSG00000017858	Ift52	protein_coding	2	278.145	-0.0691038	0.149997	-0.460702	0.645012	0.999616
ENSMUSG00000017861	Mybl2	protein_coding	2	18.873	0.372869	0.427826	0.871544	0.383457	0.999616
ENSMUSG00000017868	Sgk2	protein_coding	2	2.20786	-1.96252	1.55675	-1.26065	0.207435
ENSMUSG00000017897	Eya2	protein_coding	2	8.53655	0.941217	0.52594	1.78959	0.07352
ENSMUSG00000017922	Prl3c1	protein_coding	13	0
ENSMUSG00000017929	B4galt5	protein_coding	2	1454.87	0.129747	0.0915415	1.41736	0.156377	0.999616
ENSMUSG00000017943	Gdap1l1	protein_coding	2	1308.98	-0.226275	0.118655	-1.907	0.056521	0.999616
ENSMUSG00000017950	Hnf4a	protein_coding	2	0
ENSMUSG00000017969	Ptgis	protein_coding	2	28.3082	0.598462	0.492512	1.21512	0.224319	0.999616
ENSMUSG00000017978	Cadps2	protein_coding	6	1383.72	-0.0208467	0.385413	-0.0540892	0.956864	0.999616
ENSMUSG00000017999	Ddx27	protein_coding	2	660.475	0.0683145	0.102763	0.664779	0.506192	0.999616
ENSMUSG00000018001	Cyth3	protein_coding	5	526.651	-0.0285878	0.218054	-0.131104	0.895693	0.999616
ENSMUSG00000018008	Cyth4	protein_coding	15	80.0983	-0.219842	0.475641	-0.462201	0.643937	0.999616
ENSMUSG00000018012	Rac3	protein_coding	11	564.767	0.0856774	0.198955	0.430636	0.666733	0.999616
ENSMUSG00000018040	Rrp7a	protein_coding	15	1491.59	-0.0609715	0.122823	-0.496419	0.619599	0.999616
ENSMUSG00000018042	Cyb5r3	protein_coding	15	1075.86	-0.164203	0.102126	-1.60784	0.10787	0.999616
ENSMUSG00000018068	Ints2	protein_coding	11	649.495	0.0542044	0.150546	0.360051	0.718809	0.999616
ENSMUSG00000018076	Med13l	protein_coding	5	1281.23	0.0510154	0.126802	0.402322	0.687447	0.999616
ENSMUSG00000018102	Hist1h2bc	protein_coding	13	496.312	-0.0852859	0.186917	-0.456276	0.648192	0.999616
ENSMUSG00000018126	Baiap2l2	protein_coding	15	127.889	-0.186049	0.194968	-0.954252	0.339956	0.999616
ENSMUSG00000018143	Mafk	protein_coding	5	506.752	-0.148072	0.175714	-0.842689	0.399403	0.999616
ENSMUSG00000018160	Med1	protein_coding	11	1276.71	0.00209531	0.106992	0.0195837	0.984375	0.999616
ENSMUSG00000018166	Erbb3	protein_coding	10	9.60506	-0.39617	0.994441	-0.398384	0.690347	0.999616
ENSMUSG00000018167	Stard3	protein_coding	11	350.803	0.188841	0.177805	1.06207	0.288205	0.999616
ENSMUSG00000018168	Ikzf3	protein_coding	11	3.78673	-0.175007	0.904932	-0.193392	0.846652
ENSMUSG00000018169	Mfng	protein_coding	15	1.79039	1.55029	1.35466	1.14441	0.252455
ENSMUSG00000018171	Vmp1	protein_coding	11	5493.62	0.35124	0.190611	1.84271	0.065372	0.999616
ENSMUSG00000018189	Uchl5	protein_coding	1	498.225	0.13691	0.134491	1.01798	0.308685	0.999616
ENSMUSG00000018196	Glrx2	protein_coding	1	912.568	-0.129111	0.107653	-1.19932	0.230404	0.999616
ENSMUSG00000018199	Ro60	protein_coding	1	1722.76	0.123136	0.171257	0.719013	0.472133	0.999616
ENSMUSG00000018209	Stk4	protein_coding	2	824.661	0.0106989	0.143383	0.0746173	0.940519	0.999616
ENSMUSG00000018211	Wfdc15b	protein_coding	2	0.241748	0.207543	3.53381	0.0587305	0.953167
ENSMUSG00000018217	Pmp22	protein_coding	11	49.7263	-0.146813	0.267615	-0.548597	0.583282	0.999616
ENSMUSG00000018238	Gdf9	protein_coding	11	12.2465	0.0668863	0.505713	0.132261	0.894778	0.999616
ENSMUSG00000018239	Zcchc10	protein_coding	11	93.1597	0.0325448	0.259721	0.125306	0.900281	0.999616
ENSMUSG00000018259	Prl8a2	protein_coding	13	0
ENSMUSG00000018263	Tbx5	protein_coding	5	0.225563	-1.23945	3.52836	-0.351282	0.725377
ENSMUSG00000018286	Psmb6	protein_coding	11	780.15	-0.00468316	0.13671	-0.0342562	0.972673	0.999616
ENSMUSG00000018287	Spag7	protein_coding	11	285.593	-0.0495696	0.145026	-0.341798	0.732503	0.999616
ENSMUSG00000018293	Pfn1	protein_coding	11	1538.85	-0.0326699	0.129561	-0.252159	0.800918	0.999616
ENSMUSG00000018322	Tomm34	protein_coding	2	978.783	0.130167	0.0927182	1.4039	0.160348	0.999616
ENSMUSG00000018326	Ywhab	protein_coding	2	11182.6	0.221932	0.239653	0.926057	0.354417	0.999616
ENSMUSG00000018334	Ksr1	protein_coding	11	1470.58	-0.305632	0.159337	-1.91815	0.0550917	0.999616
ENSMUSG00000018339	Gpx3	protein_coding	11	331.527	-0.158254	0.326607	-0.484539	0.628003	0.999616
ENSMUSG00000018340	Anxa6	protein_coding	11	625.536	0.400868	0.323146	1.24052	0.214783	0.999616
ENSMUSG00000018341	Il12rb2	protein_coding	6	98.4483	0.465445	0.272389	1.70875	0.0874966	0.999616
ENSMUSG00000018347	Zkscan6	protein_coding	11	210.881	0.148816	0.215101	0.691843	0.489036	0.999616
ENSMUSG00000018362	Kpna2	protein_coding	11	686.16	0.232566	0.199098	1.1681	0.242767	0.999616
ENSMUSG00000018363	Smurf2	protein_coding	11	417.614	0.0379651	0.182341	0.20821	0.835065	0.999616
ENSMUSG00000018372	Cep95	protein_coding	11	162.556	0.0474607	0.163819	0.289713	0.772035	0.999616
ENSMUSG00000018377	Vezf1	protein_coding	11	452.216	-0.0767811	0.14776	-0.519635	0.603318	0.999616
ENSMUSG00000018378	Cuedc1	protein_coding	11	306.288	-0.261497	0.253987	-1.02957	0.303212	0.999616
ENSMUSG00000018379	Srsf1	protein_coding	11	2926.67	-0.0948821	0.093828	-1.01123	0.311904	0.999616
ENSMUSG00000018381	Abi3	protein_coding	11	0.67968	-0.666091	2.41497	-0.275817	0.782688
ENSMUSG00000018387	Shroom1	protein_coding	11	61.1699	0.025132	0.212765	0.118121	0.905972	0.999616
ENSMUSG00000018395	Kif3a	protein_coding	11	2487.7	0.0408337	0.150402	0.271497	0.786009	0.999616
ENSMUSG00000018398	Sept8	protein_coding	11	6023.79	0.00926812	0.201894	0.045906	0.963385	0.999616
ENSMUSG00000018401	Mtmr4	protein_coding	11	3350.09	-0.0745607	0.119716	-0.622812	0.533408	0.999616
ENSMUSG00000018405	Mrm1	protein_coding	11	637.499	0.0730642	0.154135	0.474029	0.63548	0.999616
ENSMUSG00000018411	Mapt	protein_coding	11	8266.19	-0.0454187	0.136365	-0.333068	0.739083	0.999616
ENSMUSG00000018412	Kansl1	protein_coding	11	1868.77	-0.084447	0.150424	-0.561394	0.574529	0.999616
ENSMUSG00000018415	Gid4	protein_coding	11	1226.94	-0.0722368	0.148645	-0.48597	0.626989	0.999616
ENSMUSG00000018417	Myo1b	protein_coding	1	720.273	0.158932	0.173288	0.917155	0.359061	0.999616
ENSMUSG00000018425	Dhx40	protein_coding	11	250.945	0.223277	0.282402	0.790634	0.429157	0.999616
ENSMUSG00000018427	Ypel2	protein_coding	11	508.805	-0.670578	0.28057	-2.39005	0.0168459	0.831608
ENSMUSG00000018428	Akap1	protein_coding	11	1039.06	0.0129113	0.243322	0.0530627	0.957682	0.999616
ENSMUSG00000018433	Nol11	protein_coding	11	474.195	0.0374631	0.127079	0.294803	0.768145	0.999616
ENSMUSG00000018442	Derl2	protein_coding	11	688.069	-0.103506	0.262619	-0.394128	0.693487	0.999616
ENSMUSG00000018446	C1qbp	protein_coding	11	1111.06	0.0728872	0.127146	0.573255	0.566472	0.999616
ENSMUSG00000018449	Rpain	protein_coding	11	162.661	-0.0645404	0.250806	-0.257332	0.796922	0.999616
ENSMUSG00000018451	6330403K07Rik	protein_coding	11	895.37	0.284886	0.255814	1.11364	0.265433	0.999616
ENSMUSG00000018459	Slc13a3	protein_coding	2	4.37276	-0.643052	0.821596	-0.782686	0.433812
ENSMUSG00000018470	Kcnab3	protein_coding	11	356.832	-0.167852	0.148859	-1.1276	0.25949	0.999616
ENSMUSG00000018474	Chd3	protein_coding	11	10659.7	0.16446	0.268749	0.611948	0.540572	0.999616
ENSMUSG00000018476	Kdm6b	protein_coding	11	2694.5	-0.0642145	0.0891425	-0.720358	0.471305	0.999616
ENSMUSG00000018479	1700125H20Rik	protein_coding	11	10.5551	0.324128	0.620326	0.522513	0.601313	0.999616
ENSMUSG00000018481	Appbp2	protein_coding	11	2365.19	0.0866644	0.121559	0.712941	0.475882	0.999616
ENSMUSG00000018486	Wnt9b	protein_coding	11	19.582	-1.3851	0.627546	-2.20717	0.0273021	0.938107
ENSMUSG00000018500	Adora2b	protein_coding	11	0.711607	1.22421	2.06288	0.593449	0.552881
ENSMUSG00000018501	Ncor1	protein_coding	11	4240.73	0.0752372	0.100066	0.751877	0.452125	0.999616
ENSMUSG00000018507	Trpv2	protein_coding	11	1118.9	-0.0528104	0.143723	-0.367446	0.713286	0.999616
ENSMUSG00000018509	Cenpv	protein_coding	11	188.56	-0.243297	0.162563	-1.49663	0.134489	0.999616
ENSMUSG00000018537	Pcgf2	protein_coding	11	836.797	-0.15396	0.147155	-1.04624	0.295449	0.999616
ENSMUSG00000018541	Cwc25	protein_coding	11	647.936	0.355694	0.266472	1.33483	0.181933	0.999616
ENSMUSG00000018543	1700001P01Rik	protein_coding	11	4.69588	-0.0526045	0.715329	-0.0735389	0.941377
ENSMUSG00000018547	Pip4k2b	protein_coding	11	3729.79	0.0790849	0.128739	0.614307	0.539013	0.999616
ENSMUSG00000018548	Trim37	protein_coding	11	5995.41	0.0702025	0.161317	0.435185	0.663428	0.999616
ENSMUSG00000018554	Ybx2	protein_coding	11	209.23	-0.040661	0.355954	-0.114231	0.909054	0.999616
ENSMUSG00000018559	Ctdnep1	protein_coding	11	1315.65	-0.127824	0.12174	-1.04997	0.293732	0.999616
ENSMUSG00000018565	Elp5	protein_coding	11	1080.72	0.0452875	0.134697	0.336217	0.736707	0.999616
ENSMUSG00000018566	Slc2a4	protein_coding	11	5.35155	0.35114	0.806623	0.435321	0.663329
ENSMUSG00000018567	Gabarap	protein_coding	11	1368.89	-0.00583695	0.134138	-0.0435144	0.965292	0.999616
ENSMUSG00000018569	Cldn7	protein_coding	11	1.94957	-0.537747	1.06545	-0.504712	0.613761
ENSMUSG00000018570	2810408A11Rik	protein_coding	11	1.31897	1.52134	1.53822	0.989025	0.322651
ENSMUSG00000018572	Phf23	protein_coding	11	345.98	-0.277265	0.136677	-2.02862	0.0424969	0.999616
ENSMUSG00000018574	Acadvl	protein_coding	11	510.64	-0.087805	0.172618	-0.508665	0.610987	0.999616
ENSMUSG00000018581	Dnah11	protein_coding	12	3.19025	-0.489828	1.09947	-0.445514	0.655948
ENSMUSG00000018583	G3bp1	protein_coding	11	1833.21	-0.00053313	0.143373	-0.00371849	0.997033	0.999762
ENSMUSG00000018585	Atox1	protein_coding	11	490.189	0.148195	0.223752	0.662318	0.507767	0.999616
ENSMUSG00000018589	Glra2	protein_coding	X	229.229	-0.0146437	0.257982	-0.0567623	0.954735	0.999616
ENSMUSG00000018593	Sparc	protein_coding	11	55.8524	0.885255	0.404784	2.18698	0.0287439	0.950508
ENSMUSG00000018595	Glra4	protein_coding	X	0.305062	0.207542	3.48817	0.0594989	0.952555
ENSMUSG00000018599	Mief2	protein_coding	11	273.776	-0.163748	0.273745	-0.598178	0.549721	0.999616
ENSMUSG00000018604	Tbx3	protein_coding	5	3.59628	-0.0797501	1.09691	-0.0727041	0.942042
ENSMUSG00000018620	Mmp20	protein_coding	9	0
ENSMUSG00000018623	Mmp7	protein_coding	9	0
ENSMUSG00000018634	Crhr1	protein_coding	11	1182.2	-0.292329	0.164522	-1.77684	0.0755953	0.999616
ENSMUSG00000018648	Dusp14	protein_coding	11	710.386	0.511863	0.299778	1.70747	0.0877344	0.999616
ENSMUSG00000018651	Tada2a	protein_coding	11	346.717	0.0663386	0.171462	0.386899	0.698831	0.999616
ENSMUSG00000018654	Ikzf1	protein_coding	11	0.234988	-1.2836	3.52562	-0.364078	0.7158
ENSMUSG00000018656	Tcaf3	protein_coding	6	0.398649	-0.00220971	2.73832	-0.00080696	0.999356
ENSMUSG00000018659	Pnpo	protein_coding	11	1354.5	-0.140353	0.103822	-1.35186	0.176419	0.999616
ENSMUSG00000018661	Cog1	protein_coding	11	908.535	-0.0964843	0.119462	-0.80766	0.419287	0.999616
ENSMUSG00000018666	Cbx1	protein_coding	11	486.848	-0.0211217	0.150423	-0.140415	0.888332	0.999616
ENSMUSG00000018669	Cdk5rap3	protein_coding	11	447.733	-0.0512135	0.228287	-0.224338	0.822494	0.999616
ENSMUSG00000018672	Copz2	protein_coding	11	2.993	-0.96466	0.89571	-1.07698	0.28149
ENSMUSG00000018677	Slc25a39	protein_coding	11	1728.45	-0.14551	0.125114	-1.16302	0.244822	0.999616
ENSMUSG00000018678	Sp2	protein_coding	11	198.594	0.0676093	0.143437	0.471351	0.63739	0.999616
ENSMUSG00000018697	Aatf	protein_coding	11	216.763	-0.148169	0.277954	-0.53307	0.593985	0.999616
ENSMUSG00000018698	Lhx1	protein_coding	11	2.55799	-1.32479	0.994768	-1.33175	0.182941
ENSMUSG00000018707	Dync1h1	protein_coding	12	21752.6	0.19291	0.216677	0.890313	0.373298	0.999616
ENSMUSG00000018727	Cpsf4l	protein_coding	11	11.952	0.437852	0.498363	0.87858	0.379629	0.999616
ENSMUSG00000018733	Pex12	protein_coding	11	152.872	0.0951487	0.172003	0.55318	0.58014	0.999616
ENSMUSG00000018736	Ndel1	protein_coding	11	2029.3	-0.0731	0.159148	-0.459321	0.646004	0.999616
ENSMUSG00000018740	Slc25a35	protein_coding	11	101.203	0.0236987	0.267835	0.0884824	0.929493	0.999616
ENSMUSG00000018750	Zbtb4	protein_coding	11	1902.52	-0.129592	0.117659	-1.10142	0.270715	0.999616
ENSMUSG00000018752	Tnfsfm13	protein_coding	11	0.891579	0.115355	2.29894	0.0501773	0.959981
ENSMUSG00000018761	Mpdu1	protein_coding	11	1209.44	0.0244713	0.18055	0.135538	0.892187	0.999616
ENSMUSG00000018765	Fxr2	protein_coding	11	2535.13	-0.209325	0.0945566	-2.21375	0.026846	0.930703
ENSMUSG00000018770	Atp5g3	protein_coding	2	3257.81	0.146944	0.206266	0.712402	0.476216	0.999616
ENSMUSG00000018774	Cd68	protein_coding	11	860.108	-0.0796419	0.185112	-0.430237	0.667023	0.999616
ENSMUSG00000018776	Slc35g3	protein_coding	11	7.47792	0.72386	0.703524	1.02891	0.303524
ENSMUSG00000018796	Acsl1	protein_coding	8	1641.65	0.00764213	0.144374	0.0529329	0.957785	0.999616
[truncated: 41,630 more rows]
