# Supplementary material for: MicroRNA-92a–CPEB3 axis protects neurons against inflammatory neurodegeneration
Source: Sci Adv. 2023 Nov 24;9(47):eadi6855. doi: 10.1126/sciadv.adi6855 (PMC10672163; doi:10.1126/sciadv.adi6855)
Supplement: Supplementary file 2 — Tables S1 to S7 [file sciadv.adi6855_tables_s1_to_s7.zip › adi6855_Table_S4.xlsx]

## Sheet: Sheet1
miRNA	target_gene	transcript	target_name	tags_3p_seq	sites_6mer	representative_miRNA	cum_weighted_context_score	total_context_score	aggregate_pct	targetscan_version
miR-1-3p_206-3p	Prlr	ENSMUST00000124470.2	prolactin receptor	195	1	mmu-miR-1a-3p	-0.26	-0.26	< 0.1	8.0
miR-1-3p_206-3p	Mctp1	ENSMUST00000125209.2	multiple C2 domains, transmembrane 1	29	1	mmu-miR-1a-3p	-0.43	-0.45	0.71	8.0
miR-1-3p_206-3p	Frs2	ENSMUST00000020381.3	fibroblast growth factor receptor substrate 2	1348	0	mmu-miR-1a-3p	-0.42	-0.42	0.83	8.0
miR-1-3p_206-3p	Tmem18	ENSMUST00000057151.8	transmembrane protein 18	2031	0	mmu-miR-1a-3p	-0.45	-0.47	< 0.1	8.0
miR-1-3p_206-3p	Unkl	ENSMUST00000039734.6	unkempt-like (Drosophila)	42	0	mmu-miR-206-3p	-0.23	-0.23	< 0.1	8.0
miR-1-3p_206-3p	Trim2	ENSMUST00000107692.2	tripartite motif-containing 2	601	1	mmu-miR-1a-3p	-0.35	-0.39	0.94	8.0
miR-1-3p_206-3p	Tacr1	ENSMUST00000032122.8	tachykinin receptor 1	8	2	mmu-miR-206-3p	-0.27	-0.27	0.24	8.0
miR-1-3p_206-3p	Cdk14	ENSMUST00000115451.2	cyclin-dependent kinase 14	1436	0	mmu-miR-1a-3p	-0.3	-0.3	0.57	8.0
miR-1-3p_206-3p	Fam84a	ENSMUST00000020926.6	family with sequence similarity 84, member A	107	6	mmu-miR-1a-3p	-0.34	-0.39	0.89	8.0
miR-1-3p_206-3p	Trhde	ENSMUST00000061632.7	TRH-degrading enzyme	58	1	mmu-miR-1a-3p	-0.28	-0.31	0.34	8.0
miR-1-3p_206-3p	Arhgap32	ENSMUST00000174641.2	Rho GTPase activating protein 32	299	1	mmu-miR-206-3p	-0.24	-0.3	0.77	8.0
miR-1-3p_206-3p	Cplx2	ENSMUST00000026985.8	complexin 2	77	1	mmu-miR-206-3p	-0.45	-0.55	0.92	8.0
miR-1-3p_206-3p	Ankrd29	ENSMUST00000118525.2	ankyrin repeat domain 29	88	0	mmu-miR-206-3p	-0.42	-0.58	0.14	8.0
miR-1-3p_206-3p	Bdnf	ENSMUST00000053317.6	brain derived neurotrophic factor	576	0	mmu-miR-1a-3p	-0.58	-0.7	0.97	8.0
miR-1-3p_206-3p	D6Wsu163e	ENSMUST00000032497.3	DNA segment, Chr 6, Wayne State University 163, expressed	490	1	mmu-miR-1a-3p	-0.51	-0.67	0.48	8.0
miR-1-3p_206-3p	Arcn1	ENSMUST00000034607.9	archain 1	164	0	mmu-miR-1a-3p	-0.4	-0.49	0.91	8.0
miR-1-3p_206-3p	Cpeb1	ENSMUST00000098331.4	cytoplasmic polyadenylation element binding protein 1	361	0	mmu-miR-1a-3p	-0.36	-0.36	0.84	8.0
miR-1-3p_206-3p	Syt1	ENSMUST00000105276.2	synaptotagmin I	88	2	mmu-miR-206-3p	-0.3	-0.3	0.85	8.0
miR-1-3p_206-3p	Vkorc1l1	ENSMUST00000073945.4	vitamin K epoxide reductase complex, subunit 1-like 1	1759	0	mmu-miR-1a-3p	-0.32	-0.37	0.85	8.0
miR-1-3p_206-3p	Timp3	ENSMUST00000020234.8	tissue inhibitor of metalloproteinase 3	10779	1	mmu-miR-1a-3p	-0.48	-0.52	0.97	8.0
miR-1-3p_206-3p	Wdr48	ENSMUST00000036561.6	WD repeat domain 48	1058	0	mmu-miR-206-3p	-0.34	-0.34	0.66	8.0
miR-1-3p_206-3p	Glcci1	ENSMUST00000064285.9	glucocorticoid induced transcript 1	423	0	mmu-miR-1a-3p	-0.35	-0.35	0.87	8.0
miR-1-3p_206-3p	Gnpda2	ENSMUST00000031117.7	glucosamine-6-phosphate deaminase 2	294	1	mmu-miR-1a-3p	-0.52	-0.54	0.91	8.0
miR-1-3p_206-3p	Mecom	ENSMUST00000166001.2	MDS1 and EVI1 complex locus	41	2	mmu-miR-1a-3p	-0.26	-0.3	0.87	8.0
miR-1-3p_206-3p	Eya4	ENSMUST00000092665.5	eyes absent 4 homolog (Drosophila)	348	1	mmu-miR-1a-3p	-0.21	-0.22	0.87	8.0
miR-1-3p_206-3p	G6pdx	ENSMUST00000004327.5	glucose-6-phosphate dehydrogenase X-linked	52	0	mmu-miR-1a-3p	-0.44	-0.52	0.70	8.0
miR-1-3p_206-3p	Rasa1	ENSMUST00000109552.2	RAS p21 protein activator 1	2160	0	mmu-miR-206-3p	-0.34	-0.34	0.80	8.0
miR-1-3p_206-3p	Utrn	ENSMUST00000076817.4	utrophin	3257	0	mmu-miR-206-3p	-0.26	-0.35	0.72	8.0
miR-1-3p_206-3p	Cited2	ENSMUST00000038107.7	Cbp/p300-interacting transactivator, with Glu/Asp-rich carboxy-terminal domain, 2	1322	0	mmu-miR-206-3p	-0.41	-0.73	0.69	8.0
miR-1-3p_206-3p	Alpl	ENSMUST00000030551.5	alkaline phosphatase, liver/bone/kidney	528	0	mmu-miR-1a-3p	-0.23	-0.23	< 0.1	8.0
miR-1-3p_206-3p	Dnajc6	ENSMUST00000106930.2	DnaJ (Hsp40) homolog, subfamily C, member 6	55	0	mmu-miR-1a-3p	-0.29	-0.3	0.59	8.0
miR-1-3p_206-3p	Kalrn	ENSMUST00000114963.2	kalirin, RhoGEF kinase	167	0	mmu-miR-1a-3p	-0.35	-0.36	0.87	8.0
miR-1-3p_206-3p	Neto1	ENSMUST00000058829.2	neuropilin (NRP) and tolloid (TLL)-like 1	6	1	mmu-miR-1a-3p	-0.23	-0.23	0.51	8.0
miR-1-3p_206-3p	Pi4ka	ENSMUST00000036161.6	phosphatidylinositol 4-kinase, catalytic, alpha polypeptide	105	0	mmu-miR-206-3p	-0.21	-0.24	0.61	8.0
miR-1-3p_206-3p	Smap1	ENSMUST00000027339.8	small ArfGAP 1	246	0	mmu-miR-1a-3p	-0.32	-0.32	0.69	8.0
miR-1-3p_206-3p	Rsbn1	ENSMUST00000106806.1	rosbin, round spermatid basic protein 1	1150	0	mmu-miR-1a-3p	-0.27	-0.27	0.87	8.0
miR-1-3p_206-3p	Snap25	ENSMUST00000028727.5	synaptosomal-associated protein 25	27	0	mmu-miR-1a-3p	-0.35	-0.35	0.84	8.0
miR-1-3p_206-3p	Zfp800	ENSMUST00000115320.2	zinc finger protein 800	257	0	mmu-miR-1a-3p	-0.29	-0.29	0.72	8.0
miR-1-3p_206-3p	Atg13	ENSMUST00000076803.6	autophagy related 13	828	0	mmu-miR-1a-3p	-0.25	-0.25	0.76	8.0
miR-1-3p_206-3p	Arl10	ENSMUST00000026988.5	ADP-ribosylation factor-like 10	193	0	mmu-miR-1a-3p	-0.25	-0.26	0.39	8.0
miR-1-3p_206-3p	Bpnt1	ENSMUST00000027916.7	bisphosphate 3'-nucleotidase 1	6548	1	mmu-miR-1a-3p	-0.25	-0.27	0.80	8.0
miR-1-3p_206-3p	Nck2	ENSMUST00000086421.5	non-catalytic region of tyrosine kinase adaptor protein 2	252	0	mmu-miR-1a-3p	-0.28	-0.28	0.85	8.0
miR-142-3p.1	Prlr	ENSMUST00000124470.2	prolactin receptor	195	2	mmu-miR-142a-3p.1	-0.71	-0.74	0.91	8.0
miR-142-3p.1	Gna11	ENSMUST00000043604.5	guanine nucleotide binding protein, alpha 11	507	0	mmu-miR-142a-3p.1	-0.71	-0.82	< 0.1	8.0
miR-142-3p.1	Arhgap35	ENSMUST00000075845.5	Rho GTPase activating protein 35	152	0	mmu-miR-142a-3p.1	-0.62	-0.62	0.57	8.0
miR-142-3p.1	Wasl	ENSMUST00000031695.9	Wiskott-Aldrich syndrome-like (human)	2065	0	mmu-miR-142a-3p.1	-1.01	-1.05	0.78	8.0
miR-142-3p.1	Fmn1	ENSMUST00000099576.3	formin 1	183	1	mmu-miR-142a-3p.1	-0.37	-0.46	0.13	8.0
miR-142-3p.1	Vangl1	ENSMUST00000029453.7	vang-like 1 (van gogh, Drosophila)	140	1	mmu-miR-142a-3p.1	-0.34	-0.48	< 0.1	8.0
miR-142-3p.1	Cyb5r3	ENSMUST00000018186.10	cytochrome b5 reductase 3	22851	0	mmu-miR-142a-3p.1	-0.52	-0.53	0.52	8.0
miR-142-3p.1	Tmem200b	ENSMUST00000094666.3	transmembrane protein 200B	383	1	mmu-miR-142a-3p.1	-0.53	-0.54	0.58	8.0
miR-142-3p.1	Utrn	ENSMUST00000076817.4	utrophin	3257	0	mmu-miR-142a-3p.1	-0.39	-0.4	0.79	8.0
miR-142-3p.1	Btbd7	ENSMUST00000045652.6	BTB (POZ) domain containing 7	1023	0	mmu-miR-142a-3p.1	-0.32	-0.35	0.63	8.0
miR-142-3p.1	Ankrd11	ENSMUST00000098334.6	ankyrin repeat domain 11	15	0	mmu-miR-142a-3p.1	-0.4	-0.4	0.84	8.0
miR-142-3p.1	Tnks	ENSMUST00000033929.4	tankyrase, TRF1-interacting ankyrin-related ADP-ribose polymerase	1143	0	mmu-miR-142a-3p.1	-0.38	-0.4	0.69	8.0
miR-142-3p.1	Atp2a2	ENSMUST00000177974.2	ATPase, Ca++ transporting, cardiac muscle, slow twitch 2	25988	0	mmu-miR-142a-3p.1	-0.49	-0.52	0.37	8.0
miR-142-3p.1	Trpc5	ENSMUST00000040184.3	transient receptor potential cation channel, subfamily C, member 5	5	0	mmu-miR-142a-3p.1	-0.46	-0.46	0.29	8.0
miR-142-3p.1	Arntl	ENSMUST00000047321.7	aryl hydrocarbon receptor nuclear translocator-like	78	0	mmu-miR-142a-3p.1	-0.74	-0.76	0.77	8.0
miR-142-3p.1	Aff2	ENSMUST00000033532.6	AF4/FMR2 family, member 2	24	0	mmu-miR-142a-3p.1	-0.44	-0.5	0.73	8.0
miR-142-3p.1	8030462N17Rik	ENSMUST00000074653.4	RIKEN cDNA 8030462N17 gene	353	0	mmu-miR-142a-3p.1	-0.35	-0.4	0.82	8.0
miR-142-3p.1	Dcun1d4	ENSMUST00000063882.6	DCN1, defective in cullin neddylation 1, domain containing 4 (S. cerevisiae)	353	0	mmu-miR-142a-3p.1	-0.49	-0.49	0.84	8.0
miR-142-3p.1	Hoxa6	ENSMUST00000062829.8	homeobox A6	20	0	mmu-miR-142a-3p.1	-0.29	-0.4	0.21	8.0
miR-142-3p.1	Copg1	ENSMUST00000113607.4	coatomer protein complex, subunit gamma 1	4417	0	mmu-miR-142a-3p.1	-0.4	-0.4	0.77	8.0
miR-142-3p.1	Sh2b1	ENSMUST00000032978.6	SH2B adaptor protein 1	402	0	mmu-miR-142a-3p.1	-0.31	-0.31	0.13	8.0
miR-142-3p.1	Myh10	ENSMUST00000102611.4	myosin, heavy polypeptide 10, non-muscle	407	0	mmu-miR-142a-3p.1	-0.23	-0.26	0.66	8.0
miR-142-3p.1	Tfg	ENSMUST00000065515.8	Trk-fused gene	86	0	mmu-miR-142a-3p.1	-0.37	-0.4	0.67	8.0
miR-142-3p.1	Zfp644	ENSMUST00000112696.2	zinc finger protein 644	601	0	mmu-miR-142a-3p.1	-0.34	-0.8	0.83	8.0
miR-142-3p.1	Snx16	ENSMUST00000099223.5	sorting nexin 16	579	1	mmu-miR-142a-3p.1	-0.35	-0.38	0.81	8.0
miR-142-3p.1	Adamts3	ENSMUST00000163159.2	a disintegrin-like and metallopeptidase (reprolysin type) with thrombospondin type 1 motif, 3	17	0	mmu-miR-142a-3p.1	-0.28	-0.28	0.85	8.0
miR-142-3p.2	Wasl	ENSMUST00000031695.9	Wiskott-Aldrich syndrome-like (human)	2065	0	mmu-miR-142a-3p.2	-0.47	-0.47	0.88	8.0
miR-142-3p.2	Hectd2	ENSMUST00000047247.6	HECT domain containing 2	350	0	mmu-miR-142a-3p.2	-0.3	-0.3	< 0.1	8.0
miR-142-3p.2	Zfp507	ENSMUST00000061586.5	zinc finger protein 507	82	1	mmu-miR-142a-3p.2	-0.21	-0.29	0.76	8.0
miR-142-3p.2	Nr3c2	ENSMUST00000109913.3	nuclear receptor subfamily 3, group C, member 2	405	0	mmu-miR-142a-3p.2	-0.31	-0.33	0.19	8.0
miR-142-3p.2	Nckap1	ENSMUST00000028386.6	NCK-associated protein 1	6259	0	mmu-miR-142a-3p.2	-0.45	-0.46	0.76	8.0
miR-142-3p.2	8030462N17Rik	ENSMUST00000074653.4	RIKEN cDNA 8030462N17 gene	353	0	mmu-miR-142a-3p.2	-0.22	-0.25	0.81	8.0
miR-142-3p.2	Six4	ENSMUST00000043208.7	sine oculis-related homeobox 4	266	1	mmu-miR-142a-3p.2	-0.23	-0.25	0.63	8.0
miR-142-3p.2	Atp2b1	ENSMUST00000020107.7	ATPase, Ca++ transporting, plasma membrane 1	1855	1	mmu-miR-142a-3p.2	-0.31	-0.33	0.62	8.0
miR-142-3p.2	Mtmr9	ENSMUST00000058679.5	myotubularin related protein 9	1557	0	mmu-miR-142a-3p.2	-0.24	-0.25	0.70	8.0
miR-142-3p.2	Mtmr2	ENSMUST00000034396.8	myotubularin related protein 2	69	0	mmu-miR-142a-3p.2	-0.23	-0.25	0.71	8.0
miR-142-3p.2	Dclk1	ENSMUST00000167204.2	doublecortin-like kinase 1	166	0	mmu-miR-142a-3p.2	-0.21	-0.22	< 0.1	8.0
miR-142-3p.2	Rnf168	ENSMUST00000171474.1	ring finger protein 168	584	0	mmu-miR-142a-3p.2	-0.26	-0.26	0.51	8.0
miR-142-3p.2	Dag1	ENSMUST00000166905.2	dystroglycan 1	5555	1	mmu-miR-142a-3p.2	-0.24	-0.24	0.65	8.0
miR-142-3p.2	Dcbld2	ENSMUST00000046663.7	discoidin, CUB and LCCL domain containing 2	1115	0	mmu-miR-142a-3p.2	-0.22	-0.23	0.60	8.0
miR-142-3p.2	Brinp1	ENSMUST00000030036.5	bone morphogenic protein/retinoic acid inducible neural specific 1	18	0	mmu-miR-142a-3p.2	-0.41	-0.56	< 0.1	8.0
miR-142-3p.2	Nbr1	ENSMUST00000107208.2	neighbor of Brca1 gene 1	4555	0	mmu-miR-142a-3p.2	-0.21	-0.21	< 0.1	8.0
miR-142-3p.2	Atp2a2	ENSMUST00000177974.2	ATPase, Ca++ transporting, cardiac muscle, slow twitch 2	25988	0	mmu-miR-142a-3p.2	-0.21	-0.22	0.47	8.0
miR-142-3p.2	Copg1	ENSMUST00000113607.4	coatomer protein complex, subunit gamma 1	4417	0	mmu-miR-142a-3p.2	-0.21	-0.21	0.71	8.0
miR-142-3p.2	Hdlbp	ENSMUST00000170883.2	high density lipoprotein (HDL) binding protein	5751	0	mmu-miR-142a-3p.2	-0.25	-0.25	0.74	8.0
miR-142-3p.2	Rraga	ENSMUST00000091064.7	Ras-related GTP binding A	2956	0	mmu-miR-142a-3p.2	-0.3	-0.31	< 0.1	8.0
miR-142-5p	Zfpm2	ENSMUST00000053467.4	zinc finger protein, multitype 2	221	0	mmu-miR-142a-5p	-0.83	-0.83	0.60	8.0
miR-142-5p	Uba3	ENSMUST00000164744.2	ubiquitin-like modifier activating enzyme 3	2176	3	mmu-miR-142a-5p	-0.77	-1.01	0.13	8.0
miR-142-5p	Nck2	ENSMUST00000086421.5	non-catalytic region of tyrosine kinase adaptor protein 2	252	0	mmu-miR-142a-5p	-0.29	-0.29	0.26	8.0
miR-142-5p	Luzp2	ENSMUST00000082373.6	leucine zipper protein 2	7	5	mmu-miR-142a-5p	-0.26	-0.3	0.22	8.0
miR-142-5p	Atp1b1	ENSMUST00000027863.7	ATPase, Na+/K+ transporting, beta 1 polypeptide	27156	3	mmu-miR-142a-5p	-0.38	-0.4	0.23	8.0
miR-142-5p	Six4	ENSMUST00000043208.7	sine oculis-related homeobox 4	266	1	mmu-miR-142a-5p	-0.27	-0.29	0.25	8.0
miR-142-5p	Ldb2	ENSMUST00000070748.5	LIM domain binding 2	848	0	mmu-miR-142a-5p	-0.24	-0.24	0.22	8.0
miR-142-5p	Etfdh	ENSMUST00000029386.8	electron transferring flavoprotein, dehydrogenase	4030	0	mmu-miR-142a-5p	-0.48	-0.48	< 0.1	8.0
miR-142-5p	Nek4	ENSMUST00000050171.8	NIMA (never in mitosis gene a)-related expressed kinase 4	303	1	mmu-miR-142a-5p	-0.22	-0.23	0.19	8.0
miR-142-5p	Emc4	ENSMUST00000028551.3	ER membrane protein complex subunit 4	187	1	mmu-miR-142a-5p	-0.23	-0.26	0.26	8.0
miR-143-3p	Cryz	ENSMUST00000029850.9	crystallin, zeta	10288	1	mmu-miR-143-3p	-0.65	-0.7	< 0.1	8.0
miR-143-3p	Creb5	ENSMUST00000047450.7	cAMP responsive element binding protein 5	82	2	mmu-miR-143-3p	-0.23	-0.26	0.31	8.0
miR-143-3p	Hlcs	ENSMUST00000163193.2	holocarboxylase synthetase (biotin- [propriony-Coenzyme A-carboxylase (ATP-hydrolysing)] ligase)	206	0	mmu-miR-143-3p	-0.36	-0.37	0.37	8.0
miR-143-3p	Ppm1e	ENSMUST00000055438.4	protein phosphatase 1E (PP2C domain containing)	49	1	mmu-miR-143-3p	-0.23	-0.23	0.53	8.0
miR-143-3p	Esrrg	ENSMUST00000027906.7	estrogen-related receptor gamma	676	3	mmu-miR-143-3p	-0.21	-0.21	0.21	8.0
miR-143-3p	Bcl2l13	ENSMUST00000009256.2	BCL2-like 13 (apoptosis facilitator)	761	0	mmu-miR-143-3p	-0.24	-0.25	0.48	8.0
miR-143-3p	Ahcyl1	ENSMUST00000029490.9	S-adenosylhomocysteine hydrolase-like 1	2587	1	mmu-miR-143-3p	-0.41	-0.43	0.21	8.0
miR-143-3p	Fgf1	ENSMUST00000117566.2	fibroblast growth factor 1	617	0	mmu-miR-143-3p	-0.27	-0.28	0.21	8.0
miR-143-3p	Elmod1	ENSMUST00000048409.8	ELMO/CED-12 domain containing 1	26	0	mmu-miR-143-3p	-0.34	-0.47	0.22	8.0
miR-143-3p	Nxph1	ENSMUST00000160300.1	neurexophilin 1	16	4	mmu-miR-143-3p	-0.27	-0.74	0.40	8.0
miR-146-5p	Syt1	ENSMUST00000105276.2	synaptotagmin I	88	2	mmu-miR-146a-5p	-0.34	-0.34	0.15	8.0
miR-146-5p	Tdrkh	ENSMUST00000166032.2	tudor and KH domain containing protein	97	0	mmu-miR-146a-5p	-0.49	-0.54	0.15	8.0
miR-146-5p	Scn3b	ENSMUST00000171835.3	sodium channel, voltage-gated, type III, beta	478	0	mmu-miR-146a-5p	-0.23	-0.23	0.15	8.0
miR-146-5p	Parp1	ENSMUST00000027777.6	poly (ADP-ribose) polymerase family, member 1	1992	1	mmu-miR-146a-5p	-0.39	-0.48	0.15	8.0
miR-146-5p	Tmem120b	ENSMUST00000067505.9	transmembrane protein 120B	724	0	mmu-miR-146a-5p	-0.41	-0.41	0.15	8.0
miR-146-5p	Bivm	ENSMUST00000114709.2	basic, immunoglobulin-like variable motif containing	624	0	mmu-miR-146a-5p	-0.21	-0.21	< 0.1	8.0
miR-146-5p	Kdm2b	ENSMUST00000031435.8	lysine (K)-specific demethylase 2B	12	1	mmu-miR-146b-5p	-0.21	-0.46	0.15	8.0
miR-146-5p	Sh3gl2	ENSMUST00000030212.9	SH3-domain GRB2-like 2	63	1	mmu-miR-146a-5p	-0.27	-0.29	0.15	8.0
miR-146-5p	Syn1	ENSMUST00000115345.2	synapsin I	74	1	mmu-miR-146a-5p	-0.24	-0.24	0.15	8.0
miR-147-3p	Kif5a	ENSMUST00000099172.3	kinesin family member 5A	12	2	mmu-miR-147-3p	-0.55	-0.55	0.14	8.0
miR-147-3p	AI593442	ENSMUST00000098768.2	expressed sequence AI593442	6	0	mmu-miR-147-3p	-0.61	-0.61	0.14	8.0
miR-147-3p	Pptc7	ENSMUST00000053426.9	PTC7 protein phosphatase homolog (S. cerevisiae)	2044	0	mmu-miR-147-3p	-0.22	-0.24	0.14	8.0
miR-147-3p	Bdnf	ENSMUST00000053317.6	brain derived neurotrophic factor	576	0	mmu-miR-147-3p	-0.31	-0.32	0.14	8.0
miR-155-5p	Tenm3	ENSMUST00000190840.1	teneurin transmembrane protein 3	93	0	mmu-miR-155-5p	-0.26	-0.29	< 0.1	8.0
miR-155-5p	Tshz3	ENSMUST00000021641.7	teashirt zinc finger family member 3	148	0	mmu-miR-155-5p	-0.77	-0.81	0.84	8.0
miR-155-5p	Rufy2	ENSMUST00000119567.2	RUN and FYVE domain-containing 2	362	1	mmu-miR-155-5p	-0.33	-0.72	0.63	8.0
miR-155-5p	Akap10	ENSMUST00000102650.4	A kinase (PRKA) anchor protein 10	229	0	mmu-miR-155-5p	-0.25	-0.25	< 0.1	8.0
miR-155-5p	Stxbp5l	ENSMUST00000114787.2	syntaxin binding protein 5-like	46	1	mmu-miR-155-5p	-0.28	-0.36	0.12	8.0
miR-155-5p	Raver2	ENSMUST00000038463.9	ribonucleoprotein, PTB-binding 2	321	0	mmu-miR-155-5p	-0.35	-0.61	< 0.1	8.0
miR-155-5p	Nrg3	ENSMUST00000166968.3	neuregulin 3	5	0	mmu-miR-155-5p	-0.24	-0.24	0.40	8.0
miR-155-5p	Ndfip1	ENSMUST00000025293.3	Nedd4 family interacting protein 1	19686	0	mmu-miR-155-5p	-0.56	-0.71	0.18	8.0
miR-155-5p	Trim32	ENSMUST00000050850.8	tripartite motif-containing 32	1070	0	mmu-miR-155-5p	-0.41	-0.41	0.47	8.0
miR-155-5p	Tada2b	ENSMUST00000031097.7	transcriptional adaptor 2B	41	0	mmu-miR-155-5p	-0.28	-0.32	0.52	8.0
miR-155-5p	Sec14l5	ENSMUST00000165810.1	SEC14-like 5 (S. cerevisiae)	346	0	mmu-miR-155-5p	-0.26	-0.26	0.28	8.0
miR-155-5p	Usp45	ENSMUST00000040429.6	ubiquitin specific petidase 45	904	1	mmu-miR-155-5p	-0.23	-0.29	0.15	8.0
miR-155-5p	Cdh12	ENSMUST00000075132.6	cadherin 12	5	1	mmu-miR-155-5p	-0.21	-0.22	< 0.1	8.0
miR-155-5p	Upp2	ENSMUST00000059102.7	uridine phosphorylase 2	1221	0	mmu-miR-155-5p	-0.29	-0.39	0.21	8.0
miR-155-5p	Rnf123	ENSMUST00000160249.2	ring finger protein 123	520	0	mmu-miR-155-5p	-0.48	-0.48	0.26	8.0
miR-155-5p	Trim44	ENSMUST00000102573.2	tripartite motif-containing 44	748	0	mmu-miR-155-5p	-0.22	-0.31	0.53	8.0
miR-155-5p	Arntl	ENSMUST00000047321.7	aryl hydrocarbon receptor nuclear translocator-like	78	0	mmu-miR-155-5p	-0.33	-0.33	0.35	8.0
miR-155-5p	Wee1	ENSMUST00000033326.8	WEE 1 homolog 1 (S. pombe)	581	1	mmu-miR-155-5p	-0.31	-0.34	0.64	8.0
miR-155-5p	Astn2	ENSMUST00000084496.2	astrotactin 2	61	0	mmu-miR-155-5p	-0.21	-0.24	0.40	8.0
miR-155-5p	Uba3	ENSMUST00000164744.2	ubiquitin-like modifier activating enzyme 3	2176	0	mmu-miR-155-5p	-0.25	-0.25	0.18	8.0
miR-155-5p	Cops3	ENSMUST00000019517.4	COP9 (constitutive photomorphogenic) homolog, subunit 3 (Arabidopsis thaliana)	1820	0	mmu-miR-155-5p	-0.25	-0.26	0.37	8.0
miR-155-5p	Dnajb1	ENSMUST00000005620.8	DnaJ (Hsp40) homolog, subfamily B, member 1	4591	0	mmu-miR-155-5p	-0.25	-0.27	0.41	8.0
miR-155-5p	En2	ENSMUST00000036177.8	engrailed 2	18	0	mmu-miR-155-5p	-0.22	-0.22	0.26	8.0
miR-199-3p	Fam199x	ENSMUST00000047852.7	family with sequence similarity 199, X-linked	16	0	mmu-miR-199a-3p	-0.59	-0.59	0.80	8.0
miR-199-3p	Celsr2	ENSMUST00000090558.4	cadherin, EGF LAG seven-pass G-type receptor 2 (flamingo homolog, Drosophila)	142	0	mmu-miR-199a-3p	-0.48	-0.59	0.48	8.0
miR-199-3p	Itga3	ENSMUST00000107739.2	integrin alpha 3	557	2	mmu-miR-199a-3p	-0.47	-0.47	0.78	8.0
miR-199-3p	Ankrd13c	ENSMUST00000040787.8	ankyrin repeat domain 13c	2424	0	mmu-miR-199a-3p	-0.5	-0.96	0.98	8.0
miR-199-3p	Arel1	ENSMUST00000043169.8	apoptosis resistant E3 ubiquitin protein ligase 1	302	1	mmu-miR-199a-3p	-0.22	-0.26	< 0.1	8.0
miR-199-3p	Plekhh1	ENSMUST00000039928.5	pleckstrin homology domain containing, family H (with MyTH4 domain) member 1	415	1	mmu-miR-199a-3p	-0.27	-0.28	0.62	8.0
miR-199-3p	Ppp2r5e	ENSMUST00000021447.7	protein phosphatase 2, regulatory subunit B', epsilon	566	0	mmu-miR-199a-3p	-0.46	-0.5	0.95	8.0
miR-199-3p	Rapgef5	ENSMUST00000109691.2	Rap guanine nucleotide exchange factor (GEF) 5	1442	1	mmu-miR-199a-3p	-0.24	-0.25	0.71	8.0
miR-199-3p	Mdga2	ENSMUST00000037181.9	MAM domain containing glycosylphosphatidylinositol anchor 2	8	1	mmu-miR-199a-3p	-0.34	-0.38	0.50	8.0
miR-199-3p	Nlk	ENSMUST00000142739.2	nemo like kinase	64	0	mmu-miR-199a-3p	-0.67	-0.67	0.79	8.0
miR-199-3p	Ccdc85c	ENSMUST00000136175.1	coiled-coil domain containing 85C	3010	2	mmu-miR-199a-3p	-0.48	-0.48	0.85	8.0
miR-199-3p	Sema3a	ENSMUST00000030714.7	sema domain, immunoglobulin domain (Ig), short basic domain, secreted, (semaphorin) 3A	440	0	mmu-miR-199a-3p	-0.49	-0.49	0.85	8.0
miR-199-3p	Slc39a10	ENSMUST00000027131.5	solute carrier family 39 (zinc transporter), member 10	158	1	mmu-miR-199a-3p	-0.39	-0.41	0.73	8.0
miR-199-3p	Fut9	ENSMUST00000084770.4	fucosyltransferase 9	324	1	mmu-miR-199a-3p	-0.33	-0.5	0.55	8.0
miR-199-3p	Adamts3	ENSMUST00000163159.2	a disintegrin-like and metallopeptidase (reprolysin type) with thrombospondin type 1 motif, 3	17	0	mmu-miR-199a-3p	-0.43	-0.43	0.96	8.0
miR-199-3p	Plcb1	ENSMUST00000110116.2	phospholipase C, beta 1	265	0	mmu-miR-199a-3p	-0.25	-0.32	0.72	8.0
miR-199-3p	Nedd4	ENSMUST00000034740.9	neural precursor cell expressed, developmentally down-regulated 4	10656	0	mmu-miR-199a-3p	-0.39	-0.39	0.84	8.0
miR-199-3p	Nxph1	ENSMUST00000160300.1	neurexophilin 1	16	4	mmu-miR-199a-3p	-0.46	-0.7	0.83	8.0
miR-199-3p	Wdr47	ENSMUST00000051145.9	WD repeat domain 47	730	0	mmu-miR-199a-3p	-0.25	-0.25	< 0.1	8.0
miR-199-3p	Map3k4	ENSMUST00000089058.5	mitogen-activated protein kinase kinase kinase 4	390	0	mmu-miR-199a-3p	-0.55	-0.55	0.90	8.0
miR-199-3p	Dcbld2	ENSMUST00000046663.7	discoidin, CUB and LCCL domain containing 2	1115	0	mmu-miR-199a-3p	-0.34	-0.34	0.85	8.0
miR-199-3p	Ptpn3	ENSMUST00000075637.5	protein tyrosine phosphatase, non-receptor type 3	1538	0	mmu-miR-199a-3p	-0.27	-0.37	0.90	8.0
miR-199-3p	Klf12	ENSMUST00000097079.4	Kruppel-like factor 12	363	1	mmu-miR-199a-3p	-0.27	-0.28	0.71	8.0
miR-199-3p	Mtor	ENSMUST00000103221.4	mechanistic target of rapamycin (serine/threonine kinase)	2633	1	mmu-miR-199a-3p	-0.26	-0.26	0.34	8.0
miR-199-3p	Pip5k1b	ENSMUST00000025800.9	phosphatidylinositol-4-phosphate 5-kinase, type 1 beta	14	0	mmu-miR-199a-3p	-0.3	-0.32	0.10	8.0
miR-199-3p	Pik3cb	ENSMUST00000035037.8	phosphatidylinositol 3-kinase, catalytic, beta polypeptide	530	0	mmu-miR-199a-3p	-0.32	-0.46	0.97	8.0
miR-199-3p	Aplp2	ENSMUST00000072634.8	amyloid beta (A4) precursor-like protein 2	1577	0	mmu-miR-199a-3p	-0.33	-0.33	0.85	8.0
miR-199-3p	Cited2	ENSMUST00000038107.7	Cbp/p300-interacting transactivator, with Glu/Asp-rich carboxy-terminal domain, 2	1322	0	mmu-miR-199a-3p	-0.24	-0.41	0.80	8.0
miR-199-3p	Flrt3	ENSMUST00000110057.2	fibronectin leucine rich transmembrane protein 3	127	1	mmu-miR-199a-3p	-0.33	-0.33	0.82	8.0
miR-199-3p	Slitrk6	ENSMUST00000078386.2	SLIT and NTRK-like family, member 6	7	1	mmu-miR-199a-3p	-0.25	-0.25	0.74	8.0
miR-199-3p	Extl2	ENSMUST00000029575.6	exostoses (multiple)-like 2	537	0	mmu-miR-199a-3p	-0.27	-0.35	< 0.1	8.0
miR-199-3p	Phyhipl	ENSMUST00000046513.4	phytanoyl-CoA hydroxylase interacting protein-like	127	0	mmu-miR-199a-3p	-0.29	-0.29	0.72	8.0
miR-199-3p	Nacc2	ENSMUST00000114159.3	nucleus accumbens associated 2, BEN and BTB (POZ) domain containing	117	2	mmu-miR-199a-3p	-0.23	-0.24	0.85	8.0
miR-199-3p	Atl1	ENSMUST00000021466.8	atlastin GTPase 1	148	0	mmu-miR-199a-3p	-0.27	-0.27	0.58	8.0
miR-199-3p	Rgs4	ENSMUST00000111357.1	regulator of G-protein signaling 4	198	0	mmu-miR-199a-3p	-0.21	-0.21	0.64	8.0
miR-199-3p	Vps41	ENSMUST00000072961.4	vacuolar protein sorting 41 (yeast)	232	0	mmu-miR-199a-3p	-0.28	-0.29	< 0.1	8.0
miR-199-3p	Chsy3	ENSMUST00000080721.4	chondroitin sulfate synthase 3	54	0	mmu-miR-199a-3p	-0.21	-0.45	0.83	8.0
miR-203-3p.1	Kcnb2	ENSMUST00000170146.2	potassium voltage gated channel, Shab-related subfamily, member 2	6	5	mmu-miR-203-3p.2	-0.26	-0.26	0.41	8.0
miR-203-3p.1	Lrrtm2	ENSMUST00000091636.3	leucine rich repeat transmembrane neuronal 2	5	2	mmu-miR-203-3p.2	-0.89	-0.89	0.34	8.0
miR-203-3p.1	Mbnl2	ENSMUST00000088419.7	muscleblind-like 2	699	1	mmu-miR-203-3p.2	-0.23	-0.24	0.29	8.0
miR-203-3p.1	Prkg1	ENSMUST00000065067.7	protein kinase, cGMP-dependent, type I	65	2	mmu-miR-203-3p.2	-0.34	-0.38	0.32	8.0
miR-203-3p.1	Homer1	ENSMUST00000079086.6	homer homolog 1 (Drosophila)	959	2	mmu-miR-203-3p.2	-0.35	-0.37	0.27	8.0
miR-21-3p	Tfg	ENSMUST00000065515.8	Trk-fused gene	86	0	mmu-miR-21a-3p	-0.49	-0.49	< 0.1	8.0
miR-21-3p	Zfr	ENSMUST00000122941.2	zinc finger RNA binding protein	2038	2	mmu-miR-21a-3p	-0.48	-0.62	< 0.1	8.0
miR-21-3p	Nlgn1	ENSMUST00000108308.4	neuroligin 1	5	1	mmu-miR-21a-3p	-0.43	-0.47	< 0.1	8.0
miR-21-3p	Rdx	ENSMUST00000163153.2	radixin	9130	2	mmu-miR-21a-3p	-0.43	-0.45	< 0.1	8.0
miR-21-3p	Rragb	ENSMUST00000039720.5	Ras-related GTP binding B	103	0	mmu-miR-21a-3p	-0.42	-0.44	< 0.1	8.0
miR-21-3p	Dffa	ENSMUST00000030816.3	DNA fragmentation factor, alpha subunit	226	2	mmu-miR-21a-3p	-0.41	-0.57	< 0.1	8.0
miR-21-3p	Vps35	ENSMUST00000034131.8	vacuolar protein sorting 35	1499	0	mmu-miR-21a-3p	-0.41	-0.42	< 0.1	8.0
miR-21-3p	Serpini1	ENSMUST00000029423.8	serine (or cysteine) peptidase inhibitor, clade I, member 1	174	1	mmu-miR-21a-3p	-0.39	-0.56	< 0.1	8.0
miR-21-3p	Yaf2	ENSMUST00000080299.6	YY1 associated factor 2	1098	2	mmu-miR-21a-3p	-0.38	-0.5	< 0.1	8.0
miR-21-3p	Gdf7	ENSMUST00000037313.4	growth differentiation factor 7	0	4	mmu-miR-21a-3p	-0.38	-0.38	< 0.1	8.0
miR-21-3p	Frs2	ENSMUST00000020381.3	fibroblast growth factor receptor substrate 2	1348	0	mmu-miR-21a-3p	-0.37	-0.37	< 0.1	8.0
miR-21-3p	Timp3	ENSMUST00000020234.8	tissue inhibitor of metalloproteinase 3	10779	2	mmu-miR-21a-3p	-0.36	-0.37	< 0.1	8.0
miR-21-3p	Dcun1d4	ENSMUST00000063882.6	DCN1, defective in cullin neddylation 1, domain containing 4 (S. cerevisiae)	353	2	mmu-miR-21a-3p	-0.36	-0.37	< 0.1	8.0
miR-21-3p	Zfpm2	ENSMUST00000053467.4	zinc finger protein, multitype 2	221	1	mmu-miR-21a-3p	-0.36	-0.36	< 0.1	8.0
miR-21-3p	4931406P16Rik	ENSMUST00000108074.2	RIKEN cDNA 4931406P16 gene	1173	4	mmu-miR-21a-3p	-0.35	-0.39	< 0.1	8.0
miR-21-3p	Tbl1x	ENSMUST00000088217.6	transducin (beta)-like 1 X-linked	2117	1	mmu-miR-21a-3p	-0.34	-0.36	< 0.1	8.0
miR-21-3p	Tyro3	ENSMUST00000110783.2	TYRO3 protein tyrosine kinase 3	146	0	mmu-miR-21a-3p	-0.33	-0.33	< 0.1	8.0
miR-21-3p	Rgmb	ENSMUST00000170578.1	repulsive guidance molecule family member B	547	2	mmu-miR-21a-3p	-0.32	-0.35	< 0.1	8.0
miR-21-3p	Chodl	ENSMUST00000023568.8	chondrolectin	61	0	mmu-miR-21a-3p	-0.32	-0.32	< 0.1	8.0
miR-21-3p	Gpalpp1	ENSMUST00000022585.3	GPALPP motifs containing 1	854	1	mmu-miR-21a-3p	-0.31	-0.34	< 0.1	8.0
miR-21-3p	Aak1	ENSMUST00000089519.7	AP2 associated kinase 1	1079	4	mmu-miR-21a-3p	-0.31	-0.34	< 0.1	8.0
miR-21-3p	Vgll3	ENSMUST00000168064.1	vestigial like 3 (Drosophila)	1036	1	mmu-miR-21a-3p	-0.3	-0.32	< 0.1	8.0
miR-21-3p	Atp2b1	ENSMUST00000020107.7	ATPase, Ca++ transporting, plasma membrane 1	1855	2	mmu-miR-21a-3p	-0.3	-0.31	< 0.1	8.0
miR-21-3p	Pld5	ENSMUST00000065967.8	phospholipase D family, member 5	82	1	mmu-miR-21a-3p	-0.3	-0.32	< 0.1	8.0
miR-21-3p	Ica1	ENSMUST00000115520.2	islet cell autoantigen 1	111	0	mmu-miR-21a-3p	-0.29	-0.29	< 0.1	8.0
miR-21-3p	Ncoa7	ENSMUST00000092610.5	nuclear receptor coactivator 7	571	0	mmu-miR-21a-3p	-0.29	-0.31	< 0.1	8.0
miR-21-3p	Neto1	ENSMUST00000058829.2	neuropilin (NRP) and tolloid (TLL)-like 1	6	0	mmu-miR-21a-3p	-0.28	-0.28	< 0.1	8.0
miR-21-3p	Cab39	ENSMUST00000113360.2	calcium binding protein 39	221	0	mmu-miR-21a-3p	-0.28	-0.28	< 0.1	8.0
miR-21-3p	Zpbp	ENSMUST00000020413.3	zona pellucida binding protein	25	1	mmu-miR-21a-3p	-0.27	-0.29	< 0.1	8.0
miR-21-3p	Osbpl6	ENSMUST00000111929.2	oxysterol binding protein-like 6	406	0	mmu-miR-21a-3p	-0.27	-0.36	< 0.1	8.0
miR-21-3p	A830092H15Rik	ENSMUST00000099182.2	RIKEN cDNA A830092H15 gene	5	0	mmu-miR-21a-3p	-0.27	-0.27	< 0.1	8.0
miR-21-3p	Faxc	ENSMUST00000029908.7	failed axon connections homolog (Drosophila)	133	2	mmu-miR-21a-3p	-0.26	-0.32	< 0.1	8.0
miR-21-3p	Proser2	ENSMUST00000054254.6	proline and serine rich 2	147	3	mmu-miR-21a-3p	-0.26	-0.48	< 0.1	8.0
miR-21-3p	Nxph1	ENSMUST00000160300.1	neurexophilin 1	16	2	mmu-miR-21a-3p	-0.26	-0.31	< 0.1	8.0
miR-21-3p	Dctn1	ENSMUST00000113913.2	dynactin 1	9	0	mmu-miR-21a-3p	-0.26	-0.26	< 0.1	8.0
miR-21-3p	Stxbp6	ENSMUST00000120531.2	syntaxin binding protein 6 (amisyn)	165	1	mmu-miR-21a-3p	-0.25	-0.32	< 0.1	8.0
miR-21-3p	Krt222	ENSMUST00000103132.4	keratin 222	36	0	mmu-miR-21a-3p	-0.25	-0.3	< 0.1	8.0
miR-21-3p	Xpot	ENSMUST00000039810.7	exportin, tRNA (nuclear export receptor for tRNAs)	84	0	mmu-miR-21a-3p	-0.25	-0.25	< 0.1	8.0
miR-21-3p	Soga3	ENSMUST00000092629.2	SOGA family member 3	23	0	mmu-miR-21a-3p	-0.23	-0.34	< 0.1	8.0
miR-21-3p	Kcnip4	ENSMUST00000087395.5	Kv channel interacting protein 4	7	0	mmu-miR-21a-3p	-0.23	-0.23	< 0.1	8.0
miR-21-3p	Sap130	ENSMUST00000178164.2	Sin3A associated protein	540	0	mmu-miR-21a-3p	-0.23	-0.23	< 0.1	8.0
miR-21-3p	Ap2a1	ENSMUST00000166972.2	adaptor-related protein complex 2, alpha 1 subunit	702	0	mmu-miR-21a-3p	-0.23	-0.23	< 0.1	8.0
miR-21-3p	Eif4enif1	ENSMUST00000110049.2	eukaryotic translation initiation factor 4E nuclear import factor 1	476	0	mmu-miR-21a-3p	-0.23	-0.23	< 0.1	8.0
miR-21-3p	Doc2a	ENSMUST00000064110.8	double C2, alpha	30	0	mmu-miR-21a-3p	-0.22	-0.25	< 0.1	8.0
miR-21-3p	Syndig1	ENSMUST00000109935.2	synapse differentiation inducing 1	7	0	mmu-miR-21a-3p	-0.22	-0.22	< 0.1	8.0
miR-21-3p	Sesn3	ENSMUST00000034507.7	sestrin 3	3314	1	mmu-miR-21a-3p	-0.22	-0.23	< 0.1	8.0
miR-21-3p	Fundc1	ENSMUST00000026016.7	FUN14 domain containing 1	1555	0	mmu-miR-21a-3p	-0.22	-0.22	< 0.1	8.0
miR-21-3p	Calm1	ENSMUST00000110082.4	calmodulin 1	29214	2	mmu-miR-21a-3p	-0.22	-0.25	< 0.1	8.0
miR-21-3p	Pde8b	ENSMUST00000162412.2	phosphodiesterase 8B	287	1	mmu-miR-21a-3p	-0.22	-0.3	< 0.1	8.0
miR-21-3p	Tctn1	ENSMUST00000111738.3	tectonic family member 1	114	0	mmu-miR-21a-3p	-0.22	-0.22	< 0.1	8.0
miR-21-3p	Ngly1	ENSMUST00000022310.6	N-glycanase 1	1898	0	mmu-miR-21a-3p	-0.22	-0.22	< 0.1	8.0
miR-21-3p	Xpnpep3	ENSMUST00000041609.5	X-prolyl aminopeptidase (aminopeptidase P) 3, putative	465	0	mmu-miR-21a-3p	-0.21	-0.23	< 0.1	8.0
miR-21-3p	Itm2a	ENSMUST00000033591.5	integral membrane protein 2A	4264	0	mmu-miR-21a-3p	-0.21	-0.21	< 0.1	8.0
miR-21-3p	Etv5	ENSMUST00000079601.7	ets variant 5	46	1	mmu-miR-21a-3p	-0.21	-0.21	< 0.1	8.0
miR-21-3p	Dclk1	ENSMUST00000167204.2	doublecortin-like kinase 1	166	0	mmu-miR-21a-3p	-0.21	-0.21	< 0.1	8.0
miR-21-3p	Gem	ENSMUST00000108304.3	GTP binding protein (gene overexpressed in skeletal muscle)	75	0	mmu-miR-21a-3p	-0.21	-0.21	< 0.1	8.0
miR-21-5p	Cpeb3	ENSMUST00000079754.5	cytoplasmic polyadenylation element binding protein 3	708	0	mmu-miR-21a-5p	-0.31	-0.31	0.20	8.0
miR-21-5p	Caskin1	ENSMUST00000024958.7	CASK interacting protein 1	6	0	mmu-miR-21c	-0.28	-0.28	0.68	8.0
miR-21-5p	Armcx1	ENSMUST00000051256.4	armadillo repeat containing, X-linked 1	539	0	mmu-miR-21a-5p	-0.59	-0.59	< 0.1	8.0
miR-21-5p	Armcx5	ENSMUST00000096321.2	armadillo repeat containing, X-linked 5	5	0	mmu-miR-21a-5p	-0.53	-0.53	< 0.1	8.0
miR-21-5p	Gatad2b	ENSMUST00000049382.4	GATA zinc finger domain containing 2B	132	0	mmu-miR-21a-5p	-0.21	-0.71	0.90	8.0
miR-21-5p	Chic1	ENSMUST00000116547.2	cysteine-rich hydrophobic domain 1	206	1	mmu-miR-21a-5p	-0.24	-0.29	0.29	8.0
miR-21-5p	Tmem170	ENSMUST00000034431.1	transmembrane protein 170	83	0	mmu-miR-21a-5p	-0.43	-0.49	0.51	8.0
miR-21-5p	Mapk10	ENSMUST00000112848.2	mitogen-activated protein kinase 10	33	2	mmu-miR-21c	-0.28	-0.28	0.32	8.0
miR-21-5p	Rnf24	ENSMUST00000059372.5	ring finger protein 24	141	3	mmu-miR-21a-5p	-0.23	-0.25	0.44	8.0
miR-21-5p	Fgf18	ENSMUST00000109363.2	fibroblast growth factor 18	26	0	mmu-miR-21a-5p	-0.48	-0.75	0.73	8.0
miR-21-5p	Cntfr	ENSMUST00000102961.4	ciliary neurotrophic factor receptor	58	0	mmu-miR-21a-5p	-0.26	-0.26	0.20	8.0
miR-21-5p	Arhgap24	ENSMUST00000073302.6	Rho GTPase activating protein 24	192	1	mmu-miR-21a-5p	-0.43	-0.61	0.73	8.0
miR-21-5p	Timp3	ENSMUST00000020234.8	tissue inhibitor of metalloproteinase 3	10779	2	mmu-miR-21a-5p	-0.22	-0.29	0.59	8.0
miR-21-5p	Rspo2	ENSMUST00000063492.6	R-spondin 2 homolog (Xenopus laevis)	19	1	mmu-miR-21a-5p	-0.29	-0.29	0.17	8.0
miR-210-3p	Pptc7	ENSMUST00000053426.9	PTC7 protein phosphatase homolog (S. cerevisiae)	2044	0	mmu-miR-210-3p	-0.23	-0.25	< 0.1	8.0
miR-210-3p	Tmem151b	ENSMUST00000180252.1	transmembrane protein 151B	21	0	mmu-miR-210-3p	-0.26	-0.26	0.37	8.0
miR-210-3p	Adcy9	ENSMUST00000117801.2	adenylate cyclase 9	694	0	mmu-miR-210-3p	-0.24	-0.24	0.37	8.0
miR-210-3p	Elfn2	ENSMUST00000088592.4	leucine rich repeat and fibronectin type III, extracellular 2	5	0	mmu-miR-210-3p	-0.51	-0.51	0.60	8.0
miR-210-3p	Syngap1	ENSMUST00000081285.4	synaptic Ras GTPase activating protein 1 homolog (rat)	170	0	mmu-miR-210-3p	-0.35	-0.35	< 0.1	8.0
miR-210-3p	Stxbp1	ENSMUST00000077458.4	syntaxin binding protein 1	1412	0	mmu-miR-210-3p	-0.26	-0.26	< 0.1	8.0
miR-210-3p	Bdnf	ENSMUST00000053317.6	brain derived neurotrophic factor	576	0	mmu-miR-210-3p	-0.31	-0.32	< 0.1	8.0
miR-210-5p	Diras2	ENSMUST00000057442.6	DIRAS family, GTP-binding RAS-like 2	39	0	mmu-miR-210-5p	-0.76	-0.76	< 0.1	8.0
miR-210-5p	Slc25a5	ENSMUST00000016463.3	solute carrier family 25 (mitochondrial carrier, adenine nucleotide translocator), member 5	3016	0	mmu-miR-210-5p	-0.62	-0.64	< 0.1	8.0
miR-210-5p	Grm3	ENSMUST00000004076.3	glutamate receptor, metabotropic 3	7	0	mmu-miR-210-5p	-0.57	-0.57	< 0.1	8.0
miR-210-5p	Epg5	ENSMUST00000044622.5	ectopic P-granules autophagy protein 5 homolog (C. elegans)	873	1	mmu-miR-210-5p	-0.51	-0.65	< 0.1	8.0
miR-210-5p	Rab9b	ENSMUST00000058814.6	RAB9B, member RAS oncogene family	7	0	mmu-miR-210-5p	-0.5	-0.5	< 0.1	8.0
miR-210-5p	Fam222b	ENSMUST00000073705.6	family with sequence similarity 222, member B	135	1	mmu-miR-210-5p	-0.49	-0.55	< 0.1	8.0
miR-210-5p	Gnpda2	ENSMUST00000031117.7	glucosamine-6-phosphate deaminase 2	294	0	mmu-miR-210-5p	-0.44	-0.65	< 0.1	8.0
miR-210-5p	Slc8a1	ENSMUST00000163680.3	solute carrier family 8 (sodium/calcium exchanger), member 1	1757	1	mmu-miR-210-5p	-0.43	-0.68	< 0.1	8.0
miR-210-5p	Tmem170	ENSMUST00000034431.1	transmembrane protein 170	83	1	mmu-miR-210-5p	-0.42	-0.68	< 0.1	8.0
miR-210-5p	Syn1	ENSMUST00000115345.2	synapsin I	74	0	mmu-miR-210-5p	-0.41	-0.43	< 0.1	8.0
miR-210-5p	Agbl4	ENSMUST00000080744.7	ATP/GTP binding protein-like 4	5	0	mmu-miR-210-5p	-0.4	-0.4	< 0.1	8.0
miR-210-5p	Sh2b2	ENSMUST00000005188.9	SH2B adaptor protein 2	40	0	mmu-miR-210-5p	-0.4	-0.4	< 0.1	8.0
miR-210-5p	Lrrc6	ENSMUST00000023006.6	leucine rich repeat containing 6 (testis)	22	0	mmu-miR-210-5p	-0.4	-0.47	< 0.1	8.0
miR-210-5p	Zdhhc9	ENSMUST00000037960.5	zinc finger, DHHC domain containing 9	123	0	mmu-miR-210-5p	-0.39	-0.41	< 0.1	8.0
miR-210-5p	Vkorc1l1	ENSMUST00000073945.4	vitamin K epoxide reductase complex, subunit 1-like 1	1759	0	mmu-miR-210-5p	-0.38	-0.38	< 0.1	8.0
miR-210-5p	Hjurp	ENSMUST00000054674.9	Holliday junction recognition protein	636	0	mmu-miR-210-5p	-0.37	-0.39	< 0.1	8.0
miR-210-5p	Gdf7	ENSMUST00000037313.4	growth differentiation factor 7	0	4	mmu-miR-210-5p	-0.36	-0.36	< 0.1	8.0
miR-210-5p	Vgll3	ENSMUST00000168064.1	vestigial like 3 (Drosophila)	1036	0	mmu-miR-210-5p	-0.36	-0.61	< 0.1	8.0
miR-210-5p	Ppp1r12a	ENSMUST00000070663.5	protein phosphatase 1, regulatory (inhibitor) subunit 12A	5068	1	mmu-miR-210-5p	-0.35	-0.37	< 0.1	8.0
miR-210-5p	Ctif	ENSMUST00000165559.1	CBP80/20-dependent translation initiation factor	21	1	mmu-miR-210-5p	-0.35	-0.36	< 0.1	8.0
miR-210-5p	Prkacb	ENSMUST00000102515.4	protein kinase, cAMP dependent, catalytic, beta	149	1	mmu-miR-210-5p	-0.34	-0.54	< 0.1	8.0
miR-210-5p	Osbpl1a	ENSMUST00000121808.2	oxysterol binding protein-like 1A	3223	0	mmu-miR-210-5p	-0.34	-0.51	< 0.1	8.0
miR-210-5p	Smim17	ENSMUST00000160218.1	small integral membrane protein 17	7	0	mmu-miR-210-5p	-0.32	-0.32	< 0.1	8.0
miR-210-5p	Ankmy2	ENSMUST00000041640.3	ankyrin repeat and MYND domain containing 2	210	0	mmu-miR-210-5p	-0.32	-0.4	< 0.1	8.0
miR-210-5p	Ddx3x	ENSMUST00000000804.6	DEAD/H (Asp-Glu-Ala-Asp/His) box polypeptide 3, X-linked	6252	0	mmu-miR-210-5p	-0.3	-0.3	< 0.1	8.0
miR-210-5p	Esyt1	ENSMUST00000026427.6	extended synaptotagmin-like protein 1	194	0	mmu-miR-210-5p	-0.3	-0.31	< 0.1	8.0
miR-210-5p	Pak4	ENSMUST00000040531.8	p21 protein (Cdc42/Rac)-activated kinase 4	74	1	mmu-miR-210-5p	-0.29	-0.3	< 0.1	8.0
miR-210-5p	Mob3a	ENSMUST00000003438.9	MOB kinase activator 3A	224	1	mmu-miR-210-5p	-0.29	-0.37	< 0.1	8.0
miR-210-5p	Lmbrd2	ENSMUST00000090380.4	LMBR1 domain containing 2	3030	2	mmu-miR-210-5p	-0.29	-0.29	< 0.1	8.0
miR-210-5p	Prkg1	ENSMUST00000065067.7	protein kinase, cGMP-dependent, type I	65	0	mmu-miR-210-5p	-0.29	-0.29	< 0.1	8.0
miR-210-5p	Cbl	ENSMUST00000037644.6	Casitas B-lineage lymphoma	17	0	mmu-miR-210-5p	-0.29	-0.39	< 0.1	8.0
miR-210-5p	Rundc3b	ENSMUST00000047485.9	RUN domain containing 3B	5	0	mmu-miR-210-5p	-0.28	-0.28	< 0.1	8.0
miR-210-5p	Gng7	ENSMUST00000117805.2	guanine nucleotide binding protein (G protein), gamma 7	66	1	mmu-miR-210-5p	-0.28	-0.33	< 0.1	8.0
miR-210-5p	Lclat1	ENSMUST00000067545.6	lysocardiolipin acyltransferase 1	1861	0	mmu-miR-210-5p	-0.28	-0.28	< 0.1	8.0
miR-210-5p	Tnfrsf21	ENSMUST00000024708.4	tumor necrosis factor receptor superfamily, member 21	460	0	mmu-miR-210-5p	-0.28	-0.29	< 0.1	8.0
miR-210-5p	Fut2	ENSMUST00000069800.4	fucosyltransferase 2	5	1	mmu-miR-210-5p	-0.27	-0.27	< 0.1	8.0
miR-210-5p	Gfod1	ENSMUST00000055341.5	glucose-fructose oxidoreductase domain containing 1	124	0	mmu-miR-210-5p	-0.27	-0.3	< 0.1	8.0
miR-210-5p	Cstf2	ENSMUST00000033609.3	cleavage stimulation factor, 3' pre-RNA subunit 2	1363	0	mmu-miR-210-5p	-0.27	-0.38	< 0.1	8.0
miR-210-5p	Cited2	ENSMUST00000038107.7	Cbp/p300-interacting transactivator, with Glu/Asp-rich carboxy-terminal domain, 2	1322	0	mmu-miR-210-5p	-0.27	-0.47	< 0.1	8.0
miR-210-5p	Flywch1	ENSMUST00000086325.6	FLYWCH-type zinc finger 1	752	0	mmu-miR-210-5p	-0.27	-0.27	< 0.1	8.0
miR-210-5p	Clnk	ENSMUST00000171633.2	cytokine-dependent hematopoietic cell linker	6	0	mmu-miR-210-5p	-0.27	-0.27	< 0.1	8.0
miR-210-5p	Adam23	ENSMUST00000087374.4	a disintegrin and metallopeptidase domain 23	451	2	mmu-miR-210-5p	-0.27	-0.35	< 0.1	8.0
miR-210-5p	Fam189a1	ENSMUST00000119118.2	family with sequence similarity 189, member A1	11	1	mmu-miR-210-5p	-0.26	-0.26	< 0.1	8.0
miR-210-5p	Wdfy2	ENSMUST00000014691.8	WD repeat and FYVE domain containing 2	1409	0	mmu-miR-210-5p	-0.26	-0.27	< 0.1	8.0
miR-210-5p	Amer3	ENSMUST00000052670.9	APC membrane recruitment 3	5	0	mmu-miR-210-5p	-0.26	-0.26	< 0.1	8.0
miR-210-5p	Zfp780b	ENSMUST00000081618.7	zinc finger protein 780B	267	0	mmu-miR-210-5p	-0.26	-0.26	< 0.1	8.0
miR-210-5p	Extl2	ENSMUST00000029575.6	exostoses (multiple)-like 2	537	0	mmu-miR-210-5p	-0.25	-0.25	< 0.1	8.0
miR-210-5p	Chat	ENSMUST00000070125.4	choline acetyltransferase	5	1	mmu-miR-210-5p	-0.25	-0.25	< 0.1	8.0
miR-210-5p	4632415L05Rik	ENSMUST00000059704.4	RIKEN cDNA 4632415L05 gene	164	1	mmu-miR-210-5p	-0.25	-0.34	< 0.1	8.0
miR-210-5p	Ldb2	ENSMUST00000070748.5	LIM domain binding 2	848	0	mmu-miR-210-5p	-0.25	-0.25	< 0.1	8.0
miR-210-5p	Ttf2	ENSMUST00000076941.6	transcription termination factor, RNA polymerase II	29	0	mmu-miR-210-5p	-0.25	-0.25	< 0.1	8.0
miR-210-5p	Ric8b	ENSMUST00000038523.8	resistance to inhibitors of cholinesterase 8 homolog B (C. elegans)	253	1	mmu-miR-210-5p	-0.24	-0.34	< 0.1	8.0
miR-210-5p	Gm10010	ENSMUST00000071101.6	predicted gene 10010	5	1	mmu-miR-210-5p	-0.24	-0.24	< 0.1	8.0
miR-210-5p	Nr3c2	ENSMUST00000109913.3	nuclear receptor subfamily 3, group C, member 2	405	0	mmu-miR-210-5p	-0.24	-0.25	< 0.1	8.0
miR-210-5p	Disp2	ENSMUST00000037547.3	dispatched homolog 2 (Drosophila)	51	0	mmu-miR-210-5p	-0.23	-0.23	< 0.1	8.0
miR-210-5p	Adcy2	ENSMUST00000022013.7	adenylate cyclase 2	241	0	mmu-miR-210-5p	-0.23	-0.23	< 0.1	8.0
miR-210-5p	Stxbp4	ENSMUST00000143203.2	syntaxin binding protein 4	611	0	mmu-miR-210-5p	-0.23	-0.24	< 0.1	8.0
miR-210-5p	Mrvi1	ENSMUST00000005751.7	MRV integration site 1	80	0	mmu-miR-210-5p	-0.23	-0.24	< 0.1	8.0
miR-210-5p	Rnf168	ENSMUST00000171474.1	ring finger protein 168	584	0	mmu-miR-210-5p	-0.23	-0.23	< 0.1	8.0
miR-210-5p	Tmem104	ENSMUST00000100235.3	transmembrane protein 104	248	0	mmu-miR-210-5p	-0.23	-0.31	< 0.1	8.0
miR-210-5p	Jph3	ENSMUST00000026357.6	junctophilin 3	23	0	mmu-miR-210-5p	-0.23	-0.23	< 0.1	8.0
miR-210-5p	Dennd5b	ENSMUST00000111557.2	DENN/MADD domain containing 5B	493	1	mmu-miR-210-5p	-0.22	-0.3	< 0.1	8.0
miR-210-5p	Wac	ENSMUST00000167020.2	WW domain containing adaptor with coiled-coil	218	1	mmu-miR-210-5p	-0.22	-0.23	< 0.1	8.0
miR-210-5p	Pde8b	ENSMUST00000162412.2	phosphodiesterase 8B	287	0	mmu-miR-210-5p	-0.22	-0.38	< 0.1	8.0
miR-210-5p	Snap25	ENSMUST00000028727.5	synaptosomal-associated protein 25	27	0	mmu-miR-210-5p	-0.22	-0.22	< 0.1	8.0
miR-210-5p	Clstn2	ENSMUST00000035027.7	calsyntenin 2	26	0	mmu-miR-210-5p	-0.22	-0.22	< 0.1	8.0
miR-210-5p	Prr16	ENSMUST00000116639.2	proline rich 16	320	0	mmu-miR-210-5p	-0.22	-0.22	< 0.1	8.0
miR-210-5p	Nhlh2	ENSMUST00000066187.4	nescient helix loop helix 2	5	1	mmu-miR-210-5p	-0.22	-0.22	< 0.1	8.0
miR-210-5p	Triqk	ENSMUST00000183345.1	triple QxxK/R motif containing	88	0	mmu-miR-210-5p	-0.22	-0.36	< 0.1	8.0
miR-210-5p	Mtmr4	ENSMUST00000103179.4	myotubularin related protein 4	504	1	mmu-miR-210-5p	-0.22	-0.37	< 0.1	8.0
miR-210-5p	Lrp3	ENSMUST00000122409.2	low density lipoprotein receptor-related protein 3	104	0	mmu-miR-210-5p	-0.22	-0.42	< 0.1	8.0
miR-210-5p	Gpr45	ENSMUST00000179766.2	G protein-coupled receptor 45	5	1	mmu-miR-210-5p	-0.21	-0.21	< 0.1	8.0
miR-210-5p	Ipo9	ENSMUST00000041023.8	importin 9	1060	1	mmu-miR-210-5p	-0.21	-0.41	< 0.1	8.0
miR-210-5p	Pdk2	ENSMUST00000038431.7	pyruvate dehydrogenase kinase, isoenzyme 2	155	1	mmu-miR-210-5p	-0.21	-0.31	< 0.1	8.0
miR-210-5p	Eps15l1	ENSMUST00000163643.1	epidermal growth factor receptor pathway substrate 15-like 1	46	0	mmu-miR-210-5p	-0.21	-0.21	< 0.1	8.0
miR-2137	Pcdh1	ENSMUST00000160721.2	protocadherin 1	1295	1	mmu-miR-2137	-0.8	-0.8	< 0.1	8.0
miR-2137	Fam13a	ENSMUST00000089860.6	family with sequence similarity 13, member A	1425	0	mmu-miR-2137	-0.47	-0.47	< 0.1	8.0
miR-2137	Slc12a5	ENSMUST00000099092.4	solute carrier family 12, member 5	61	1	mmu-miR-2137	-0.37	-0.37	< 0.1	8.0
miR-2137	Jrk	ENSMUST00000050234.3	jerky	28	0	mmu-miR-2137	-0.34	-0.47	< 0.1	8.0
miR-2137	A930033H14Rik	ENSMUST00000170048.1	RIKEN cDNA A930033H14 gene	73	0	mmu-miR-2137	-0.34	-0.34	< 0.1	8.0
miR-2137	Camk2b	ENSMUST00000109813.3	calcium/calmodulin-dependent protein kinase II, beta	16	0	mmu-miR-2137	-0.33	-0.34	< 0.1	8.0
miR-2137	Mtcl1	ENSMUST00000097291.4	microtubule crosslinking factor 1	452	0	mmu-miR-2137	-0.32	-0.32	< 0.1	8.0
miR-2137	Cers1	ENSMUST00000140239.1	ceramide synthase 1	211	0	mmu-miR-2137	-0.29	-0.29	< 0.1	8.0
miR-2137	Rassf8	ENSMUST00000111704.2	Ras association (RalGDS/AF-6) domain family (N-terminal) member 8	568	0	mmu-miR-2137	-0.27	-0.27	< 0.1	8.0
miR-2137	Cit	ENSMUST00000051704.9	citron	7	0	mmu-miR-2137	-0.26	-0.38	< 0.1	8.0
miR-2137	Pax2	ENSMUST00000004340.5	paired box 2	13	0	mmu-miR-2137	-0.26	-0.26	< 0.1	8.0
miR-2137	Celsr2	ENSMUST00000090558.4	cadherin, EGF LAG seven-pass G-type receptor 2 (flamingo homolog, Drosophila)	142	0	mmu-miR-2137	-0.25	-0.25	< 0.1	8.0
miR-2137	Fosb	ENSMUST00000003640.2	FBJ osteosarcoma oncogene B	9	0	mmu-miR-2137	-0.25	-0.25	< 0.1	8.0
miR-2137	Otud3	ENSMUST00000097830.3	OTU domain containing 3	934	0	mmu-miR-2137	-0.24	-0.29	< 0.1	8.0
miR-2137	Itga3	ENSMUST00000107739.2	integrin alpha 3	557	0	mmu-miR-2137	-0.23	-0.23	< 0.1	8.0
miR-2137	Adam11	ENSMUST00000068150.5	a disintegrin and metallopeptidase domain 11	163	0	mmu-miR-2137	-0.22	-0.22	< 0.1	8.0
miR-2137	Ppp1r12a	ENSMUST00000070663.5	protein phosphatase 1, regulatory (inhibitor) subunit 12A	5068	0	mmu-miR-2137	-0.21	-0.21	< 0.1	8.0
miR-223-3p	Pak3	ENSMUST00000172330.2	p21 protein (Cdc42/Rac)-activated kinase 3	27	0	mmu-miR-223-3p	-0.28	-0.28	0.25	8.0
miR-223-3p	Fam199x	ENSMUST00000047852.7	family with sequence similarity 199, X-linked	16	0	mmu-miR-223-3p	-0.43	-0.43	0.48	8.0
miR-223-3p	Rasa1	ENSMUST00000109552.2	RAS p21 protein activator 1	2160	3	mmu-miR-223-3p	-0.48	-0.48	0.49	8.0
miR-223-3p	Lmln	ENSMUST00000023497.2	leishmanolysin-like (metallopeptidase M8 family)	51	2	mmu-miR-223-3p	-0.26	-0.26	0.41	8.0
miR-223-3p	Scn3a	ENSMUST00000066432.6	sodium channel, voltage-gated, type III, alpha	149	1	mmu-miR-223-3p	-0.28	-0.3	0.52	8.0
miR-223-3p	Alcam	ENSMUST00000023312.8	activated leukocyte cell adhesion molecule	492	0	mmu-miR-223-3p	-0.3	-0.36	0.19	8.0
miR-223-3p	Crim1	ENSMUST00000112498.2	cysteine rich transmembrane BMP regulator 1 (chordin like)	926	1	mmu-miR-223-3p	-0.31	-0.32	0.56	8.0
miR-223-3p	Dpf3	ENSMUST00000178756.2	D4, zinc and double PHD fingers, family 3	5	0	mmu-miR-223-3p	-0.3	-0.33	0.26	8.0
miR-223-3p	Armcx1	ENSMUST00000051256.4	armadillo repeat containing, X-linked 1	539	0	mmu-miR-223-3p	-0.56	-0.56	0.37	8.0
miR-223-3p	Slc8a1	ENSMUST00000163680.3	solute carrier family 8 (sodium/calcium exchanger), member 1	1757	3	mmu-miR-223-3p	-0.25	-0.38	0.49	8.0
miR-223-3p	Tshz3	ENSMUST00000021641.7	teashirt zinc finger family member 3	148	0	mmu-miR-223-3p	-0.26	-0.3	0.49	8.0
miR-223-3p	Cpne4	ENSMUST00000057742.9	copine IV	22	0	mmu-miR-223-3p	-0.41	-0.41	0.31	8.0
miR-223-3p	Brinp3	ENSMUST00000166814.2	bone morphogenetic protein/retinoic acid inducible neural specific 3	5	0	mmu-miR-223-3p	-0.22	-0.22	0.43	8.0
miR-223-3p	Neto1	ENSMUST00000058829.2	neuropilin (NRP) and tolloid (TLL)-like 1	6	0	mmu-miR-223-3p	-0.28	-0.28	< 0.1	8.0
miR-223-3p	Tmem170	ENSMUST00000034431.1	transmembrane protein 170	83	1	mmu-miR-223-3p	-0.27	-0.73	0.68	8.0
miR-223-3p	Napepld	ENSMUST00000115217.2	N-acyl phosphatidylethanolamine phospholipase D	76	0	mmu-miR-223-3p	-0.24	-0.41	< 0.1	8.0
miR-223-3p	Atp1b1	ENSMUST00000027863.7	ATPase, Na+/K+ transporting, beta 1 polypeptide	27156	0	mmu-miR-223-3p	-0.31	-0.32	0.39	8.0
miR-223-3p	Nefh	ENSMUST00000093369.4	neurofilament, heavy polypeptide	30	0	mmu-miR-223-3p	-0.26	-0.26	0.32	8.0
miR-223-3p	Sgms2	ENSMUST00000090246.4	sphingomyelin synthase 2	321	0	mmu-miR-223-3p	-0.27	-0.27	0.36	8.0
miR-223-3p	Uqcc1	ENSMUST00000109632.2	ubiquinol-cytochrome c reductase complex assembly factor 1	555	0	mmu-miR-223-3p	-0.22	-0.22	0.41	8.0
miR-223-5p	Car10	ENSMUST00000107863.2	carbonic anhydrase 10	5	0	mmu-miR-223-5p	-0.72	-0.72	< 0.1	8.0
miR-223-5p	Dclk1	ENSMUST00000167204.2	doublecortin-like kinase 1	166	0	mmu-miR-223-5p	-0.68	-0.68	< 0.1	8.0
miR-223-5p	Tspan12	ENSMUST00000120965.2	tetraspanin 12	4211	0	mmu-miR-223-5p	-0.67	-0.67	< 0.1	8.0
miR-223-5p	Arpp21	ENSMUST00000111872.3	cyclic AMP-regulated phosphoprotein, 21	14	2	mmu-miR-223-5p	-0.63	-0.63	< 0.1	8.0
miR-223-5p	Zfp930	ENSMUST00000110216.1	zinc finger protein 930	634	1	mmu-miR-223-5p	-0.62	-0.65	< 0.1	8.0
miR-223-5p	Cplx2	ENSMUST00000026985.8	complexin 2	77	0	mmu-miR-223-5p	-0.54	-0.54	< 0.1	8.0
miR-223-5p	Cat	ENSMUST00000028610.4	catalase	36321	0	mmu-miR-223-5p	-0.52	-0.58	< 0.1	8.0
miR-223-5p	Trap1	ENSMUST00000006137.8	TNF receptor-associated protein 1	1768	0	mmu-miR-223-5p	-0.47	-0.47	< 0.1	8.0
miR-223-5p	Snap25	ENSMUST00000028727.5	synaptosomal-associated protein 25	27	0	mmu-miR-223-5p	-0.43	-0.43	< 0.1	8.0
miR-223-5p	Fbxo44	ENSMUST00000151127.2	F-box protein 44	17	0	mmu-miR-223-5p	-0.41	-0.41	< 0.1	8.0
miR-223-5p	Rab6a	ENSMUST00000107048.2	RAB6A, member RAS oncogene family	1165	0	mmu-miR-223-5p	-0.4	-0.44	< 0.1	8.0
miR-223-5p	Dusp4	ENSMUST00000033930.4	dual specificity phosphatase 4	544	0	mmu-miR-223-5p	-0.38	-0.38	< 0.1	8.0
miR-223-5p	Ankrd29	ENSMUST00000118525.2	ankyrin repeat domain 29	88	0	mmu-miR-223-5p	-0.37	-0.48	< 0.1	8.0
miR-223-5p	Vps33b	ENSMUST00000032749.6	vacuolar protein sorting 33B (yeast)	1383	0	mmu-miR-223-5p	-0.36	-0.36	< 0.1	8.0
miR-223-5p	Fech	ENSMUST00000025484.7	ferrochelatase	5989	0	mmu-miR-223-5p	-0.34	-0.44	< 0.1	8.0
miR-223-5p	Rgs7bp	ENSMUST00000063551.5	regulator of G-protein signalling 7 binding protein	26	1	mmu-miR-223-5p	-0.34	-0.51	< 0.1	8.0
miR-223-5p	Ankrd34b	ENSMUST00000061594.7	ankyrin repeat domain 34B	9	0	mmu-miR-223-5p	-0.33	-0.33	< 0.1	8.0
miR-223-5p	Pcdhb9	ENSMUST00000057228.1	protocadherin beta 9	27	0	mmu-miR-223-5p	-0.33	-0.33	< 0.1	8.0
miR-223-5p	Tnfrsf21	ENSMUST00000024708.4	tumor necrosis factor receptor superfamily, member 21	460	0	mmu-miR-223-5p	-0.33	-0.35	< 0.1	8.0
miR-223-5p	Pdgfd	ENSMUST00000058692.7	platelet-derived growth factor, D polypeptide	359	0	mmu-miR-223-5p	-0.32	-0.33	< 0.1	8.0
miR-223-5p	Ggps1	ENSMUST00000170957.1	geranylgeranyl diphosphate synthase 1	548	0	mmu-miR-223-5p	-0.32	-0.4	< 0.1	8.0
miR-223-5p	Pank4	ENSMUST00000070953.5	pantothenate kinase 4	146	0	mmu-miR-223-5p	-0.31	-0.39	< 0.1	8.0
miR-223-5p	Zfp955b	ENSMUST00000099414.3	zinc finger protein 955B	38	1	mmu-miR-223-5p	-0.31	-0.38	< 0.1	8.0
miR-223-5p	Six4	ENSMUST00000043208.7	sine oculis-related homeobox 4	266	1	mmu-miR-223-5p	-0.3	-0.3	< 0.1	8.0
miR-223-5p	Atp2b1	ENSMUST00000020107.7	ATPase, Ca++ transporting, plasma membrane 1	1855	0	mmu-miR-223-5p	-0.3	-0.33	< 0.1	8.0
miR-223-5p	Tarsl2	ENSMUST00000032728.8	threonyl-tRNA synthetase-like 2	1085	0	mmu-miR-223-5p	-0.3	-0.31	< 0.1	8.0
miR-223-5p	Ankmy2	ENSMUST00000041640.3	ankyrin repeat and MYND domain containing 2	210	0	mmu-miR-223-5p	-0.3	-0.45	< 0.1	8.0
miR-223-5p	Idh3b	ENSMUST00000028892.5	isocitrate dehydrogenase 3 (NAD+) beta	1513	0	mmu-miR-223-5p	-0.3	-0.65	< 0.1	8.0
miR-223-5p	Kcnv1	ENSMUST00000022967.5	potassium channel, subfamily V, member 1	5	1	mmu-miR-223-5p	-0.3	-0.52	< 0.1	8.0
miR-223-5p	Cyp2b19	ENSMUST00000077855.6	cytochrome P450, family 2, subfamily b, polypeptide 19	5	0	mmu-miR-223-5p	-0.28	-0.28	< 0.1	8.0
miR-223-5p	Prickle2	ENSMUST00000032093.6	prickle homolog 2 (Drosophila)	175	2	mmu-miR-223-5p	-0.28	-0.29	< 0.1	8.0
miR-223-5p	Zfp445	ENSMUST00000056467.7	zinc finger protein 445	216	1	mmu-miR-223-5p	-0.28	-0.3	< 0.1	8.0
miR-223-5p	Arhgap6	ENSMUST00000112131.3	Rho GTPase activating protein 6	377	0	mmu-miR-223-5p	-0.27	-0.27	< 0.1	8.0
miR-223-5p	Smad9	ENSMUST00000029371.2	SMAD family member 9	117	2	mmu-miR-223-5p	-0.26	-0.37	< 0.1	8.0
miR-223-5p	Sema3a	ENSMUST00000030714.7	sema domain, immunoglobulin domain (Ig), short basic domain, secreted, (semaphorin) 3A	440	2	mmu-miR-223-5p	-0.26	-0.43	< 0.1	8.0
miR-223-5p	Vwc2l	ENSMUST00000161937.1	von Willebrand factor C domain-containing protein 2-like	5	1	mmu-miR-223-5p	-0.26	-0.26	< 0.1	8.0
miR-223-5p	Calm1	ENSMUST00000110082.4	calmodulin 1	29214	0	mmu-miR-223-5p	-0.26	-0.27	< 0.1	8.0
miR-223-5p	Rab9b	ENSMUST00000058814.6	RAB9B, member RAS oncogene family	7	0	mmu-miR-223-5p	-0.26	-0.26	< 0.1	8.0
miR-223-5p	Slc24a2	ENSMUST00000107157.3	solute carrier family 24 (sodium/potassium/calcium exchanger), member 2	8	1	mmu-miR-223-5p	-0.26	-0.26	< 0.1	8.0
miR-223-5p	Brinp1	ENSMUST00000030036.5	bone morphogenic protein/retinoic acid inducible neural specific 1	18	0	mmu-miR-223-5p	-0.26	-0.26	< 0.1	8.0
miR-223-5p	Kcnip4	ENSMUST00000087395.5	Kv channel interacting protein 4	7	0	mmu-miR-223-5p	-0.26	-0.26	< 0.1	8.0
miR-223-5p	Ctnna2	ENSMUST00000162273.1	catenin (cadherin associated protein), alpha 2	7	1	mmu-miR-223-5p	-0.25	-0.25	< 0.1	8.0
miR-223-5p	Ttll7	ENSMUST00000170055.2	tubulin tyrosine ligase-like family, member 7	2336	0	mmu-miR-223-5p	-0.25	-0.26	< 0.1	8.0
miR-223-5p	Gm3667	ENSMUST00000171906.1	predicted gene 3667	5	0	mmu-miR-223-5p	-0.25	-0.25	< 0.1	8.0
miR-223-5p	Fam83c	ENSMUST00000029143.5	family with sequence similarity 83, member C	5	0	mmu-miR-223-5p	-0.25	-0.25	< 0.1	8.0
miR-223-5p	Zfpm2	ENSMUST00000053467.4	zinc finger protein, multitype 2	221	0	mmu-miR-223-5p	-0.25	-0.25	< 0.1	8.0
miR-223-5p	Prok1	ENSMUST00000049852.8	prokineticin 1	178	0	mmu-miR-223-5p	-0.25	-0.3	< 0.1	8.0
miR-223-5p	Ppp2r5d	ENSMUST00000002839.8	protein phosphatase 2, regulatory subunit B', delta	42	0	mmu-miR-223-5p	-0.25	-0.25	< 0.1	8.0
miR-223-5p	Map3k4	ENSMUST00000115691.2	mitogen-activated protein kinase kinase kinase 4	5	0	mmu-miR-223-5p	-0.24	-0.24	< 0.1	8.0
miR-223-5p	Phf21b	ENSMUST00000016768.6	PHD finger protein 21B	17	0	mmu-miR-223-5p	-0.24	-0.24	< 0.1	8.0
miR-223-5p	Iars	ENSMUST00000165316.2	isoleucine-tRNA synthetase	594	0	mmu-miR-223-5p	-0.23	-0.26	< 0.1	8.0
miR-223-5p	Rab39	ENSMUST00000068449.3	RAB39, member RAS oncogene family	26	1	mmu-miR-223-5p	-0.23	-0.23	< 0.1	8.0
miR-223-5p	Gm16485	ENSMUST00000104915.2	predicted gene 16485	10	1	mmu-miR-223-5p	-0.23	-0.29	< 0.1	8.0
miR-223-5p	Mtor	ENSMUST00000103221.4	mechanistic target of rapamycin (serine/threonine kinase)	2633	0	mmu-miR-223-5p	-0.22	-0.22	< 0.1	8.0
miR-223-5p	Ank1	ENSMUST00000084038.5	ankyrin 1, erythroid	8997	0	mmu-miR-223-5p	-0.22	-0.22	< 0.1	8.0
miR-223-5p	Aak1	ENSMUST00000089519.7	AP2 associated kinase 1	1079	2	mmu-miR-223-5p	-0.22	-0.23	< 0.1	8.0
miR-223-5p	Pstpip2	ENSMUST00000114741.2	proline-serine-threonine phosphatase-interacting protein 2	19	1	mmu-miR-223-5p	-0.21	-0.3	< 0.1	8.0
miR-223-5p	Mtus2	ENSMUST00000071878.6	microtubule associated tumor suppressor candidate 2	608	0	mmu-miR-223-5p	-0.21	-0.26	< 0.1	8.0
miR-223-5p	Mctp1	ENSMUST00000125209.2	multiple C2 domains, transmembrane 1	29	1	mmu-miR-223-5p	-0.21	-0.34	< 0.1	8.0
miR-223-5p	Syndig1	ENSMUST00000109935.2	synapse differentiation inducing 1	7	0	mmu-miR-223-5p	-0.21	-0.21	< 0.1	8.0
miR-223-5p	Gjd2	ENSMUST00000090275.4	gap junction protein, delta 2	5	0	mmu-miR-223-5p	-0.21	-0.21	< 0.1	8.0
miR-223-5p	Luzp2	ENSMUST00000082373.6	leucine zipper protein 2	7	1	mmu-miR-223-5p	-0.21	-0.6	< 0.1	8.0
miR-25-3p_32-5p_92-3p_363-3p_367-3p	Map2k4	ENSMUST00000046963.4	mitogen-activated protein kinase kinase 4	1573	0	mmu-miR-25-3p	-0.71	-0.71	0.99	8.0
miR-25-3p_32-5p_92-3p_363-3p_367-3p	Rsbn1	ENSMUST00000106806.1	rosbin, round spermatid basic protein 1	1150	0	mmu-miR-367-3p	-0.62	-0.62	0.90	8.0
miR-25-3p_32-5p_92-3p_363-3p_367-3p	Slc12a5	ENSMUST00000099092.4	solute carrier family 12, member 5	61	1	mmu-miR-367-3p	-0.71	-0.73	> 0.99	8.0
miR-25-3p_32-5p_92-3p_363-3p_367-3p	Sh3pxd2a	ENSMUST00000081619.3	SH3 and PX domains 2A	2455	0	mmu-miR-363-3p	-0.28	-0.32	> 0.99	8.0
miR-25-3p_32-5p_92-3p_363-3p_367-3p	Adam23	ENSMUST00000087374.4	a disintegrin and metallopeptidase domain 23	451	2	mmu-miR-25-3p	-0.39	-0.41	0.95	8.0
miR-25-3p_32-5p_92-3p_363-3p_367-3p	Cpeb3	ENSMUST00000079754.5	cytoplasmic polyadenylation element binding protein 3	708	1	mmu-miR-367-3p	-0.82	-0.82	> 0.99	8.0
miR-25-3p_32-5p_92-3p_363-3p_367-3p	Gpr137c	ENSMUST00000146150.1	G protein-coupled receptor 137C	55	0	mmu-miR-367-3p	-0.29	-0.29	0.51	8.0
miR-25-3p_32-5p_92-3p_363-3p_367-3p	Pde10a	ENSMUST00000089085.3	phosphodiesterase 10A	67	1	mmu-miR-367-3p	-0.37	-0.41	0.96	8.0
miR-25-3p_32-5p_92-3p_363-3p_367-3p	Glra1	ENSMUST00000108853.2	glycine receptor, alpha 1 subunit	5	0	mmu-miR-363-3p	-0.57	-0.57	0.71	8.0
miR-25-3p_32-5p_92-3p_363-3p_367-3p	Adcy3	ENSMUST00000124505.2	adenylate cyclase 3	228	0	mmu-miR-25-3p	-0.38	-0.38	0.56	8.0
miR-25-3p_32-5p_92-3p_363-3p_367-3p	Ddx3x	ENSMUST00000000804.6	DEAD/H (Asp-Glu-Ala-Asp/His) box polypeptide 3, X-linked	6252	1	mmu-miR-367-3p	-0.28	-0.29	0.91	8.0
miR-25-3p_32-5p_92-3p_363-3p_367-3p	Dkk3	ENSMUST00000033036.5	dickkopf homolog 3 (Xenopus laevis)	3032	0	mmu-miR-363-3p	-0.42	-0.42	0.73	8.0
miR-25-3p_32-5p_92-3p_363-3p_367-3p	Robo2	ENSMUST00000117200.2	roundabout homolog 2 (Drosophila)	78	3	mmu-miR-367-3p	-0.33	-0.34	0.84	8.0
miR-25-3p_32-5p_92-3p_363-3p_367-3p	Pcdh9	ENSMUST00000068992.2	protocadherin 9	13	0	mmu-miR-367-3p	-0.36	-0.36	0.77	8.0
miR-25-3p_32-5p_92-3p_363-3p_367-3p	Zdhhc5	ENSMUST00000035840.5	zinc finger, DHHC domain containing 5	3066	0	mmu-miR-363-3p	-0.34	-0.34	0.83	8.0
miR-25-3p_32-5p_92-3p_363-3p_367-3p	Csmd3	ENSMUST00000160658.2	CUB and Sushi multiple domains 3	5	0	mmu-miR-367-3p	-0.33	-0.33	0.96	8.0
miR-25-3p_32-5p_92-3p_363-3p_367-3p	Dpp10	ENSMUST00000112606.2	dipeptidylpeptidase 10	5	6	mmu-miR-32-5p	-0.26	-0.26	0.84	8.0
miR-25-3p_32-5p_92-3p_363-3p_367-3p	Ptar1	ENSMUST00000099560.3	protein prenyltransferase alpha subunit repeat containing 1	63	0	mmu-miR-367-3p	-0.76	-0.76	0.95	8.0
miR-25-3p_32-5p_92-3p_363-3p_367-3p	Kcna2	ENSMUST00000038695.1	potassium voltage-gated channel, shaker-related subfamily, member 2	106	1	mmu-miR-367-3p	-0.27	-0.29	0.97	8.0
miR-25-3p_32-5p_92-3p_363-3p_367-3p	Tecpr2	ENSMUST00000169597.2	tectonin beta-propeller repeat containing 2	417	1	mmu-miR-92b-3p	-0.24	-0.25	0.75	8.0
miR-25-3p_32-5p_92-3p_363-3p_367-3p	Gatad2b	ENSMUST00000049382.4	GATA zinc finger domain containing 2B	132	0	mmu-miR-367-3p	-0.25	-0.38	0.95	8.0
miR-25-3p_32-5p_92-3p_363-3p_367-3p	C530008M17Rik	ENSMUST00000163347.2	RIKEN cDNA C530008M17 gene	74	1	mmu-miR-25-3p	-0.23	-0.36	0.91	8.0
miR-25-3p_32-5p_92-3p_363-3p_367-3p	Insig1	ENSMUST00000059155.10	insulin induced gene 1	5734	1	mmu-miR-32-5p	-0.32	-0.32	0.66	8.0
miR-25-3p_32-5p_92-3p_363-3p_367-3p	Has3	ENSMUST00000034385.6	hyaluronan synthase 3	30	1	mmu-miR-92a-3p	-0.32	-0.32	0.81	8.0
miR-25-3p_32-5p_92-3p_363-3p_367-3p	Pip5k1c	ENSMUST00000045469.9	phosphatidylinositol-4-phosphate 5-kinase, type 1 gamma	536	0	mmu-miR-367-3p	-0.21	-0.21	0.73	8.0
miR-25-3p_32-5p_92-3p_363-3p_367-3p	B3galt2	ENSMUST00000038252.3	UDP-Gal:betaGlcNAc beta 1,3-galactosyltransferase, polypeptide 2	718	3	mmu-miR-367-3p	-0.57	-0.58	0.95	8.0
miR-25-3p_32-5p_92-3p_363-3p_367-3p	Pgam1	ENSMUST00000011896.6	phosphoglycerate mutase 1	315	0	mmu-miR-25-3p	-0.67	-0.67	0.92	8.0
miR-25-3p_32-5p_92-3p_363-3p_367-3p	Pik3cb	ENSMUST00000035037.8	phosphatidylinositol 3-kinase, catalytic, beta polypeptide	530	0	mmu-miR-32-5p	-0.22	-0.31	0.96	8.0
miR-25-3p_32-5p_92-3p_363-3p_367-3p	Mtmr7	ENSMUST00000048898.11	myotubularin related protein 7	108	1	mmu-miR-92a-3p	-0.35	-0.35	0.84	8.0
miR-25-3p_32-5p_92-3p_363-3p_367-3p	Kalrn	ENSMUST00000114963.2	kalirin, RhoGEF kinase	167	0	mmu-miR-25-3p	-0.35	-0.37	0.92	8.0
miR-25-3p_32-5p_92-3p_363-3p_367-3p	Sesn3	ENSMUST00000034507.7	sestrin 3	3314	0	mmu-miR-32-5p	-0.41	-0.41	0.97	8.0
miR-25-3p_32-5p_92-3p_363-3p_367-3p	Slc9a1	ENSMUST00000030669.7	solute carrier family 9 (sodium/hydrogen exchanger), member 1	451	0	mmu-miR-363-3p	-0.28	-0.36	0.92	8.0
miR-25-3p_32-5p_92-3p_363-3p_367-3p	Robo1	ENSMUST00000023600.7	roundabout homolog 1 (Drosophila)	80	0	mmu-miR-367-3p	-0.31	-0.31	0.84	8.0
miR-25-3p_32-5p_92-3p_363-3p_367-3p	Prrxl1	ENSMUST00000189022.1	paired related homeobox protein-like 1	9	1	mmu-miR-25-3p	-0.23	-0.23	0.77	8.0
miR-25-3p_32-5p_92-3p_363-3p_367-3p	Xpnpep3	ENSMUST00000041609.5	X-prolyl aminopeptidase (aminopeptidase P) 3, putative	465	1	mmu-miR-363-3p	-0.27	-0.29	0.80	8.0
miR-25-3p_32-5p_92-3p_363-3p_367-3p	Kcnc4	ENSMUST00000009617.8	potassium voltage gated channel, Shaw-related subfamily, member 4	322	0	mmu-miR-25-3p	-0.27	-0.27	0.36	8.0
miR-25-3p_32-5p_92-3p_363-3p_367-3p	Synj1	ENSMUST00000170853.2	synaptojanin 1	641	0	mmu-miR-32-5p	-0.28	-0.28	0.83	8.0
miR-25-3p_32-5p_92-3p_363-3p_367-3p	Cep41	ENSMUST00000031810.9	centrosomal protein 41	30	1	mmu-miR-32-5p	-0.22	-0.64	0.26	8.0
miR-25-3p_32-5p_92-3p_363-3p_367-3p	Slc24a3	ENSMUST00000110007.2	solute carrier family 24 (sodium/potassium/calcium exchanger), member 3	677	0	mmu-miR-367-3p	-0.33	-0.33	0.91	8.0
miR-25-3p_32-5p_92-3p_363-3p_367-3p	Syndig1	ENSMUST00000109935.2	synapse differentiation inducing 1	7	0	mmu-miR-363-3p	-0.37	-0.37	< 0.1	8.0
miR-25-3p_32-5p_92-3p_363-3p_367-3p	Atp2a2	ENSMUST00000177974.2	ATPase, Ca++ transporting, cardiac muscle, slow twitch 2	25988	0	mmu-miR-363-3p	-0.39	-0.41	0.88	8.0
miR-25-3p_32-5p_92-3p_363-3p_367-3p	Ppp1r12a	ENSMUST00000070663.5	protein phosphatase 1, regulatory (inhibitor) subunit 12A	5068	1	mmu-miR-367-3p	-0.23	-0.25	0.91	8.0
miR-25-3p_32-5p_92-3p_363-3p_367-3p	Wasl	ENSMUST00000031695.9	Wiskott-Aldrich syndrome-like (human)	2065	0	mmu-miR-367-3p	-0.56	-0.56	0.92	8.0
miR-25-3p_32-5p_92-3p_363-3p_367-3p	Dscaml1	ENSMUST00000034592.8	Down syndrome cell adhesion molecule like 1	5	0	mmu-miR-25-3p	-0.38	-0.38	0.87	8.0
miR-25-3p_32-5p_92-3p_363-3p_367-3p	Otud3	ENSMUST00000097830.3	OTU domain containing 3	934	0	mmu-miR-367-3p	-0.21	-0.25	0.95	8.0
miR-25-3p_32-5p_92-3p_363-3p_367-3p	Tbc1d12	ENSMUST00000037302.5	TBC1D12: TBC1 domain family, member 12	229	1	mmu-miR-363-3p	-0.21	-0.22	0.76	8.0
miR-25-3p_32-5p_92-3p_363-3p_367-3p	Lyst	ENSMUST00000110559.1	lysosomal trafficking regulator	303	1	mmu-miR-367-3p	-0.23	-0.23	0.94	8.0
miR-25-3p_32-5p_92-3p_363-3p_367-3p	Nefm	ENSMUST00000022638.5	neurofilament, medium polypeptide	5	0	mmu-miR-367-3p	-0.37	-0.37	0.87	8.0
miR-25-3p_32-5p_92-3p_363-3p_367-3p	Gramd1b	ENSMUST00000121357.2	GRAM domain containing 1B	86	0	mmu-miR-25-3p	-0.21	-0.22	0.89	8.0
miR-25-3p_32-5p_92-3p_363-3p_367-3p	Sema3a	ENSMUST00000030714.7	sema domain, immunoglobulin domain (Ig), short basic domain, secreted, (semaphorin) 3A	440	0	mmu-miR-363-3p	-0.25	-0.28	0.79	8.0
miR-25-3p_32-5p_92-3p_363-3p_367-3p	Trim36	ENSMUST00000167364.2	tripartite motif-containing 36	18	0	mmu-miR-363-3p	-0.21	-0.3	0.94	8.0
miR-25-3p_32-5p_92-3p_363-3p_367-3p	Tfdp2	ENSMUST00000034982.10	transcription factor Dp 2	850	0	mmu-miR-32-5p	-0.22	-0.34	0.54	8.0
miR-25-3p_32-5p_92-3p_363-3p_367-3p	Brms1l	ENSMUST00000059250.6	breast cancer metastasis-suppressor 1-like	799	1	mmu-miR-92a-3p	-0.32	-0.32	0.83	8.0
miR-25-3p_32-5p_92-3p_363-3p_367-3p	Slitrk5	ENSMUST00000042767.7	SLIT and NTRK-like family, member 5	9	3	mmu-miR-25-3p	-0.26	-0.32	0.80	8.0
miR-25-3p_32-5p_92-3p_363-3p_367-3p	Arl5b	ENSMUST00000069870.4	ADP-ribosylation factor-like 5B	451	1	mmu-miR-367-3p	-0.28	-0.37	0.94	8.0
miR-25-3p_32-5p_92-3p_363-3p_367-3p	Cdh10	ENSMUST00000166873.3	cadherin 10	5	0	mmu-miR-32-5p	-0.34	-0.35	0.65	8.0
miR-25-3p_32-5p_92-3p_363-3p_367-3p	Chrm2	ENSMUST00000172278.2	cholinergic receptor, muscarinic 2, cardiac	123	0	mmu-miR-32-5p	-0.26	-0.26	0.79	8.0
miR-25-3p_32-5p_92-3p_363-3p_367-3p	Ahcyl1	ENSMUST00000029490.9	S-adenosylhomocysteine hydrolase-like 1	2587	0	mmu-miR-367-3p	-0.24	-0.25	0.78	8.0
miR-25-3p_32-5p_92-3p_363-3p_367-3p	Gnpda2	ENSMUST00000031117.7	glucosamine-6-phosphate deaminase 2	294	0	mmu-miR-367-3p	-0.38	-0.4	0.78	8.0
miR-25-3p_32-5p_92-3p_363-3p_367-3p	Irs2	ENSMUST00000040514.6	insulin receptor substrate 2	385	0	mmu-miR-25-3p	-0.22	-0.26	0.93	8.0
miR-25-3p_32-5p_92-3p_363-3p_367-3p	En2	ENSMUST00000036177.8	engrailed 2	18	0	mmu-miR-25-3p	-0.32	-0.32	0.78	8.0
miR-25-3p_32-5p_92-3p_363-3p_367-3p	Zfpm2	ENSMUST00000053467.4	zinc finger protein, multitype 2	221	0	mmu-miR-367-3p	-0.21	-0.21	0.77	8.0
miR-25-3p_32-5p_92-3p_363-3p_367-3p	Zfp385b	ENSMUST00000111830.3	zinc finger protein 385B	11	1	mmu-miR-363-3p	-0.21	-0.21	0.77	8.0
miR-25-3p_32-5p_92-3p_363-3p_367-3p	Pex3	ENSMUST00000019945.9	peroxisomal biogenesis factor 3	303	0	mmu-miR-363-3p	-0.21	-0.21	0.56	8.0
miR-25-3p_32-5p_92-3p_363-3p_367-3p	Caln1	ENSMUST00000111288.2	calneuron 1	28	0	mmu-miR-367-3p	-0.28	-0.6	0.95	8.0
miR-25-3p_32-5p_92-3p_363-3p_367-3p	Slc9a3r2	ENSMUST00000019684.6	solute carrier family 9 (sodium/hydrogen exchanger), member 3 regulator 2	436	0	mmu-miR-367-3p	-0.23	-0.23	0.63	8.0
miR-25-3p_32-5p_92-3p_363-3p_367-3p	Fam196b	ENSMUST00000165963.2	family with sequence similarity 196, member B	20	0	mmu-miR-363-3p	-0.21	-0.21	0.78	8.0
miR-25-3p_32-5p_92-3p_363-3p_367-3p	Fundc1	ENSMUST00000026016.7	FUN14 domain containing 1	1555	0	mmu-miR-363-3p	-0.22	-0.29	0.78	8.0
miR-25-3p_32-5p_92-3p_363-3p_367-3p	Mta3	ENSMUST00000112349.3	metastasis associated 3	314	0	mmu-miR-367-3p	-0.33	-0.34	0.78	8.0
miR-25-3p_32-5p_92-3p_363-3p_367-3p	Zfp804a	ENSMUST00000047527.7	zinc finger protein 804A	5	4	mmu-miR-363-3p	-0.24	-0.24	0.79	8.0
miR-382-5p	Rab6b	ENSMUST00000035155.7	RAB6B, member RAS oncogene family	192	3	mmu-miR-382-5p	-0.24	-0.24	< 0.1	8.0
miR-382-5p	Ddx3x	ENSMUST00000000804.6	DEAD/H (Asp-Glu-Ala-Asp/His) box polypeptide 3, X-linked	6252	0	mmu-miR-382-5p	-0.26	-0.26	< 0.1	8.0
miR-3963	Eif4enif1	ENSMUST00000110049.2	eukaryotic translation initiation factor 4E nuclear import factor 1	476	0	mmu-miR-3963	-0.64	-0.64	< 0.1	8.0
miR-3963	Cpne6	ENSMUST00000171643.1	copine VI	5	0	mmu-miR-3963	-0.52	-0.52	< 0.1	8.0
miR-3963	Rad23b	ENSMUST00000030134.8	RAD23b homolog (S. cerevisiae)	7870	0	mmu-miR-3963	-0.49	-0.49	< 0.1	8.0
miR-3963	Tmem18	ENSMUST00000057151.8	transmembrane protein 18	2031	0	mmu-miR-3963	-0.46	-0.48	< 0.1	8.0
miR-3963	Rrm2b	ENSMUST00000022901.10	ribonucleotide reductase M2 B (TP53 inducible)	61	0	mmu-miR-3963	-0.44	-0.44	< 0.1	8.0
miR-3963	Gm14403	ENSMUST00000108940.2	predicted gene 14403	9	0	mmu-miR-3963	-0.43	-0.43	< 0.1	8.0
miR-3963	Ak5	ENSMUST00000045262.6	adenylate kinase 5	121	0	mmu-miR-3963	-0.43	-0.67	< 0.1	8.0
miR-3963	Ctnna2	ENSMUST00000162273.1	catenin (cadherin associated protein), alpha 2	7	0	mmu-miR-3963	-0.39	-0.39	< 0.1	8.0
miR-3963	Scrn3	ENSMUST00000090811.5	secernin 3	149	2	mmu-miR-3963	-0.38	-0.38	< 0.1	8.0
miR-3963	Itm2a	ENSMUST00000033591.5	integral membrane protein 2A	4264	0	mmu-miR-3963	-0.38	-0.38	< 0.1	8.0
miR-3963	Chtf8	ENSMUST00000177068.2	CTF8, chromosome transmission fidelity factor 8	192	0	mmu-miR-3963	-0.37	-0.44	< 0.1	8.0
miR-3963	Tm9sf4	ENSMUST00000089027.2	transmembrane 9 superfamily protein member 4	724	0	mmu-miR-3963	-0.36	-0.44	< 0.1	8.0
miR-3963	Cdc37	ENSMUST00000019615.9	cell division cycle 37	993	0	mmu-miR-3963	-0.36	-0.36	< 0.1	8.0
miR-3963	Pgbd5	ENSMUST00000172566.2	piggyBac transposable element derived 5	15	0	mmu-miR-3963	-0.35	-0.35	< 0.1	8.0
miR-3963	Nmbr	ENSMUST00000190751.1	neuromedin B receptor	27	0	mmu-miR-3963	-0.34	-0.34	< 0.1	8.0
miR-3963	Ocrl	ENSMUST00000001202.9	oculocerebrorenal syndrome of Lowe	388	0	mmu-miR-3963	-0.34	-0.34	< 0.1	8.0
miR-3963	Hoxa6	ENSMUST00000062829.8	homeobox A6	20	0	mmu-miR-3963	-0.32	-0.45	< 0.1	8.0
miR-3963	Slc35e1	ENSMUST00000152080.2	solute carrier family 35, member E1	2692	0	mmu-miR-3963	-0.32	-0.32	< 0.1	8.0
miR-3963	Mtus2	ENSMUST00000071878.6	microtubule associated tumor suppressor candidate 2	608	0	mmu-miR-3963	-0.32	-0.4	< 0.1	8.0
miR-3963	Dkk3	ENSMUST00000033036.5	dickkopf homolog 3 (Xenopus laevis)	3032	0	mmu-miR-3963	-0.32	-0.32	< 0.1	8.0
miR-3963	Fgf14	ENSMUST00000095529.4	fibroblast growth factor 14	19	0	mmu-miR-3963	-0.31	-0.31	< 0.1	8.0
miR-3963	Sik2	ENSMUST00000176824.2	salt inducible kinase 2	96	0	mmu-miR-3963	-0.31	-0.31	< 0.1	8.0
miR-3963	Sez6l	ENSMUST00000079491.8	seizure related 6 homolog like	9	0	mmu-miR-3963	-0.31	-0.31	< 0.1	8.0
miR-3963	Vkorc1l1	ENSMUST00000073945.4	vitamin K epoxide reductase complex, subunit 1-like 1	1759	1	mmu-miR-3963	-0.3	-0.3	< 0.1	8.0
miR-3963	Uevld	ENSMUST00000094398.5	UEV and lactate/malate dehyrogenase domains	12	0	mmu-miR-3963	-0.28	-0.28	< 0.1	8.0
miR-3963	Wdr70	ENSMUST00000045766.6	WD repeat domain 70	151	0	mmu-miR-3963	-0.28	-0.28	< 0.1	8.0
miR-3963	Plcb1	ENSMUST00000110116.2	phospholipase C, beta 1	265	0	mmu-miR-3963	-0.27	-0.29	< 0.1	8.0
miR-3963	Nbea	ENSMUST00000029374.6	neurobeachin	18	1	mmu-miR-3963	-0.27	-0.27	< 0.1	8.0
miR-3963	Kcnc1	ENSMUST00000025202.6	potassium voltage gated channel, Shaw-related subfamily, member 1	115	0	mmu-miR-3963	-0.27	-0.27	< 0.1	8.0
miR-3963	Fam219a	ENSMUST00000108049.3	family with sequence similarity 219, member A	359	0	mmu-miR-3963	-0.27	-0.27	< 0.1	8.0
miR-3963	Gfod1	ENSMUST00000055341.5	glucose-fructose oxidoreductase domain containing 1	124	1	mmu-miR-3963	-0.26	-0.26	< 0.1	8.0
miR-3963	Dph1	ENSMUST00000044949.5	DPH1 homolog (S. cerevisiae)	1104	0	mmu-miR-3963	-0.26	-0.26	< 0.1	8.0
miR-3963	Pnmal1	ENSMUST00000038163.6	PNMA-like 1	7	0	mmu-miR-3963	-0.26	-0.26	< 0.1	8.0
miR-3963	Ldlr	ENSMUST00000034713.7	low density lipoprotein receptor	1141	1	mmu-miR-3963	-0.25	-0.25	< 0.1	8.0
miR-3963	Sema6a	ENSMUST00000019791.8	sema domain, transmembrane domain (TM), and cytoplasmic domain, (semaphorin) 6A	613	0	mmu-miR-3963	-0.25	-0.25	< 0.1	8.0
miR-3963	Fads6	ENSMUST00000056153.7	fatty acid desaturase domain family, member 6	163	0	mmu-miR-3963	-0.23	-0.5	< 0.1	8.0
miR-3963	Rims2	ENSMUST00000082054.6	regulating synaptic membrane exocytosis 2	54	0	mmu-miR-3963	-0.23	-0.23	< 0.1	8.0
miR-3963	Mapk9	ENSMUST00000109179.3	mitogen-activated protein kinase 9	1683	1	mmu-miR-3963	-0.22	-0.26	< 0.1	8.0
miR-3963	Cers1	ENSMUST00000140239.1	ceramide synthase 1	211	0	mmu-miR-3963	-0.22	-0.22	< 0.1	8.0
miR-3963	Slc7a14	ENSMUST00000091259.3	solute carrier family 7 (cationic amino acid transporter, y+ system), member 14	5	0	mmu-miR-3963	-0.22	-0.22	< 0.1	8.0
miR-3963	Pip4k2b	ENSMUST00000018691.8	phosphatidylinositol-5-phosphate 4-kinase, type II, beta	761	0	mmu-miR-3963	-0.22	-0.27	< 0.1	8.0
miR-3963	Magi3	ENSMUST00000064371.8	membrane associated guanylate kinase, WW and PDZ domain containing 3	94	0	mmu-miR-3963	-0.22	-0.22	< 0.1	8.0
miR-3963	Scn4b	ENSMUST00000060125.5	sodium channel, type IV, beta	525	0	mmu-miR-3963	-0.21	-0.21	< 0.1	8.0
miR-3963	Trim36	ENSMUST00000167364.2	tripartite motif-containing 36	18	0	mmu-miR-3963	-0.21	-0.28	< 0.1	8.0
miR-3963	Trim16	ENSMUST00000055006.6	tripartite motif-containing 16	426	0	mmu-miR-3963	-0.21	-0.32	< 0.1	8.0
miR-3963	Pou3f2	ENSMUST00000178174.2	POU domain, class 3, transcription factor 2	10	0	mmu-miR-3963	-0.21	-0.21	< 0.1	8.0
miR-3963	Gm14325	ENSMUST00000150650.1	predicted gene 14325	330	0	mmu-miR-3963	-0.21	-0.23	< 0.1	8.0
miR-3963	Tcp11l1	ENSMUST00000111118.2	t-complex 11 like 1	53	1	mmu-miR-3963	-0.21	-0.26	< 0.1	8.0
miR-3963	Thsd7a	ENSMUST00000046121.7	thrombospondin, type I, domain containing 7A	91	0	mmu-miR-3963	-0.21	-0.22	< 0.1	8.0
miR-5099	Nmbr	ENSMUST00000190751.1	neuromedin B receptor	27	0	mmu-miR-5099	-0.59	-0.59	< 0.1	8.0
miR-5099	Ryr3	ENSMUST00000080673.6	ryanodine receptor 3	39	0	mmu-miR-5099	-0.38	-0.38	< 0.1	8.0
miR-5099	Prlr	ENSMUST00000124470.2	prolactin receptor	195	0	mmu-miR-5099	-0.36	-0.37	< 0.1	8.0
miR-5099	Cat	ENSMUST00000028610.4	catalase	36321	2	mmu-miR-5099	-0.31	-0.32	< 0.1	8.0
miR-5099	Tbc1d30	ENSMUST00000064107.5	TBC1 domain family, member 30	252	1	mmu-miR-5099	-0.3	-0.36	< 0.1	8.0
miR-5099	Dhodh	ENSMUST00000143900.2	dihydroorotate dehydrogenase	444	0	mmu-miR-5099	-0.3	-0.3	< 0.1	8.0
miR-5099	Smad9	ENSMUST00000029371.2	SMAD family member 9	117	1	mmu-miR-5099	-0.25	-0.29	< 0.1	8.0
miR-5099	Atic	ENSMUST00000027384.5	5-aminoimidazole-4-carboxamide ribonucleotide formyltransferase/IMP cyclohydrolase	540	1	mmu-miR-5099	-0.24	-0.25	< 0.1	8.0
miR-5099	Dnajb1	ENSMUST00000005620.8	DnaJ (Hsp40) homolog, subfamily B, member 1	4591	0	mmu-miR-5099	-0.24	-0.26	< 0.1	8.0
miR-5099	Sema3a	ENSMUST00000030714.7	sema domain, immunoglobulin domain (Ig), short basic domain, secreted, (semaphorin) 3A	440	1	mmu-miR-5099	-0.23	-0.29	< 0.1	8.0
miR-5099	Srrm3	ENSMUST00000144211.1	serine/arginine repetitive matrix 3	10	0	mmu-miR-5099	-0.22	-0.22	< 0.1	8.0
miR-5099	Nxph1	ENSMUST00000160300.1	neurexophilin 1	16	0	mmu-miR-5099	-0.22	-0.22	< 0.1	8.0
miR-5099	Prr16	ENSMUST00000116639.2	proline rich 16	320	0	mmu-miR-5099	-0.21	-0.34	< 0.1	8.0
miR-5099	Diras2	ENSMUST00000057442.6	DIRAS family, GTP-binding RAS-like 2	39	0	mmu-miR-5099	-0.21	-0.21	< 0.1	8.0
miR-5126	Pax2	ENSMUST00000004340.5	paired box 2	13	1	mmu-miR-5126	-0.79	-1	< 0.1	8.0
miR-5126	A130051J06Rik	ENSMUST00000180649.1	RIKEN cDNA A130051J0 gene	11	0	mmu-miR-5126	-0.64	-0.84	< 0.1	8.0
miR-5126	Anxa6	ENSMUST00000108883.4	annexin A6	13291	0	mmu-miR-5126	-0.44	-0.44	< 0.1	8.0
miR-5126	Ube2ql1	ENSMUST00000065118.5	ubiquitin-conjugating enzyme E2Q family-like 1	43	0	mmu-miR-5126	-0.41	-0.41	< 0.1	8.0
miR-5126	Gnl3l	ENSMUST00000112691.3	guanine nucleotide binding protein-like 3 (nucleolar)-like	271	1	mmu-miR-5126	-0.36	-0.37	< 0.1	8.0
miR-5126	Camk2g	ENSMUST00000100837.4	calcium/calmodulin-dependent protein kinase II gamma	508	0	mmu-miR-5126	-0.34	-0.34	< 0.1	8.0
miR-5126	Ttbk1	ENSMUST00000047034.8	tau tubulin kinase 1	25	1	mmu-miR-5126	-0.34	-0.34	< 0.1	8.0
miR-5126	Prrc2b	ENSMUST00000036691.8	proline-rich coiled-coil 2B	292	0	mmu-miR-5126	-0.31	-0.31	< 0.1	8.0
miR-5126	Fosb	ENSMUST00000003640.2	FBJ osteosarcoma oncogene B	9	0	mmu-miR-5126	-0.31	-0.31	< 0.1	8.0
miR-5126	Doc2b	ENSMUST00000021209.7	double C2, beta	17	0	mmu-miR-5126	-0.3	-0.45	< 0.1	8.0
miR-5126	Ccdc85c	ENSMUST00000136175.1	coiled-coil domain containing 85C	3010	0	mmu-miR-5126	-0.29	-0.29	< 0.1	8.0
miR-5126	Tmem201	ENSMUST00000103208.1	transmembrane protein 201	448	0	mmu-miR-5126	-0.28	-0.28	< 0.1	8.0
miR-5126	Ankrd50	ENSMUST00000094300.3	ankyrin repeat domain 50	656	0	mmu-miR-5126	-0.28	-0.28	< 0.1	8.0
miR-5126	Slc24a3	ENSMUST00000110007.2	solute carrier family 24 (sodium/potassium/calcium exchanger), member 3	677	0	mmu-miR-5126	-0.27	-0.27	< 0.1	8.0
miR-5126	Syt14	ENSMUST00000016344.7	synaptotagmin XIV	81	0	mmu-miR-5126	-0.26	-0.26	< 0.1	8.0
miR-5126	Agpat3	ENSMUST00000001240.6	1-acylglycerol-3-phosphate O-acyltransferase 3	2432	0	mmu-miR-5126	-0.26	-0.53	< 0.1	8.0
miR-5126	Vgf	ENSMUST00000190827.1	VGF nerve growth factor inducible	121	0	mmu-miR-5126	-0.25	-0.25	< 0.1	8.0
miR-5126	Car10	ENSMUST00000107863.2	carbonic anhydrase 10	5	0	mmu-miR-5126	-0.24	-0.24	< 0.1	8.0
miR-5126	Spred2	ENSMUST00000093299.7	sprouty-related, EVH1 domain containing 2	42	0	mmu-miR-5126	-0.23	-0.23	< 0.1	8.0
miR-5126	Uncx	ENSMUST00000172997.1	UNC homeobox	7	1	mmu-miR-5126	-0.23	-0.23	< 0.1	8.0
miR-5126	Rbfox3	ENSMUST00000017576.5	RNA binding protein, fox-1 homolog (C. elegans) 3	14	0	mmu-miR-5126	-0.23	-0.23	< 0.1	8.0
miR-5126	Nfic	ENSMUST00000020461.9	nuclear factor I/C	184	1	mmu-miR-5126	-0.22	-0.41	< 0.1	8.0
miR-5126	Rps6ka2	ENSMUST00000024575.6	ribosomal protein S6 kinase, polypeptide 2	5	0	mmu-miR-5126	-0.21	-0.21	< 0.1	8.0
miR-673-5p	Chic1	ENSMUST00000116547.2	cysteine-rich hydrophobic domain 1	206	0	mmu-miR-673-5p	-0.45	-0.6	< 0.1	8.0
miR-673-5p	Sesn3	ENSMUST00000034507.7	sestrin 3	3314	0	mmu-miR-673-5p	-0.57	-0.58	< 0.1	8.0
miR-673-5p	Syt14	ENSMUST00000016344.7	synaptotagmin XIV	81	3	mmu-miR-673-5p	-0.47	-0.53	< 0.1	8.0
miR-673-5p	Sec14l5	ENSMUST00000165810.1	SEC14-like 5 (S. cerevisiae)	346	1	mmu-miR-673-5p	-0.3	-0.31	< 0.1	8.0
miR-673-5p	Zc3h12c	ENSMUST00000165519.1	zinc finger CCCH type containing 12C	432	5	mmu-miR-673-5p	-0.21	-0.24	< 0.1	8.0
miR-673-5p	Zbtb33	ENSMUST00000049740.2	zinc finger and BTB domain containing 33	304	0	mmu-miR-673-5p	-0.32	-0.33	< 0.1	8.0
miR-673-5p	Dpyd	ENSMUST00000039177.7	dihydropyrimidine dehydrogenase	2595	0	mmu-miR-673-5p	-0.58	-0.58	< 0.1	8.0
miR-673-5p	Ipo4	ENSMUST00000047131.10	importin 4	438	0	mmu-miR-673-5p	-0.88	-0.94	< 0.1	8.0
miR-673-5p	Zfp850	ENSMUST00000180502.2	zinc finger protein 850	181	0	mmu-miR-673-5p	-0.88	-1.2	< 0.1	8.0
miR-673-5p	Gm16485	ENSMUST00000104915.2	predicted gene 16485	10	4	mmu-miR-673-5p	-0.35	-0.41	< 0.1	8.0
miR-673-5p	Jrk	ENSMUST00000050234.3	jerky	28	0	mmu-miR-673-5p	-0.21	-0.28	< 0.1	8.0
miR-673-5p	Pdha1	ENSMUST00000033662.8	pyruvate dehydrogenase E1 alpha 1	8475	0	mmu-miR-673-5p	-0.62	-0.7	< 0.1	8.0
miR-673-5p	Acly	ENSMUST00000107389.2	ATP citrate lyase	4189	1	mmu-miR-673-5p	-0.35	-0.36	< 0.1	8.0
miR-673-5p	Nupl1	ENSMUST00000041905.6	nucleoporin like 1	1510	0	mmu-miR-673-5p	-0.32	-0.32	< 0.1	8.0
miR-673-5p	Arhgap32	ENSMUST00000174641.2	Rho GTPase activating protein 32	299	1	mmu-miR-673-5p	-0.21	-0.22	< 0.1	8.0
miR-673-5p	Tbl1x	ENSMUST00000088217.6	transducin (beta)-like 1 X-linked	2117	0	mmu-miR-673-5p	-0.36	-0.36	< 0.1	8.0
miR-673-5p	Zfp551	ENSMUST00000080348.6	zinc fingr protein 551	83	2	mmu-miR-673-5p	-0.32	-0.34	< 0.1	8.0
miR-673-5p	Aak1	ENSMUST00000089519.7	AP2 associated kinase 1	1079	5	mmu-miR-673-5p	-0.23	-0.24	< 0.1	8.0
miR-673-5p	Kif3a	ENSMUST00000120613.3	kinesin family member 3A	329	1	mmu-miR-673-5p	-0.3	-0.54	< 0.1	8.0
miR-673-5p	Dcun1d4	ENSMUST00000063882.6	DCN1, defective in cullin neddylation 1, domain containing 4 (S. cerevisiae)	353	2	mmu-miR-673-5p	-0.52	-0.56	< 0.1	8.0
miR-673-5p	Usp9x	ENSMUST00000089302.5	ubiquitin specific peptidase 9, X chromosome	5	0	mmu-miR-673-5p	-0.23	-0.23	< 0.1	8.0
miR-673-5p	Sv2b	ENSMUST00000165175.2	synaptic vesicle glycoprotein 2 b	5	0	mmu-miR-673-5p	-0.25	-0.25	< 0.1	8.0
miR-673-5p	Scrn1	ENSMUST00000019268.5	secernin 1	152	2	mmu-miR-673-5p	-0.33	-0.57	< 0.1	8.0
miR-673-5p	Wdfy2	ENSMUST00000014691.8	WD repeat and FYVE domain containing 2	1409	4	mmu-miR-673-5p	-0.33	-0.34	< 0.1	8.0
miR-673-5p	Masp1	ENSMUST00000089883.5	mannan-binding lectin serine peptidase 1	457	5	mmu-miR-673-5p	-0.21	-0.21	< 0.1	8.0
miR-673-5p	Fgf14	ENSMUST00000095529.4	fibroblast growth factor 14	19	3	mmu-miR-673-5p	-0.33	-0.33	< 0.1	8.0
miR-673-5p	Fbxo34	ENSMUST00000163324.2	F-box protein 34	48	1	mmu-miR-673-5p	-0.47	-0.52	< 0.1	8.0
miR-673-5p	Sv2c	ENSMUST00000161263.2	synaptic vesicle glycoprotein 2c	17	2	mmu-miR-673-5p	-0.28	-0.34	< 0.1	8.0
miR-673-5p	Syndig1	ENSMUST00000109935.2	synapse differentiation inducing 1	7	0	mmu-miR-673-5p	-0.31	-0.31	< 0.1	8.0
miR-673-5p	Pdpk1	ENSMUST00000102927.4	3-phosphoinositide dependent protein kinase 1	2919	1	mmu-miR-673-5p	-0.3	-0.3	< 0.1	8.0
miR-673-5p	Zkscan16	ENSMUST00000107554.1	zinc finger with KRAB and SCAN domains 16	8	1	mmu-miR-673-5p	-0.21	-0.24	< 0.1	8.0
miR-673-5p	Rnf24	ENSMUST00000059372.5	ring finger protein 24	141	1	mmu-miR-673-5p	-0.27	-0.27	< 0.1	8.0
miR-673-5p	Tdrkh	ENSMUST00000166032.2	tudor and KH domain containing protein	97	0	mmu-miR-673-5p	-0.6	-0.6	< 0.1	8.0
miR-673-5p	Nxph1	ENSMUST00000160300.1	neurexophilin 1	16	4	mmu-miR-673-5p	-0.43	-0.48	< 0.1	8.0
miR-673-5p	Scn3b	ENSMUST00000171835.3	sodium channel, voltage-gated, type III, beta	478	1	mmu-miR-673-5p	-0.37	-0.48	< 0.1	8.0
miR-673-5p	Agbl1	ENSMUST00000107442.2	ATP/GTP binding protein-like 1	5	0	mmu-miR-673-5p	-0.89	-0.89	< 0.1	8.0
miR-673-5p	6430548M08Rik	ENSMUST00000034281.7	RIKEN cDNA 6430548M08 gene	218	2	mmu-miR-673-5p	-0.25	-0.31	< 0.1	8.0
miR-673-5p	Cdc42bpb	ENSMUST00000041965.3	CDC42 binding protein kinase beta	4661	1	mmu-miR-673-5p	-0.23	-0.23	< 0.1	8.0
miR-673-5p	Usp45	ENSMUST00000040429.6	ubiquitin specific petidase 45	904	0	mmu-miR-673-5p	-0.24	-0.27	< 0.1	8.0
miR-673-5p	Zfp930	ENSMUST00000110216.1	zinc finger protein 930	634	2	mmu-miR-673-5p	-0.3	-0.32	< 0.1	8.0
miR-673-5p	Mtmr7	ENSMUST00000048898.11	myotubularin related protein 7	108	4	mmu-miR-673-5p	-0.56	-0.65	< 0.1	8.0
miR-673-5p	Lpin1	ENSMUST00000111067.3	lipin 1	5122	2	mmu-miR-673-5p	-0.33	-0.33	< 0.1	8.0
miR-673-5p	Homer1	ENSMUST00000079086.6	homer homolog 1 (Drosophila)	959	1	mmu-miR-673-5p	-0.23	-0.42	< 0.1	8.0
miR-673-5p	Ctnna2	ENSMUST00000162273.1	catenin (cadherin associated protein), alpha 2	7	1	mmu-miR-673-5p	-0.35	-0.35	< 0.1	8.0
miR-673-5p	Syn2	ENSMUST00000009538.6	synapsin II	37	0	mmu-miR-673-5p	-0.4	-0.4	< 0.1	8.0
miR-673-5p	Arfgap2	ENSMUST00000080008.7	ADP-ribosylation factor GTPase activating protein 2	310	0	mmu-miR-673-5p	-0.24	-0.25	< 0.1	8.0
miR-673-5p	Gm14325	ENSMUST00000150650.1	predicted gene 14325	330	1	mmu-miR-673-5p	-0.61	-0.61	< 0.1	8.0
miR-673-5p	Vgf	ENSMUST00000190827.1	VGF nerve growth factor inducible	121	0	mmu-miR-673-5p	-0.43	-0.43	< 0.1	8.0
miR-673-5p	Frzb	ENSMUST00000028389.3	frizzled-related protein	115	0	mmu-miR-673-5p	-0.32	-0.35	< 0.1	8.0
miR-673-5p	Lmln	ENSMUST00000023497.2	leishmanolysin-like (metallopeptidase M8 family)	51	2	mmu-miR-673-5p	-0.23	-0.23	< 0.1	8.0
miR-673-5p	Mme	ENSMUST00000029400.1	membrane metallo endopeptidase	1036	1	mmu-miR-673-5p	-0.27	-0.3	< 0.1	8.0
miR-673-5p	Fbxl16	ENSMUST00000045692.7	F-box and leucine-rich repeat protein 16	24	0	mmu-miR-673-5p	-0.23	-0.23	< 0.1	8.0
miR-673-5p	Dnajc6	ENSMUST00000106930.2	DnaJ (Hsp40) homolog, subfamily C, member 6	55	3	mmu-miR-673-5p	-0.22	-0.41	< 0.1	8.0
miR-673-5p	Ss18l1	ENSMUST00000041126.8	synovial sarcoma translocation gene on chromosome 18-like 1	91	0	mmu-miR-673-5p	-0.31	-0.33	< 0.1	8.0
miR-673-5p	Nap1l2	ENSMUST00000121720.1	nucleosome assembly protein 1-like 2	17	3	mmu-miR-673-5p	-0.46	-0.47	< 0.1	8.0
miR-673-5p	Rab39b	ENSMUST00000033545.5	RAB39B, member RAS oncogene family	51	1	mmu-miR-673-5p	-0.25	-0.33	< 0.1	8.0
miR-673-5p	Lclat1	ENSMUST00000067545.6	lysocardiolipin acyltransferase 1	1861	0	mmu-miR-673-5p	-0.3	-0.31	< 0.1	8.0
miR-673-5p	Plekhh1	ENSMUST00000039928.5	pleckstrin homology domain containing, family H (with MyTH4 domain) member 1	415	1	mmu-miR-673-5p	-0.27	-0.27	< 0.1	8.0
miR-673-5p	Palld	ENSMUST00000121785.2	palladin, cytoskeletal associated protein	5547	2	mmu-miR-673-5p	-0.21	-0.21	< 0.1	8.0
miR-673-5p	Mtmr4	ENSMUST00000103179.4	myotubularin related protein 4	504	0	mmu-miR-673-5p	-0.25	-0.25	< 0.1	8.0
miR-673-5p	Rcor2	ENSMUST00000066646.5	REST corepressor 2	256	0	mmu-miR-673-5p	-0.23	-0.23	< 0.1	8.0
miR-673-5p	Frmpd3	ENSMUST00000044702.6	FERM and PDZ domain containing 3	5	0	mmu-miR-673-5p	-0.55	-0.55	< 0.1	8.0
miR-673-5p	Prkacb	ENSMUST00000102515.4	protein kinase, cAMP dependent, catalytic, beta	149	0	mmu-miR-673-5p	-0.22	-0.31	< 0.1	8.0
miR-673-5p	Csdc2	ENSMUST00000038757.7	cold shock domain containing C2, RNA binding	472	4	mmu-miR-673-5p	-0.34	-0.34	< 0.1	8.0
miR-673-5p	Nhlh2	ENSMUST00000066187.4	nescient helix loop helix 2	5	1	mmu-miR-673-5p	-0.31	-0.31	< 0.1	8.0
miR-673-5p	Diras2	ENSMUST00000057442.6	DIRAS family, GTP-binding RAS-like 2	39	2	mmu-miR-673-5p	-0.24	-0.24	< 0.1	8.0
miR-673-5p	Gm14403	ENSMUST00000108940.2	predicted gene 14403	9	1	mmu-miR-673-5p	-0.23	-0.32	< 0.1	8.0
miR-673-5p	Cbwd1	ENSMUST00000025815.8	COBW domain containing 1	609	0	mmu-miR-673-5p	-0.3	-0.37	< 0.1	8.0
miR-673-5p	Kctd8	ENSMUST00000054095.4	potassium channel tetramerisation domain containing 8	15	0	mmu-miR-673-5p	-0.33	-0.43	< 0.1	8.0
miR-673-5p	Pianp	ENSMUST00000032479.5	PILR alpha associated neural protein	338	0	mmu-miR-673-5p	-0.27	-0.27	< 0.1	8.0
miR-673-5p	St3gal5	ENSMUST00000069994.5	ST3 beta-galactoside alpha-2,3-sialyltransferase 5	462	1	mmu-miR-673-5p	-0.21	-0.22	< 0.1	8.0
miR-673-5p	Ddx3x	ENSMUST00000000804.6	DEAD/H (Asp-Glu-Ala-Asp/His) box polypeptide 3, X-linked	6252	0	mmu-miR-673-5p	-0.25	-0.25	< 0.1	8.0
miR-673-5p	Nphp4	ENSMUST00000081393.4	nephronophthisis 4 (juvenile) homolog (human)	43	2	mmu-miR-673-5p	-0.29	-0.29	< 0.1	8.0
miR-673-5p	2810006K23Rik	ENSMUST00000077376.2	RIKEN cDNA 2810006K23 gene	55	3	mmu-miR-673-5p	-0.24	-0.28	< 0.1	8.0
miR-673-5p	Slitrk6	ENSMUST00000078386.2	SLIT and NTRK-like family, member 6	7	0	mmu-miR-673-5p	-0.23	-0.23	< 0.1	8.0
miR-673-5p	Lyrm7	ENSMUST00000144164.2	LYR motif containing 7	186	1	mmu-miR-673-5p	-0.28	-0.61	< 0.1	8.0
miR-673-5p	Bag2	ENSMUST00000044691.8	BCL2-associated athanogene 2	80	0	mmu-miR-673-5p	-0.3	-0.3	< 0.1	8.0
miR-673-5p	Map1lc3b	ENSMUST00000034270.11	microtubule-associated protein 1 light chain 3 beta	15047	0	mmu-miR-673-5p	-0.25	-0.25	< 0.1	8.0
miR-673-5p	Ankrd13c	ENSMUST00000040787.8	ankyrin repeat domain 13c	2424	0	mmu-miR-673-5p	-0.25	-0.31	< 0.1	8.0
miR-673-5p	Sncg	ENSMUST00000023826.4	synuclein, gamma	411	0	mmu-miR-673-5p	-0.36	-0.36	< 0.1	8.0
miR-673-5p	Scn8a	ENSMUST00000096198.4	sodium channel, voltage-gated, type VIII, alpha	26	1	mmu-miR-673-5p	-0.36	-0.36	< 0.1	8.0
miR-673-5p	Ube2j1	ENSMUST00000124992.2	ubiquitin-conjugating enzyme E2J 1	3003	0	mmu-miR-673-5p	-0.28	-0.33	< 0.1	8.0
miR-673-5p	Nol6	ENSMUST00000030138.8	nucleolar protein family 6 (RNA-associated)	170	1	mmu-miR-673-5p	-0.22	-0.4	< 0.1	8.0
miR-673-5p	Vps35	ENSMUST00000034131.8	vacuolar protein sorting 35	1499	2	mmu-miR-673-5p	-0.24	-0.24	< 0.1	8.0
miR-673-5p	Wdr18	ENSMUST00000045247.7	WD repeat domain 18	2705	3	mmu-miR-673-5p	-0.21	-0.23	< 0.1	8.0
miR-673-5p	En2	ENSMUST00000036177.8	engrailed 2	18	0	mmu-miR-673-5p	-0.23	-0.39	< 0.1	8.0
