# Supplementary material for: MicroRNA-92a–CPEB3 axis protects neurons against inflammatory neurodegeneration
Source: Sci Adv. 2023 Nov 24;9(47):eadi6855. doi: 10.1126/sciadv.adi6855 (PMC10672163; doi:10.1126/sciadv.adi6855)
Supplement: Supplementary file 2 — Tables S1 to S7 [file sciadv.adi6855_tables_s1_to_s7.zip › adi6855_Table_S5.xlsx]

## Sheet: Sheet1
Gene or miRNA	Target species	Product type	Assay ID	cDNA protocol	Exon spanning	Amplicon length
Cpeb3	Mouse	TaqMan Gene Expression Assays	Mm01204299_m1	High capacity	Exon 10–11	71
Cpeb3	Mouse	TaqMan Gene Expression Assays	Mm01204293_m1	High capacity	Exon 2–3	79
Mir92-1 (Mir17HG)	Mouse	TaqMan Pri-miRNA Assay	Mm03306814_pri	High capacity		99
Mir92-2	Mouse	TaqMan Pri-miRNA Assay	Mm03307329_pri	High capacity		111
Tbp	Mouse	TaqMan Gene Expression Assays	Mm01277042_m1	High capacity	Exon 3–4	65
hsa-miR-92	Mouse	TaqMan MicroRNA Assay	430	Stem loop
snoRNA234	Mouse	TaqMan MicroRNA Assay	1234	Stem loop
mmu-miR-218-5p	Mouse	TaqMan Advanced miRNA Assay	mmu481001-mir	Universal
hsa-miR-138-5p	Mouse	TaqMan Advanced miRNA Assay	477905_mir	Universal
mmu-miR-9-5p	Mouse	TaqMan Advanced miRNA Assay	mmu481285_mir	Universal
mmu-miR-150-5p	Mouse	TaqMan Advanced miRNA Assay	mmu480947_mir	Universal
mmu-miR-384-3p	Mouse	TaqMan Advanced miRNA Assay	mmu481152-mir	Universal
