# Supplementary material for: MicroRNA-92a–CPEB3 axis protects neurons against inflammatory neurodegeneration
Source: Sci Adv. 2023 Nov 24;9(47):eadi6855. doi: 10.1126/sciadv.adi6855 (PMC10672163; doi:10.1126/sciadv.adi6855)
Supplement: Supplementary file 2 — Tables S1 to S7 [file sciadv.adi6855_tables_s1_to_s7.zip › adi6855_Table_S6.xlsx]

## Sheet: Sheet1
					Dilution
Antigen	Host	Company	Catalogue no.	Clone	IHC	WB	ICC	RRID
CPEB3	Rabbit	Abcam	ab10883	Polyclonal		1/500		AB_442831
Βeta-Actin	Rabbit	Cell Signaling	4967	Polyclonal		1/1000		AB_330288
HRP	Goat	LICOR Biosciences	926-80011	Polyclonal		1/15000		AB_2721264
CPEB3	Rabbit	Yi-Shuian Huang (doi: 10.1093/emboj/21.9.2139 )		Polyclonal	1/20			n/a
GFP	Chicken	Abcam	ab13970	Polyclonal	1/500			AB_300798
ChAT	Goat	Milipore	AB144P	Polyclonal	1/300			AB_2079751
GFAP	Guinea pig	Synaptic Systems	173 004	Polyclonal	1/100			AB_10641162
CNPase	Mouse	Sigma–Aldrich	C5922	11-5B	1/100			AB_476854
IBA1	Rabbit	Abcam	ab153696	Polyclonal	1/100			AB_2889406
CD31	Rat	BD Biosciences	550274	MEC 13.3	1/100			AB_393571
CD3	Rat	Abcam	ab16669	SP7	1/100			AB_443425
APP	Mouse	Milipore	MAB348	22c11	1/3000			AB_94882
HuD	Mouse	Thermo Fisher Scientific	A21271	16A11	1/500			AB_221448
MAP2	Mouse	Abcam	ab11267	HM-2			1/2500	AB_297885
MAP2	Guinea pig	Synaptic Systems	188 004	Polyclonal			1/500	AB_2138181
pCREB (Ser133)	Rabbit	Milipore	06-519	Polyclonal			1/500	AB_310153
