# Supplementary material for: MicroRNA-92a–CPEB3 axis protects neurons against inflammatory neurodegeneration
Source: Sci Adv. 2023 Nov 24;9(47):eadi6855. doi: 10.1126/sciadv.adi6855 (PMC10672163; doi:10.1126/sciadv.adi6855)
Supplement: Supplementary file 2 — Tables S1 to S7 [file sciadv.adi6855_tables_s1_to_s7.zip › adi6855_Table_S7.xlsx]

## Sheet: Sheet1
Sample	Subject	Group	Details	Age	Sex	Region	Cause of death
MERC9	Subject 1	Control	NND	45	F	Frontal cortex	Sudden death, unknown cause
MERC15	Subject 2	Control	NND	55	F	Frontal cortex	Sudden death, unknown cause
MERC21	Subject 3	Control	NND	68	F	Frontal cortex	Suffocation
MERC24	Subject 4	Control	NND	66	F	Frontal cortex	Sudden death, unknown cause
NAGM1	Subject 5	NAGM	RRMS	54	M	Occipital cortex	Asthmatic crisis
NAGM2	Subject 5	NAGM	RRMS	54	M	Occipital cortex	Asthmatic crisis
NAGM4	Subject 6	NAGM	RRMS	45	M	Frontal cortex - inferior frontal gyrus	Acute respiratory failure
NAGM5	Subject 6	NAGM	RRMS	45	M	Frontal cortex - superior frontal gyrus	Acute respiratory failure
NAGM6	Subject 7	NAGM	SPMS	65	F	Occipital cortex	End stage lung cancer
NAGM7	Subject 7	NAGM	SPMS	65	F	Parietal cortex	End stage lung cancer
NAGM8	Subject 8	NAGM	RRMS	72	F	Parietal cortex	End stage lung cancer
NBB1	Subject 9	MS	RRMS	53	F	Frontal cortex - middle frontal gyrus	Euthanasia
NBB3	Subject 10	MS	RRMS	57	F	Cingular cortex	Sepsis
NBB6	Subject 11	MS	RRMS	56	F	Frontal cortex - superior frontal gyrus	Pneumonia
NBB7	Subject 9	MS	RRMS	53	F	Frontal cortex - superior frontal gyrus	Euthanasia
MS12-B10	Subject 12	MS	SPMS	54	M	Frontal cortex	Sudden death, unknown cause
MS12-B11	Subject 12	MS	SPMS	54	M	Cingular cortex	Sudden death, unknown cause
